# Supplementary material for: Validation of an Electronic Health Record-Based Suicide Risk Prediction Modeling Approach Across Multiple Health Care Systems
Source: JAMA Netw Open. Author manuscript; Available in PMC 2024 May 29. (PMC11136522; doi:10.1001/jamanetworkopen.2020.1262)
Supplement: Appendix 1 — SUPPLEMENT 1. eTable. All ICD diagnoses With Associated Odds-Ratios, by Site [file NIHMS1988684-supplement-Appendix_1.xlsx]

## Sheet: Table S1
	Barak-Corren Y, Castro VM, Nock MK, et al. Validation of an electronic health record–based suicide risk prediction modeling approach across multiple health care systems. JAMA Netw Open. 2020; 3(3):e201262. doi:10.1001/jamanetworkopen.2020.1262
									eTable – All ICD diagnoses With Associated Odds-Ratios, by Site
		Partners					BMC					Wake Forest					UT Health					All non-Pediatric Sites				BCH
ICD	Description	Cases	% Cases	Non-Cases	% non-cases	OR	Cases	% Cases	Non-Cases	% non-cases	OR	Cases	% Cases	Non-Cases	% non-cases	OR	Cases	% Cases	Non-Cases	% non-cases	OR	Total Cases	Total Non-cases	% Cases (total)	OR (all sites)	Cases	Non-Cases	OR
9779	Poisoning by unspecified drug or medicinal substance	151	0.015	1012	0.001	14.1 [11.9-16.7]	29	0.006	190	0.001	9.13 [6.2-13.5]	34	0.008	203	0.001	12.68 [8.8-18.3]	38	0.017	306	0.001	22.32 [15.9-31.4]	252	1711	0.128375	14.6 [9.1 - 22.3]	<10	73	28.29 [13-61.8]
2920	Drug withdrawal syndrome	295	0.029	2197	0.002	12.85 [11.4-14.5]	183	0.039	1115	0.005	10.17 [8.7-11.9]	54	0.012	590	0.002	6.96 [5.3-9.2]	<10	0.004	168	0.001	9.44 [4.8-18.5]	541	4070	0.117328	9.9 [7.0 - 12.9]	<10	80	--
30420	Cocaine dependence, unspecified use	195	0.019	1655	0.002	11.17 [9.6-13]	78	0.017	597	0.003	7.9 [6.2-10]	35	0.008	162	0.001	16.36 [11.3-23.6]	<10	0.003	253	0.001	4.87 [2.3-10.3]	315	2667	0.105634	10.1 [4.9 - 16.4]	<10	38	7.67 [1.1-56]
29284	Drug-induced organic affective syndrome	108	0.011	926	0.001	10.97 [9-13.4]	11	0.002	130	0.001	5.04 [2.7-9.3]	28	0.006	124	0	17.07 [11.3-25.8]	<10	0.002	109	0	8.06 [3.3-19.8]	152	1289	0.105482	10.3 [5.0 - 17.1]	<10	11	--
V6284	Suicidal ideation	612	0.06	5264	0.006	11.46 [10.5-12.5]	323	0.069	2720	0.012	7.59 [6.7-8.6]	363	0.082	2982	0.012	10.09 [9-11.3]	25	0.011	458	0.002	9.72 [6.5-14.6]	1323	11424	0.103789	9.7 [7.6 - 11.5]	33	639	16.05 [11.2-23]
30183	Borderline personality	210	0.02	2028	0.002	9.83 [8.5-11.3]	37	0.008	272	0.001	8.15 [5.8-11.5]	34	0.008	200	0.001	12.87 [8.9-18.5]	<10	0.004	145	0.001	9.71 [4.8-19.8]	289	2645	0.0985003	10.1 [8.1 - 12.9]	<10	21	--
30590	Other, mixed, or unspecified drug abuse, unspecified use	958	0.093	7418	0.008	13.18 [12.3-14.1]	513	0.109	4986	0.021	6.88 [6.2-7.6]	254	0.057	2567	0.01	7.93 [6.9-9.1]	32	0.014	1234	0.005	4.62 [3.2-6.6]	1757	16205	0.0978176	8.2 [4.6 - 13.2]	<10	262	10.16 [5.2-19.9]
309	Unspecified neurotic disorder	433	0.042	3780	0.004	11.1 [10-12.3]	138	0.029	1231	0.005	6.86 [5.7-8.2]	80	0.018	1028	0.004	5.95 [4.7-7.5]	35	0.016	422	0.002	14.87 [10.5-21]	686	6461	0.0959843	9.7 [6.0 - 14.9]	<10	1247	1.64 [0.8-3.5]
3030	Acute alcoholic intoxication in alcoholism, unspecified drinking behavior	270	0.026	2219	0.002	11.62 [10.2-13.2]	87	0.019	1104	0.005	4.76 [3.8-5.9]	62	0.014	573	0.002	8.25 [6.3-10.7]	<10	0.002	106	0	8.29 [3.4-20.3]	424	4002	0.0957976	8.2 [4.8 - 11.6]	<10	63	13.93 [4.4-44.5]
30560	Cocaine abuse, unspecified use	471	0.046	3788	0.004	12.1 [11-13.3]	356	0.076	3392	0.015	6.75 [6-7.6]	168	0.038	1542	0.006	8.54 [7.3-10]	24	0.011	920	0.004	4.63 [3.1-7]	1019	9642	0.095582	8.0 [4.6 - 12.1]	<10	89	3.27 [0.5-23.5]
8840	Multiple and unspecified open wound of upper limb, without mention of complication	125	0.012	1416	0.001	8.31 [6.9-10]	32	0.007	300	0.001	6.38 [4.4-9.2]	29	0.007	204	0.001	10.75 [7.3-15.9]	39	0.017	246	0.001	28.53 [20.3-40.1]	225	2166	0.0941029	13.5 [6.4 - 28.5]	<10	31	28.32 [8.6-93]
3040	Opioid type dependence, unspecified use	660	0.064	6192	0.007	10.55 [9.7-11.5]	311	0.066	3451	0.015	5.73 [5.1-6.5]	61	0.014	1030	0.004	4.5 [3.5-5.8]	<10	0.003	161	0.001	6.55 [2.9-14.8]	1038	10834	0.0874326	6.8 [4.5 - 10.5]	<10	199	4.41 [1.4-13.8]
8803	Open wound of upper arm, without mention of complication	31	0.003	324	0	8.94 [6.2-12.9]	12	0.003	179	0.001	3.99 [2.2-7.2]	18	0.004	168	0.001	8.07 [5-13.1]	15	0.007	133	0.001	19.96 [11.7-34.1]	76	804	0.0863636	10.2 [4.0 - 20.0]	<10	23	12.67 [1.7-94]
30490	Unspecified drug dependence, unspecified use	378	0.037	4008	0.004	9.09 [8.2-10.1]	42	0.009	383	0.002	6.57 [4.8-9.1]	22	0.005	362	0.001	4.58 [3-7.1]	<10	0.003	167	0.001	6.32 [2.8-14.3]	448	4920	0.0834575	6.6 [4.6 - 9.1]	<10	34	8.57 [1.2-62.7]
8822	Open wound of hand except fingers alone, with tendon involvement	90	0.009	1022	0.001	8.27 [6.7-10.3]	27	0.006	230	0.001	7.01 [4.7-10.5]	17	0.004	213	0.001	6.01 [3.7-9.9]	<10	0.004	150	0.001	9.39 [4.6-19.1]	142	1615	0.0808196	7.7 [6.0 - 9.4]	<10	39	22.51 [6.9-73.1]
E966	Assault by cutting and piercing instrument	103	0.01	1206	0.001	8.03 [6.6-9.8]	63	0.013	887	0.004	4.27 [3.3-5.5]	42	0.009	356	0.001	8.95 [6.5-12.3]	<10	0.003	165	0.001	7.46 [3.5-15.9]	215	2614	0.0759986	7.2 [4.3 - 8.9]	<10	<10	--
30501	Alcohol abuse, continuous drinking behavior	271	0.026	3929	0.004	6.57 [5.8-7.4]	477	0.102	4953	0.021	6.37 [5.8-7]	26	0.006	454	0.002	4.32 [2.9-6.4]	<10	0.001	104	0	3.37 [0.8-13.7]	776	9440	0.0759593	5.2 [3.4 - 6.6]	<10	33	--
29650	Bipolar affective disorder, depressed, unspecified degree	409	0.04	5256	0.006	7.51 [6.8-8.3]	47	0.01	537	0.002	5.25 [3.9-7.1]	63	0.014	692	0.003	6.94 [5.4-9]	<10	0	190	0.001	0.92 [0.1-6.6]	520	6675	0.0722724	5.2 [0.9 - 7.5]	<10	64	9.12 [2.2-37.4]
3019	Unspecified personality disorder	188	0.018	2388	0.003	7.45 [6.4-8.7]	14	0.003	268	0.001	3.11 [1.8-5.3]	16	0.004	131	0.001	9.2 [5.5-15.5]	<10	0.002	134	0.001	5.24 [1.9-14.2]	222	2921	0.0706332	6.3 [3.1 - 9.2]	<10	27	--
29660	Bipolar affective disorder, mixed, unspecified degree	267	0.026	3570	0.004	7.13 [6.3-8.1]	36	0.008	344	0.001	6.26 [4.4-8.8]	<10	0.002	94	0	6.4 [3.1-13.2]	<10	0	107	0	1.64 [0.2-11.7]	312	4115	0.0704766	5.4 [1.6 - 7.1]	<10	29	--
2967	Bipolar affective disorder, unspecified	491	0.048	6813	0.007	7 [6.4-7.7]	112	0.024	824	0.004	8.28 [6.8-10.1]	34	0.008	582	0.002	4.42 [3.1-6.2]	11	0.005	552	0.002	3.51 [1.9-6.4]	648	8771	0.0687971	5.8 [3.5 - 8.3]	<10	168	3.47 [0.9-14]
29181	Alcohol withdrawal	316	0.031	4307	0.005	7.02 [6.3-7.9]	142	0.03	1855	0.008	4.68 [3.9-5.6]	35	0.008	609	0.002	4.35 [3.1-6.1]	11	0.005	375	0.002	5.17 [2.8-9.4]	504	7146	0.0658824	5.3 [4.3 - 7.0]	<10	<10	--
E9682	Assault by striking by blunt or thrown object	98	0.01	1379	0.001	6.68 [5.4-8.2]	78	0.017	1078	0.005	4.36 [3.5-5.5]	34	0.008	507	0.002	5.07 [3.6-7.2]	<10	0.002	166	0.001	4.23 [1.6-11.4]	214	3130	0.0639952	5.1 [4.2 - 6.7]	<10	<10	--
29640	Bipolar affective disorder, manic, unspecified degree	277	0.027	4254	0.004	6.21 [5.5-7]	46	0.01	510	0.002	5.41 [4-7.3]	23	0.005	228	0.001	7.61 [5-11.7]	<10	0.001	112	0	3.13 [0.8-12.7]	348	5104	0.0638298	5.6 [3.1 - 7.6]	<10	29	20.14 [4.8-84.6]
7051	Acute or unspecified hepatitis C without mention of hepatic coma	341	0.033	4742	0.005	6.9 [6.2-7.7]	197	0.042	2051	0.009	5.95 [5.1-6.9]	15	0.003	432	0.002	2.61 [1.6-4.4]	21	0.009	1328	0.005	2.8 [1.8-4.3]	574	8553	0.0628903	4.6 [2.6 - 6.9]	<10	15	--
E9689	Assault by unspecified means	170	0.017	2563	0.003	6.27 [5.4-7.3]	53	0.011	684	0.003	4.65 [3.5-6.2]	51	0.011	867	0.003	4.46 [3.4-5.9]	14	0.006	458	0.002	5.4 [3.2-9.2]	288	4572	0.0592593	5.2 [4.5 - 6.3]	<10	30	--
V715	Observation following alleged rape or seduction	24	0.002	388	0	5.77 [3.8-8.7]	44	0.009	510	0.002	5.17 [3.8-7]	21	0.005	242	0.001	6.54 [4.2-10.2]	<10	0.004	417	0.002	3.8 [2-7.4]	98	1557	0.0592145	5.3 [3.8 - 6.5]	<10	31	18.84 [4.5-78.9]
E960	Unarmed fight or brawl	299	0.029	4773	0.005	5.98 [5.3-6.7]	301	0.064	4343	0.019	4.37 [3.9-4.9]	72	0.016	1227	0.005	4.47 [3.5-5.7]	10	0.004	576	0.002	3.06 [1.6-5.7]	682	10919	0.058788	4.5 [3.1 - 6.0]	<10	93	--
8748	Open wound of other and unspecified parts of neck, without mention of complication	19	0.002	351	0	5.05 [3.2-8]	12	0.003	166	0.001	4.3 [2.4-7.7]	<10	0.002	121	0	4.97 [2.4-10.2]	12	0.005	194	0.001	10.92 [6.1-19.6]	51	832	0.0577576	6.3 [4.3 - 10.9]	<10	<10	--
V409	Unspecified mental or behavioral problem	<10	0.001	230	0	2.84 [1.3-6]	100	0.021	1226	0.005	4.94 [4-6.1]	17	0.004	467	0.002	2.74 [1.7-4.4]	<10	0	127	0.001	1.38 [0.2-9.9]	125	2050	0.0574713	3.0 [1.4 - 4.9]	<10	84	3.47 [0.5-25]
64833	Drug dependence, antepartum	21	0.002	394	0	4.97 [3.2-7.7]	67	0.014	873	0.004	4.62 [3.6-5.9]	18	0.004	320	0.001	4.24 [2.6-6.8]	<10	0.002	218	0.001	3.22 [1.2-8.7]	110	1805	0.0574413	4.3 [3.2 - 5.0]	<10	<10	--
29680	Manic-depressive psychosis, unspecified	551	0.054	9781	0.01	5.49 [5-6]	326	0.07	4207	0.018	4.93 [4.4-5.5]	290	0.065	4063	0.016	5.75 [5.1-6.5]	25	0.011	1509	0.006	2.94 [2-4.4]	1192	19560	0.0574402	4.8 [2.9 - 5.8]	<10	485	3.02 [1.2-7.3]
30390	Other and unspecified alcohol dependence, unspecified drinking behavior	793	0.077	12674	0.013	6.24 [5.8-6.7]	231	0.049	3329	0.014	4.32 [3.8-4.9]	106	0.024	2017	0.008	4.04 [3.3-4.9]	22	0.01	986	0.004	3.95 [2.6-6]	1152	19006	0.0571485	4.6 [4.0 - 6.2]	<10	133	4.39 [1.1-17.8]
E9688	Assault by other specified means	103	0.01	1752	0.002	5.52 [4.5-6.7]	36	0.008	652	0.003	3.3 [2.4-4.6]	76	0.017	1027	0.004	5.65 [4.5-7.2]	<10	0	167	0.001	1.05 [0.1-7.5]	216	3598	0.0566335	3.9 [1.0 - 5.7]	<10	68	12.91 [4-41.2]
3050	Alcohol abuse, unspecified drinking behavior	1230	0.12	19629	0.021	6.5 [6.1-6.9]	568	0.121	8770	0.038	4.33 [4-4.7]	291	0.066	5240	0.02	4.46 [3.9-5]	50	0.022	2061	0.008	4.37 [3.3-5.8]	2139	35700	0.056529	4.9 [4.3 - 6.5]	11	482	6.77 [3.7-12.4]
880	Open wound of shoulder region, without mention of complication	11	0.001	280	0	3.66 [2-6.7]	<10	0.001	124	0.001	2.4 [1-5.9]	13	0.003	104	0	9.41 [5.3-16.8]	<10	0.004	131	0.001	10.75 [5.3-22]	37	639	0.0547337	6.6 [2.4 - 10.8]	<10	<10	--
29570	Schizo-affective type schizophrenia, unspecified state	223	0.022	3616	0.004	5.85 [5.1-6.7]	76	0.016	1297	0.006	3.53 [2.8-4.5]	32	0.007	557	0.002	4.34 [3-6.2]	<10	0.004	418	0.002	3.79 [2-7.3]	340	5888	0.0545922	4.4 [3.5 - 5.9]	<10	55	5.3 [0.7-38.4]
6824	Cellulitis and abscess of hand, except fingers and thumb	162	0.016	3169	0.003	4.82 [4.1-5.7]	88	0.019	971	0.004	5.48 [4.4-6.8]	29	0.007	695	0.003	3.15 [2.2-4.6]	20	0.009	408	0.002	8.7 [5.5-13.6]	299	5243	0.0539516	5.5 [3.1 - 8.7]	<10	78	3.74 [0.5-26.9]
31381	Oppositional disorder of childhood or adolescence	53	0.005	1176	0.001	4.22 [3.2-5.6]	35	0.007	692	0.003	3.02 [2.1-4.2]	69	0.016	780	0.003	6.75 [5.3-8.7]	<10	0.001	173	0.001	3.04 [1-9.5]	160	2821	0.0536733	4.3 [3.0 - 6.8]	12	663	5.37 [3-9.6]
30430	Cannabis dependence, unspecified use	81	0.008	1422	0.001	5.34 [4.3-6.7]	14	0.003	200	0.001	4.17 [2.4-7.2]	<10	0.001	112	0	2.68 [1-7.3]	<10	0.002	107	0	8.21 [3.3-20.2]	104	1841	0.0534704	5.1 [2.7 - 8.2]	<10	325	8.19 [4.2-16]
8750	Open wound of chest (wall), without mention of complication	51	0.005	933	0.001	5.11 [3.9-6.8]	21	0.004	302	0.001	4.15 [2.7-6.5]	13	0.003	200	0.001	4.89 [2.8-8.6]	20	0.009	425	0.002	8.35 [5.3-13.1]	105	1860	0.0534351	5.6 [4.1 - 8.3]	<10	<10	--
8821	Open wound of hand except fingers alone, complicated	56	0.005	1133	0.001	4.63 [3.5-6.1]	19	0.004	246	0.001	4.6 [2.9-7.3]	16	0.004	321	0.001	3.75 [2.3-6.2]	17	0.008	221	0.001	13.63 [8.3-22.4]	108	1921	0.0532282	6.7 [3.8 - 13.6]	<10	30	9.71 [1.3-71.4]
7054	Chronic hepatitis C without mention of hepatic coma	472	0.046	7312	0.008	6.26 [5.7-6.9]	375	0.08	5604	0.024	4.29 [3.8-4.8]	60	0.014	1737	0.007	2.62 [2-3.4]	19	0.008	1858	0.007	1.8 [1.1-2.8]	926	16511	0.0531055	3.7 [1.8 - 6.3]	<10	74	--
30520	Cannabis abuse, unspecified use	248	0.024	3845	0.004	6.13 [5.4-7]	98	0.021	2374	0.01	2.49 [2-3.1]	119	0.027	1837	0.007	5 [4.1-6]	<10	0.004	390	0.002	3.61 [1.8-7.3]	473	8446	0.0530329	4.3 [2.5 - 6.1]	<10	748	3.55 [1.8-6.9]
30981	Prolonged posttraumatic stress disorder	700	0.068	11804	0.012	5.86 [5.4-6.3]	623	0.133	11447	0.049	3.65 [3.4-4]	101	0.023	1789	0.007	4.33 [3.5-5.3]	13	0.006	673	0.003	3.41 [2-5.9]	1437	25713	0.0529282	4.3 [3.4 - 5.9]	14	914	4.56 [2.7-7.8]
29690	Unspecified affective psychosis	1116	0.109	19858	0.021	5.76 [5.4-6.1]	104	0.022	3365	0.014	1.86 [1.5-2.3]	218	0.049	2707	0.01	6.38 [5.5-7.4]	36	0.016	1336	0.005	4.82 [3.5-6.7]	1474	27266	0.0512874	4.7 [1.9 - 6.4]	32	1711	5.75 [4-8.3]
2910	Alcohol withdrawal delirium	85	0.008	1351	0.001	5.9 [4.7-7.4]	24	0.005	525	0.002	2.73 [1.8-4.1]	<10	0.002	265	0.001	2.27 [1.1-4.6]	<10	0.002	126	0.001	5.57 [2.1-15.1]	121	2267	0.05067	4.1 [2.3 - 5.9]	<10	<10	--
6823	Cellulitis and abscess of upper arm and forearm	357	0.035	6704	0.007	5.11 [4.6-5.7]	208	0.044	2856	0.012	4.51 [3.9-5.2]	105	0.024	2455	0.009	3.28 [2.7-4]	44	0.02	1504	0.006	5.26 [3.9-7.1]	714	13519	0.0501651	4.5 [3.3 - 5.3]	<10	306	2.86 [0.9-9]
V659	Unspecified reason for consultation	<10	0.001	571	0.001	1.31 [0.6-2.6]	174	0.037	2515	0.011	4.25 [3.6-5]	<10	0	282	0.001	0.53 [0.1-2.1]	<10	0	131	0.001	--	184.001	3499	0.0499595	1.5 [0.0 - 4.3]	<10	11	53.11 [11.7-240.2]
99581	Adult physical abuse	42	0.004	884	0.001	4.44 [3.3-6.1]	61	0.013	1050	0.004	3.49 [2.7-4.5]	11	0.002	207	0.001	4 [2.2-7.3]	<10	0.001	102	0	5.16 [1.6-16.3]	117	2243	0.0495763	4.3 [3.5 - 5.2]	<10	18	--
V681	Issue of repeat prescriptions	168	0.016	2374	0.002	6.69 [5.7-7.8]	247	0.053	3757	0.016	4.1 [3.6-4.7]	81	0.018	1663	0.006	3.72 [3-4.7]	25	0.011	2300	0.009	1.92 [1.3-2.9]	521	10094	0.0490815	4.1 [1.9 - 6.7]	<10	22	--
29689	Other manic-depressive psychosis	151	0.015	3232	0.003	4.4 [3.7-5.2]	55	0.012	671	0.003	4.92 [3.7-6.5]	31	0.007	456	0.002	5.14 [3.6-7.4]	<10	0.002	351	0.001	2.5 [1-6.1]	242	4710	0.0488691	4.2 [2.5 - 5.1]	<10	90	3.24 [0.5-23.3]
29634	Major depressive disorder, recurrent episode, severe degree, specified as with psychotic behavior	154	0.015	3098	0.003	4.69 [4-5.5]	44	0.009	635	0.003	4.15 [3.1-5.6]	10	0.002	180	0.001	4.18 [2.2-7.9]	<10	0.001	203	0.001	1.73 [0.4-7]	210	4116	0.0485437	3.7 [1.7 - 4.7]	<10	112	15.77 [6.9-36]
29620	Major depressive disorder, single episode, unspecified degree	851	0.083	15677	0.016	5.43 [5-5.8]	137	0.029	2413	0.01	3.46 [2.9-4.1]	80	0.018	1646	0.006	3.71 [3-4.7]	12	0.005	1435	0.006	1.47 [0.8-2.6]	1080	21171	0.0485371	3.5 [1.5 - 5.4]	17	603	8.46 [5.2-13.8]
5711	Acute alcoholic hepatitis	75	0.007	1311	0.001	5.36 [4.2-6.8]	24	0.005	515	0.002	2.78 [1.8-4.2]	<10	0.002	193	0.001	3.5 [1.8-6.8]	<10	0	134	0.001	1.31 [0.2-9.4]	109	2153	0.0481874	3.2 [1.3 - 5.4]	NA	NA	NA
3129	Unspecified disturbance of conduct	83	0.008	2028	0.002	3.84 [3.1-4.8]	167	0.036	2955	0.013	3.46 [3-4.1]	75	0.017	1075	0.004	5.33 [4.2-6.7]	11	0.005	656	0.003	2.95 [1.6-5.4]	336	6714	0.0476596	3.9 [3.0 - 5.3]	19	2076	2.73 [1.7-4.3]
29590	Unspecified schizophrenia, unspecified state	159	0.015	2996	0.003	5.01 [4.3-5.9]	68	0.015	1499	0.006	2.72 [2.1-3.5]	72	0.016	1165	0.004	4.71 [3.7-6]	18	0.008	757	0.003	4.21 [2.6-6.7]	317	6417	0.0470745	4.2 [2.7 - 5.0]	<10	61	9.57 [2.3-39.3]
3021	Agoraphobia with panic attacks	134	0.013	2643	0.003	4.77 [4-5.7]	24	0.005	461	0.002	3.1 [2.1-4.7]	<10	0.002	202	0.001	2.98 [1.5-6]	<10	0.002	162	0.001	4.33 [1.6-11.7]	170	3468	0.046729	3.8 [3.0 - 4.8]	<10	46	6.33 [0.9-46]
7070	Unspecified Viral hepatitis C without hepatic coma	391	0.038	6482	0.007	5.8 [5.2-6.4]	169	0.036	2838	0.012	3.65 [3.1-4.3]	70	0.016	1907	0.007	2.79 [2.2-3.5]	17	0.008	2106	0.008	1.42 [0.9-2.3]	647	13333	0.0462804	3.4 [1.4 - 5.8]	<10	41	--
2960	Manic disorder, single episode, unspecified degree	89	0.009	1664	0.002	5.02 [4.1-6.2]	<10	0.002	176	0.001	2.7 [1.3-5.5]	<10	0.001	96	0	3.91 [1.6-9.6]	<10	0.003	304	0.001	3.47 [1.5-7.8]	108	2240	0.0459966	3.8 [2.7 - 5.0]	<10	39	--
8832	Open wound of fingers, with tendon involvement	116	0.011	2426	0.003	4.49 [3.7-5.4]	28	0.006	480	0.002	3.48 [2.4-5.1]	20	0.005	475	0.002	3.17 [2-5]	12	0.005	278	0.001	7.62 [4.3-13.6]	176	3659	0.0458931	4.7 [3.2 - 7.6]	<10	60	14.63 [4.6-46.8]
29633	Major depressive disorder, recurrent episode, severe degree, without mention of psychotic behavior	462	0.045	10019	0.011	4.45 [4-4.9]	68	0.015	1248	0.005	3.28 [2.6-4.2]	34	0.008	514	0.002	5 [3.5-7.1]	<10	0.003	320	0.001	3.29 [1.5-7.4]	570	12101	0.0449846	4.0 [3.3 - 5.0]	11	396	8.25 [4.5-15.1]
7801	Hallucinations	129	0.013	2724	0.003	4.46 [3.7-5.3]	70	0.015	1213	0.005	3.47 [2.7-4.4]	56	0.013	961	0.004	4.43 [3.4-5.8]	<10	0.004	726	0.003	1.94 [1-3.9]	263	5624	0.0446747	3.6 [1.9 - 4.5]	<10	231	5.07 [1.9-13.7]
92320	Contusion of hand(s)	190	0.018	4450	0.005	4.03 [3.5-4.7]	47	0.01	998	0.004	2.82 [2.1-3.8]	73	0.016	1191	0.005	4.68 [3.7-5.9]	<10	0.004	382	0.002	3.68 [1.8-7.4]	318	7021	0.0433302	3.8 [2.8 - 4.7]	<10	360	3.25 [1.2-8.7]
3543	Lesion of radial nerve	54	0.005	1285	0.001	3.93 [3-5.2]	17	0.004	132	0.001	7.68 [4.6-12.7]	<10	0.001	196	0.001	2.3 [1-5.2]	<10	0.001	134	0.001	2.62 [0.6-10.6]	79	1747	0.043264	4.1 [2.3 - 7.7]	<10	23	--
9130	Abrasion or friction burn of elbow, forearm, and wrist, without mention of infection	102	0.01	1932	0.002	4.96 [4.1-6.1]	17	0.004	621	0.003	1.63 [1-2.6]	40	0.009	976	0.004	3.1 [2.3-4.3]	10	0.004	231	0.001	7.63 [4-14.4]	169	3760	0.0430135	4.3 [1.6 - 7.6]	<10	94	9.34 [2.9-29.6]
29630	Major depressive disorder, recurrent episode, unspecified degree	1135	0.11	26296	0.028	4.4 [4.1-4.7]	200	0.043	2677	0.011	4.62 [4-5.4]	44	0.01	828	0.003	4.03 [3-5.5]	13	0.006	1501	0.006	1.52 [0.9-2.6]	1392	31302	0.0425766	3.6 [1.5 - 4.6]	<10	412	4.28 [1.9-9.6]
92231	Contusion of back	116	0.011	2791	0.003	3.91 [3.2-4.7]	35	0.007	691	0.003	3.03 [2.2-4.3]	39	0.009	879	0.003	3.36 [2.4-4.6]	11	0.005	227	0.001	8.55 [4.7-15.7]	201	4588	0.0419712	4.7 [3.0 - 8.5]	<10	137	6.4 [2-20.2]
36816	Psychophysical visual disturbances	35	0.003	853	0.001	3.83 [2.7-5.4]	17	0.004	225	0.001	4.5 [2.7-7.4]	15	0.003	371	0.001	3.04 [1.8-5.1]	<10	0	104	0	1.68 [0.2-12.1]	68	1553	0.0419494	3.3 [1.7 - 4.5]	<10	90	6.49 [1.6-26.4]
8604	Traumatic pneumohemothorax without mention of open wound into thorax	13	0.001	442	0	2.74 [1.6-4.8]	178	0.038	3289	0.014	3.32 [2.8-3.9]	116	0.026	3014	0.012	2.95 [2.4-3.6]	12	0.005	599	0.002	3.53 [2-6.3]	319	7344	0.0416286	3.1 [2.7 - 3.5]	<10	<10	--
9248	Contusion of multiple sites, not elsewhere classified	161	0.016	3679	0.004	4.13 [3.5-4.8]	51	0.011	925	0.004	3.3 [2.5-4.4]	33	0.007	659	0.003	3.78 [2.7-5.4]	18	0.008	816	0.003	3.9 [2.4-6.2]	263	6079	0.0414696	3.8 [3.3 - 4.1]	<10	44	--
9239	Contusion of unspecified part of upper limb	67	0.007	1449	0.002	4.33 [3.4-5.5]	<10	0.002	215	0.001	2.49 [1.3-4.9]	<10	0.001	184	0.001	2.45 [1.1-5.5]	<10	0.001	133	0.001	3.96 [1.3-12.4]	85	1981	0.0411423	3.3 [2.4 - 4.3]	<10	376	3.11 [1.2-8.4]
29530	Paranoid type schizophrenia, unspecified state	83	0.008	2026	0.002	3.84 [3.1-4.8]	35	0.007	678	0.003	3.08 [2.2-4.3]	20	0.005	284	0.001	5.31 [3.4-8.4]	<10	0.002	340	0.001	2.06 [0.8-5.5]	142	3328	0.0409222	3.6 [2.1 - 5.3]	<10	18	16.19 [2.2-121.5]
87363	Open wound of tooth (broken), uncomplicated	126	0.012	2457	0.003	4.83 [4-5.8]	43	0.009	1255	0.005	2.05 [1.5-2.8]	26	0.006	678	0.003	2.89 [2-4.3]	<10	0.002	329	0.001	2.67 [1.1-6.5]	200	4719	0.0406587	3.1 [2.0 - 4.8]	<10	276	1.05 [0.1-7.5]
8820	Open wound of hand except fingers alone, without mention of complication	277	0.027	7186	0.008	3.66 [3.2-4.1]	98	0.021	1911	0.008	3.1 [2.5-3.8]	69	0.016	1494	0.006	3.52 [2.8-4.5]	42	0.019	921	0.004	8.2 [6-11.2]	486	11512	0.0405068	4.6 [3.1 - 8.2]	<10	198	5.92 [2.2-16]
8760	Open wound of back, without mention of complication	25	0.002	574	0.001	4.07 [2.7-6.1]	<10	0.001	254	0.001	1.64 [0.8-3.5]	<10	0.002	137	0.001	4.39 [2.2-9]	<10	0.004	182	0.001	7.74 [3.8-15.7]	48	1147	0.0401674	4.5 [1.6 - 7.7]	<10	16	--
81301	Fracture of olecranon process of ulna, closed	41	0.004	1330	0.001	2.88 [2.1-3.9]	<10	0.001	206	0.001	2.02 [1-4.3]	16	0.004	191	0.001	6.31 [3.8-10.5]	26	0.012	431	0.002	10.75 [7.2-16]	90	2158	0.0400356	5.5 [2.0 - 10.7]	<10	174	3.35 [0.8-13.6]
72888	Rhabdomyolysis	66	0.006	1639	0.002	3.77 [2.9-4.8]	33	0.007	640	0.003	3.08 [2.2-4.4]	20	0.005	510	0.002	2.95 [1.9-4.6]	16	0.007	473	0.002	5.98 [3.6-9.9]	135	3262	0.0397409	3.9 [3.0 - 6.0]	<10	68	--
95911	Other injury of chest wall	155	0.015	4380	0.005	3.33 [2.8-3.9]	11	0.002	316	0.001	2.07 [1.1-3.8]	197	0.044	3616	0.014	4.27 [3.7-4.9]	23	0.01	1020	0.004	4 [2.6-6.1]	386	9332	0.0397201	3.4 [2.1 - 4.3]	<10	231	1.26 [0.2-9]
95912	Other injury of abdomen	25	0.002	943	0.001	2.47 [1.7-3.7]	13	0.003	219	0.001	3.53 [2-6.2]	149	0.034	3040	0.012	3.8 [3.2-4.5]	<10	0.003	538	0.002	2.29 [1.1-4.8]	194	4740	0.039319	3.0 [2.3 - 3.8]	<10	93	--
890	Open wound of hip and thigh, without mention of complication	41	0.004	1109	0.001	3.45 [2.5-4.7]	20	0.004	456	0.002	2.61 [1.7-4.1]	26	0.006	410	0.002	4.79 [3.2-7.1]	13	0.006	501	0.002	4.58 [2.6-8]	100	2476	0.0388199	3.9 [2.6 - 4.8]	<10	33	8.83 [1.2-64.7]
81241	Fracture of humerus, supracondylar closed	29	0.003	824	0.001	3.29 [2.3-4.8]	<10	0.001	192	0.001	0.93 [0.3-2.9]	10	0.002	192	0.001	3.92 [2.1-7.4]	18	0.008	283	0.001	11.27 [7-18.2]	60	1491	0.0386847	4.9 [0.9 - 11.3]	<10	346	--
V1581	Personal history of noncompliance with medical treatment, presenting hazards to health	364	0.035	8151	0.009	4.28 [3.8-4.8]	240	0.051	5816	0.025	2.55 [2.2-2.9]	216	0.049	5175	0.02	3.27 [2.8-3.8]	17	0.008	1750	0.007	1.71 [1.1-2.8]	837	20892	0.03852	3.0 [1.7 - 4.3]	<10	538	4.38 [2.2-8.9]
V08	Asymptomatic human immunodeficiency virus [HIV] infection status	147	0.014	3054	0.003	4.54 [3.8-5.4]	92	0.02	1735	0.007	3.2 [2.6-4]	44	0.01	1150	0.004	2.89 [2.1-3.9]	<10	0.003	1279	0.005	0.82 [0.4-1.8]	289	7218	0.0384974	2.9 [0.8 - 4.5]	<10	52	--
8505	Concussion with loss of consciousness of unspecified duration	86	0.008	1711	0.002	4.71 [3.8-5.9]	24	0.005	605	0.003	2.36 [1.6-3.6]	33	0.007	857	0.003	2.91 [2.1-4.1]	26	0.012	1064	0.004	4.34 [2.9-6.4]	169	4237	0.0383568	3.6 [2.4 - 4.7]	<10	163	--
V170	Family history of psychiatric condition	27	0.003	506	0.001	4.98 [3.4-7.3]	<10	0.001	98	0	1.82 [0.6-5.7]	19	0.004	516	0.002	2.77 [1.8-4.4]	<10	0	110	0	--	49.001	1230	0.0383119	2.4 [0.0 - 5.0]	<10	170	5.16 [1.6-16.2]
CPT:90804	Individual psychotherapy, insight oriented, behavior modifying and/or supportive, in an office or outpatient facility, approximately 20 to 30 minutes face-to-face with the patient	647	0.063	16223	0.017	3.9 [3.6-4.2]	48	0.01	1169	0.005	2.46 [1.8-3.3]	12	0.003	268	0.001	3.37 [1.9-6]	<10	0	126	0.001	--	707.001	17786	0.0382307	2.4 [0.0 - 3.9]	10	542	5.46 [2.9-10.3]
E9229	Accident caused by unspecified firearm missile	16	0.002	374	0	3.99 [2.4-6.6]	21	0.004	359	0.002	3.49 [2.2-5.4]	<10	0.002	254	0.001	2.66 [1.4-5.2]	<10	0.004	372	0.001	3.78 [1.9-7.6]	54	1359	0.0382166	3.5 [2.7 - 4.0]	<10	<10	--
E9654	Assault by other and unspecified firearm	<10	0.001	286	0	2.93 [1.5-5.7]	<10	0.002	217	0.001	2.19 [1.1-4.4]	10	0.002	144	0.001	5.22 [2.7-9.9]	<10	0.001	110	0	4.79 [1.5-15.1]	30	757	0.0381194	3.8 [2.2 - 5.2]	NA	NA	NA
9594	Other and unspecified injury to hand, except finger	280	0.027	7488	0.008	3.55 [3.1-4]	50	0.011	1316	0.006	2.27 [1.7-3]	139	0.031	2861	0.011	3.76 [3.2-4.5]	16	0.007	591	0.002	4.79 [2.9-7.9]	485	12256	0.0380661	3.6 [2.3 - 4.8]	<10	476	1.84 [0.6-5.7]
81322	Fracture of shaft of ulna (alone), closed	19	0.002	589	0.001	3.01 [1.9-4.8]	<10	0.001	149	0.001	1.6 [0.6-4.3]	<10	0.001	132	0.001	2.84 [1.2-7]	23	0.01	425	0.002	9.62 [6.3-14.7]	51	1295	0.03789	4.3 [1.6 - 9.6]	<10	117	7.5 [2.4-23.7]
92310	Contusion of forearm	46	0.004	1301	0.001	3.3 [2.5-4.4]	13	0.003	343	0.001	2.26 [1.3-3.9]	26	0.006	538	0.002	3.65 [2.5-5.4]	<10	0.003	168	0.001	7.33 [3.4-15.6]	92	2350	0.037674	4.1 [2.3 - 7.3]	<10	91	3.2 [0.4-23]
8020	Nasal bones, closed fracture	166	0.016	4136	0.004	3.78 [3.2-4.4]	47	0.01	1107	0.005	2.54 [1.9-3.4]	57	0.013	1191	0.005	3.63 [2.8-4.7]	33	0.015	1313	0.005	4.48 [3.2-6.3]	303	7747	0.0376398	3.6 [2.5 - 4.5]	<10	286	1.02 [0.1-7.3]
CPT:99281	Emergency department visit for the evaluation and management of a patient, which requires these three key components: a problem focused history; a problem focused examination; and straightforward medical decision making. Counseling and/or coordination of care with other providers or agencies are provided consistent with the nature of the problem(s) and the patient's and/or family's needs. Usually…	912	0.089	21924	0.023	4.16 [3.9-4.5]	484	0.103	12000	0.051	2.59 [2.4-2.9]	343	0.077	9681	0.037	2.84 [2.5-3.2]	39	0.017	2137	0.009	3.26 [2.4-4.5]	1778	45742	0.0374158	3.2 [2.6 - 4.2]	<10	284	1.02 [0.1-7.3]
V703	Other general medical examination for administrative purposes	194	0.019	14698	0.015	1.23 [1.1-1.4]	662	0.141	5916	0.025	7.79 [7.1-8.5]	19	0.004	1049	0.004	1.36 [0.9-2.1]	<10	0	1016	0.004	0.17 [0-1.2]	876	22679	0.0371896	2.6 [0.2 - 7.8]	<10	109	2.67 [0.4-19.2]
301	Panic disorder	490	0.048	12457	0.013	3.8 [3.5-4.2]	114	0.024	2418	0.01	2.85 [2.4-3.5]	82	0.018	2366	0.009	2.64 [2.1-3.3]	11	0.005	959	0.004	2.02 [1.1-3.7]	697	18200	0.0368842	2.8 [2.0 - 3.8]	<10	429	3.42 [1.4-8.3]
78601	Hyperventilation	23	0.002	634	0.001	3.39 [2.2-5.1]	16	0.003	234	0.001	4.07 [2.5-6.8]	<10	0.001	146	0.001	3.09 [1.4-7]	<10	0	195	0.001	0.9 [0.1-6.4]	46	1209	0.0366534	2.9 [0.9 - 4.1]	<10	218	1.34 [0.2-9.5]
9598	Other and unspecified injury to other specified sites, including multiple	203	0.02	6492	0.007	2.95 [2.6-3.4]	71	0.015	1662	0.007	2.57 [2-3.3]	174	0.039	3491	0.013	3.88 [3.3-4.5]	<10	0.004	405	0.002	3.47 [1.7-7]	456	12050	0.0364625	3.2 [2.6 - 3.9]	<10	75	--
95909	Injury of face and neck	470	0.046	13728	0.014	3.3 [3-3.6]	97	0.021	2126	0.009	2.75 [2.2-3.4]	342	0.077	7513	0.029	3.68 [3.3-4.1]	56	0.025	2265	0.009	4.47 [3.4-5.8]	965	25632	0.0362823	3.5 [2.8 - 4.5]	<10	837	1.39 [0.5-3.7]
910	Abrasion or friction burn of face, neck, and scalp except eye, without mention of infection	219	0.021	5783	0.006	3.58 [3.1-4.1]	62	0.013	1645	0.007	2.26 [1.7-2.9]	71	0.016	1694	0.007	3.19 [2.5-4.1]	14	0.006	617	0.002	4 [2.4-6.8]	366	9739	0.0362197	3.3 [2.3 - 4.0]	<10	313	1.86 [0.5-7.5]
CPT:90862	Pharmacologic management, including prescription, use, and review of medication with no more than minimal medical psychotherapy	1182	0.115	32580	0.034	3.69 [3.5-3.9]	208	0.044	3541	0.015	3.63 [3.1-4.2]	112	0.025	1915	0.007	4.5 [3.7-5.5]	14	0.006	2323	0.009	1.06 [0.6-1.8]	1516	40359	0.036203	3.2 [1.1 - 4.5]	17	1097	4.64 [2.8-7.5]
3079	Other and unspecified special symptoms or syndromes, not elsewhere classified	112	0.011	3118	0.003	3.37 [2.8-4.1]	42	0.009	713	0.003	3.53 [2.6-4.8]	63	0.014	1629	0.006	2.94 [2.3-3.8]	18	0.008	805	0.003	3.95 [2.5-6.3]	235	6265	0.0361538	3.4 [2.9 - 4.0]	<10	797	2.2 [1-4.9]
CPT:1202	NA	196	0.019	5204	0.005	3.56 [3.1-4.1]	42	0.009	1165	0.005	2.15 [1.6-2.9]	133	0.03	3362	0.013	3.05 [2.6-3.6]	19	0.008	682	0.003	4.93 [3.1-7.8]	390	10413	0.0361011	3.4 [2.2 - 4.9]	<10	132	4.42 [1.1-17.9]
5224	Acute apical periodontitis of pulpal origin	305	0.03	7700	0.008	3.77 [3.4-4.2]	51	0.011	1640	0.007	1.86 [1.4-2.5]	<10	0.001	208	0.001	1.44 [0.5-3.9]	<10	0.001	121	0	2.9 [0.7-11.7]	362	9669	0.0360881	2.5 [1.4 - 3.8]	<10	42	--
81503	Closed fracture of shaft of metacarpal bone(s)	41	0.004	1217	0.001	3.15 [2.3-4.3]	24	0.005	498	0.002	2.87 [1.9-4.3]	12	0.003	340	0.001	2.65 [1.5-4.7]	11	0.005	300	0.001	6.47 [3.5-11.8]	88	2355	0.0360213	3.8 [2.7 - 6.5]	<10	350	2.5 [0.8-7.8]
81502	Closed fracture of base of other metacarpal bone(s)	44	0.004	1030	0.001	3.99 [3-5.4]	12	0.003	369	0.002	1.93 [1.1-3.4]	10	0.002	304	0.001	2.47 [1.3-4.6]	12	0.005	392	0.002	5.4 [3-9.6]	78	2095	0.0358951	3.4 [1.9 - 5.4]	<10	193	3.02 [0.7-12.2]
9190	Abrasion or friction burn of other, multiple, and unspecified sites, without mention of infection	102	0.01	3019	0.003	3.17 [2.6-3.9]	33	0.007	891	0.004	2.21 [1.6-3.1]	65	0.015	1282	0.005	3.86 [3-5]	14	0.006	581	0.002	4.25 [2.5-7.2]	214	5773	0.0357441	3.4 [2.2 - 4.3]	<10	285	3.07 [1-9.6]
7836	Polyphagia	26	0.003	545	0.001	4.45 [3-6.6]	<10	0.001	180	0.001	1.98 [0.9-4.5]	<10	0.001	123	0	1.83 [0.6-5.8]	<10	0	104	0	--	35.001	952	0.035462	2.1 [0.0 - 4.5]	<10	43	13.58 [3.3-56.2]
92311	Contusion of elbow	81	0.008	2250	0.002	3.37 [2.7-4.2]	23	0.005	558	0.002	2.46 [1.6-3.7]	32	0.007	722	0.003	3.35 [2.3-4.8]	<10	0.002	286	0.001	2.45 [0.9-6.6]	140	3816	0.0353893	2.9 [2.5 - 3.4]	<10	226	2.58 [0.6-10.4]
8792	Open wound of abdominal wall, anterior, without mention of complication	62	0.006	1749	0.002	3.32 [2.6-4.3]	17	0.004	329	0.001	3.08 [1.9-5]	28	0.006	361	0.001	5.86 [4-8.6]	17	0.008	960	0.004	3.13 [1.9-5.1]	124	3399	0.0351973	3.8 [3.1 - 5.9]	<10	10	--
95919	Other injury of other sites of trunk	195	0.019	6481	0.007	2.84 [2.5-3.3]	35	0.007	911	0.004	2.29 [1.6-3.2]	270	0.061	5650	0.022	3.8 [3.4-4.3]	31	0.014	1550	0.006	3.56 [2.5-5.1]	531	14592	0.0351121	3.1 [2.3 - 3.8]	<10	335	1.74 [0.4-7]
81504	Closed fracture of neck of metacarpal bone(s)	39	0.004	950	0.001	3.84 [2.8-5.3]	22	0.005	546	0.002	2.4 [1.6-3.7]	16	0.004	380	0.001	3.17 [1.9-5.2]	<10	0.001	298	0.001	1.18 [0.3-4.7]	79	2174	0.0350644	2.6 [1.2 - 3.8]	<10	227	3.86 [1.2-12.1]
64843	Mental disorders of mother, antepartum	51	0.005	1429	0.002	3.34 [2.5-4.4]	49	0.01	622	0.003	4.73 [3.5-6.3]	17	0.004	879	0.003	1.45 [0.9-2.4]	<10	0.001	373	0.001	1.41 [0.5-4.4]	120	3303	0.035057	2.7 [1.4 - 4.7]	<10	21	--
28262	Hb-S disease with mention of crisis	<10	0.001	208	0	3.59 [1.8-7.3]	14	0.003	336	0.001	2.48 [1.5-4.2]	<10	0.002	195	0.001	3.47 [1.8-6.8]	<10	0.002	253	0.001	3.47 [1.4-8.4]	36	992	0.0350195	3.3 [2.5 - 3.6]	<10	99	--
CPT:1204	NA	21	0.002	552	0.001	3.55 [2.3-5.5]	<10	0.001	115	0	2.58 [1.1-6.3]	14	0.003	410	0.002	2.57 [1.5-4.4]	<10	0.002	137	0.001	5.13 [1.9-13.9]	44	1214	0.0349762	3.5 [2.6 - 5.1]	<10	14	--
CPT:73090	Radiologic examination; forearm, two views	330	0.032	9940	0.01	3.16 [2.8-3.5]	126	0.027	3515	0.015	2.17 [1.8-2.6]	216	0.049	5763	0.022	2.93 [2.6-3.4]	174	0.078	4174	0.017	8.18 [7-9.6]	846	23392	0.0349039	4.1 [2.2 - 8.2]	11	2732	1.18 [0.6-2.1]
49322	Chronic obstructive asthma with acute exacerbation	51	0.005	1740	0.002	2.74 [2.1-3.6]	39	0.008	702	0.003	3.32 [2.4-4.6]	21	0.005	539	0.002	2.93 [1.9-4.5]	<10	0	117	0	1.5 [0.2-10.7]	112	3098	0.034891	2.6 [1.5 - 3.3]	<10	<10	--
3094	Adjustment reaction with mixed disturbance of emotions and conduct	98	0.01	2705	0.003	3.4 [2.8-4.2]	11	0.002	370	0.002	1.77 [1-3.2]	<10	0.002	125	0	4.21 [2-9]	<10	0.002	127	0.001	5.53 [2-15]	120	3327	0.0348129	3.7 [1.8 - 5.5]	<10	407	5.06 [2.4-10.7]
2989	Unspecified psychosis	625	0.061	17392	0.018	3.5 [3.2-3.8]	180	0.038	3228	0.014	3.42 [2.9-4]	103	0.023	2960	0.011	2.66 [2.2-3.2]	39	0.017	2786	0.011	2.49 [1.8-3.4]	947	26366	0.0346721	3.0 [2.5 - 3.5]	<10	388	6.08 [3-12.3]
81321	Fracture of shaft of radius (alone), closed	35	0.003	767	0.001	4.26 [3-6]	<10	0	150	0.001	0.4 [0.1-2.8]	<10	0.001	132	0.001	2.27 [0.8-6.2]	14	0.006	456	0.002	5.42 [3.2-9.2]	54	1505	0.0346376	3.1 [0.4 - 5.4]	<10	244	1.19 [0.2-8.5]
9592	Other and unspecified injury to shoulder and upper arm	231	0.022	7041	0.007	3.1 [2.7-3.5]	38	0.008	1217	0.005	1.86 [1.3-2.6]	133	0.03	2918	0.011	3.52 [2.9-4.2]	19	0.008	649	0.003	5.18 [3.3-8.2]	421	11825	0.0343786	3.4 [1.9 - 5.2]	<10	393	0.74 [0.1-5.3]
81240	Fracture of unspecified part of lower end of humerus, closed	39	0.004	1563	0.002	2.33 [1.7-3.2]	<10	0.001	164	0.001	1.09 [0.3-3.4]	<10	0.002	242	0.001	2.48 [1.2-5]	34	0.015	394	0.002	15.46 [10.9-22]	84	2363	0.0343277	5.3 [1.1 - 15.5]	<10	103	--
5259	Unspecified disorder of the teeth and supporting structures	352	0.034	8106	0.009	4.15 [3.7-4.6]	315	0.067	9727	0.042	2 [1.8-2.3]	189	0.043	5188	0.02	2.83 [2.4-3.3]	32	0.014	1977	0.008	2.88 [2-4.1]	888	24998	0.0343043	3.0 [2.0 - 4.2]	<10	299	--
E8147	Motor vehicle traffic accident involving collision with pedestrian injuring pedestrian	81	0.008	2961	0.003	2.56 [2.1-3.2]	63	0.013	1202	0.005	3.15 [2.4-4.1]	19	0.004	423	0.002	3.38 [2.1-5.4]	14	0.006	408	0.002	6.06 [3.6-10.3]	177	4994	0.0342294	3.8 [2.6 - 6.1]	<10	86	10.2 [3.2-32.4]
29632	Major depressive disorder, recurrent episode, moderate degree	270	0.026	9073	0.01	2.82 [2.5-3.2]	283	0.06	6300	0.027	2.8 [2.5-3.2]	40	0.009	954	0.004	3.17 [2.3-4.4]	<10	0.002	586	0.002	1.2 [0.4-3.2]	597	16913	0.0340948	2.5 [1.2 - 3.2]	14	606	6.89 [4-11.8]
E9060	Dog bite	43	0.004	1438	0.002	2.79 [2.1-3.8]	21	0.004	446	0.002	2.81 [1.8-4.4]	28	0.006	706	0.003	2.99 [2-4.4]	<10	0.004	247	0.001	5.7 [2.8-11.5]	100	2837	0.0340483	3.6 [2.8 - 5.7]	<10	90	3.24 [0.5-23.3]
9440	Burn of unspecified degree of unspecified site of hand	22	0.002	494	0.001	4.16 [2.7-6.4]	<10	0.001	98	0	2.43 [0.9-6.6]	<10	0.001	204	0.001	1.47 [0.5-4]	<10	0.001	141	0.001	3.73 [1.2-11.7]	33	937	0.0340206	2.9 [1.5 - 4.2]	<10	19	--
81323	Fracture of shaft of radius with ulna, closed	27	0.003	713	0.001	3.53 [2.4-5.2]	<10	0	138	0.001	0.43 [0.1-3.1]	<10	0.002	211	0.001	2.49 [1.2-5.3]	27	0.012	699	0.003	6.88 [4.7-10.1]	62	1761	0.0340099	3.3 [0.4 - 6.9]	<10	755	1.94 [0.8-4.7]
9212	Contusion of orbital tissues	29	0.003	770	0.001	3.52 [2.4-5.1]	<10	0.001	164	0.001	1.09 [0.3-3.4]	<10	0.002	114	0	4.61 [2.1-9.9]	<10	0.001	146	0.001	3.6 [1.1-11.3]	42	1194	0.0339806	3.2 [1.1 - 4.6]	<10	38	7.67 [1.1-56]
CPT:90806	Individual psychotherapy, insight oriented, behavior modifying and/or supportive, in an office or outpatient facility, approximately 45 to 50 minutes face-to-face with the patient	1084	0.105	31847	0.033	3.43 [3.2-3.7]	178	0.038	4364	0.019	2.49 [2.1-2.9]	52	0.012	1044	0.004	3.78 [2.9-5]	<10	0.003	371	0.001	3.32 [1.6-7]	1321	37626	0.0339179	3.3 [2.5 - 3.8]	14	1378	3.01 [1.8-5.1]
81381	Fracture of unspecified part of radius (alone), closed	72	0.007	2023	0.002	3.33 [2.6-4.2]	<10	0.001	176	0.001	1.35 [0.5-3.6]	<10	0.002	221	0.001	2.38 [1.1-5.1]	16	0.007	402	0.002	7.04 [4.3-11.6]	99	2822	0.0338925	3.5 [1.4 - 7.0]	<10	1126	0.51 [0.1-2.1]
9593	Other and unspecified injury to elbow, forearm, and wrist	246	0.024	7767	0.008	3 [2.6-3.4]	48	0.01	1478	0.006	1.94 [1.5-2.6]	168	0.038	3705	0.014	3.52 [3-4.1]	16	0.007	683	0.003	4.14 [2.5-6.8]	478	13633	0.0338743	3.2 [1.9 - 4.1]	<10	1122	1.56 [0.7-3.5]
92401	Contusion of hip	95	0.009	2456	0.003	3.63 [3-4.5]	24	0.005	518	0.002	2.76 [1.8-4.2]	25	0.006	809	0.003	2.33 [1.6-3.5]	<10	0.003	496	0.002	2.12 [0.9-4.8]	150	4279	0.0338677	2.7 [2.1 - 3.6]	<10	131	--
42	Human immunodeficiency virus [HIV] disease	141	0.014	3485	0.004	3.81 [3.2-4.5]	143	0.031	2691	0.012	3.24 [2.7-3.8]	58	0.013	1903	0.007	2.31 [1.8-3]	12	0.005	2075	0.008	1.01 [0.6-1.8]	354	10154	0.0336886	2.6 [1.0 - 3.8]	<10	88	--
87342	Open wound of forehead, uncomplicated	225	0.022	6348	0.007	3.35 [2.9-3.8]	78	0.017	1862	0.008	2.52 [2-3.2]	51	0.011	1684	0.007	2.29 [1.7-3]	21	0.009	907	0.004	4.1 [2.7-6.3]	375	10801	0.033554	3.1 [2.3 - 4.1]	<10	375	4.7 [2.1-10.6]
8028	Other facial bones closed fracture	78	0.008	2344	0.002	3.12 [2.5-3.9]	31	0.007	663	0.003	2.79 [1.9-4]	33	0.007	935	0.004	2.66 [1.9-3.8]	41	0.018	1334	0.005	5.51 [4-7.5]	183	5276	0.0335226	3.5 [2.7 - 5.5]	<10	113	--
CPT:90805	Individual psychotherapy, insight oriented, behavior modifying and/or supportive, in an office or outpatient facility, approximately 20 to 30 minutes face-to-face with the patient; with medical evaluation and management services	240	0.023	8151	0.009	2.79 [2.4-3.2]	132	0.028	2468	0.011	3.25 [2.7-3.9]	21	0.005	510	0.002	3.1 [2-4.8]	<10	0.001	267	0.001	1.31 [0.3-5.3]	395	11396	0.0335001	2.6 [1.3 - 3.3]	<10	54	5.4 [0.7-39.1]
V118	Personal history of other mental disorders	21	0.002	783	0.001	2.5 [1.6-3.9]	16	0.003	454	0.002	2.1 [1.3-3.5]	75	0.017	1840	0.007	3.1 [2.5-3.9]	<10	0	156	0.001	--	112.001	3233	0.0334831	1.9 [0.0 - 3.1]	<10	43	6.78 [0.9-49.3]
87349	Open wound of face, other and multiple sites, uncomplicated	29	0.003	891	0.001	3.04 [2.1-4.4]	<10	0.001	150	0.001	2.38 [1.1-5.4]	11	0.002	299	0.001	2.77 [1.5-5.1]	<10	0.004	248	0.001	6.39 [3.3-12.4]	55	1588	0.0334753	3.6 [2.4 - 6.4]	<10	36	--
9916	Hypothermia	20	0.002	652	0.001	2.86 [1.8-4.5]	14	0.003	213	0.001	3.91 [2.3-6.7]	<10	0.001	209	0.001	1.8 [0.7-4.4]	<10	0.001	111	0	3.16 [0.8-12.8]	41	1185	0.0334421	2.9 [1.8 - 3.9]	<10	28	--
E8496	Accidents occurring in public building	44	0.004	1565	0.002	2.63 [1.9-3.5]	105	0.022	2754	0.012	2.3 [1.9-2.8]	88	0.02	2262	0.009	2.97 [2.4-3.7]	<10	0.001	362	0.001	1.45 [0.5-4.5]	240	6943	0.0334122	2.3 [1.5 - 3.0]	<10	484	3.03 [1.2-7.3]
87320	Open wound of nose, unspecified site, uncomplicated	40	0.004	1297	0.001	2.88 [2.1-3.9]	11	0.002	218	0.001	3 [1.6-5.5]	15	0.003	288	0.001	3.92 [2.3-6.6]	<10	0.001	165	0.001	2.12 [0.5-8.6]	68	1968	0.0333988	3.0 [2.1 - 3.9]	<10	45	--
8024	Malar and maxillary bones, closed fracture	78	0.008	2302	0.002	3.17 [2.5-4]	17	0.004	563	0.002	1.8 [1.1-2.9]	37	0.008	864	0.003	3.24 [2.3-4.5]	32	0.014	1021	0.004	5.59 [3.9-8]	164	4750	0.033374	3.5 [1.8 - 5.6]	<10	50	--
920	Contusion of face, scalp, and neck except eye(s)	462	0.045	13308	0.014	3.34 [3-3.7]	122	0.026	2922	0.013	2.53 [2.1-3]	153	0.034	3901	0.015	3.03 [2.6-3.6]	58	0.026	2903	0.012	3.61 [2.8-4.7]	795	23034	0.0333627	3.1 [2.5 - 3.6]	<10	759	1.54 [0.6-4.1]
V6542	Counseling on substance use and abuse	36	0.004	893	0.001	3.77 [2.7-5.3]	22	0.005	537	0.002	2.44 [1.6-3.7]	33	0.007	1043	0.004	2.39 [1.7-3.4]	<10	0.002	291	0.001	2.41 [0.9-6.5]	95	2764	0.0332284	2.8 [2.4 - 3.8]	<10	13	--
87340	Open wound of face, unspecified site, uncomplicated	134	0.013	4025	0.004	3.13 [2.6-3.7]	40	0.009	945	0.004	2.53 [1.8-3.5]	24	0.005	702	0.003	2.58 [1.7-3.9]	21	0.009	704	0.003	5.29 [3.4-8.2]	219	6376	0.033207	3.4 [2.5 - 5.3]	<10	686	1.27 [0.4-4]
E8160	Motor vehicle traffic accident due to loss of control, without collision on the highway, injuring driver of motor vehicle other than motorcycle	48	0.005	1634	0.002	2.75 [2.1-3.7]	<10	0.001	199	0.001	1.49 [0.6-3.6]	39	0.009	879	0.003	3.36 [2.4-4.6]	<10	0.004	207	0.001	6.8 [3.4-13.8]	100	2919	0.0331236	3.6 [1.5 - 6.8]	<10	<10	--
E9208	Accidents caused by other specified cutting and piercing instruments or objects	232	0.023	7881	0.008	2.78 [2.4-3.2]	105	0.022	2496	0.011	2.54 [2.1-3.1]	99	0.022	2280	0.009	3.32 [2.7-4.1]	<10	0.004	336	0.001	4.72 [2.4-9.2]	445	12993	0.033115	3.3 [2.5 - 4.7]	<10	167	5.25 [1.7-16.5]
8831	Open wound of fingers, complicated	79	0.008	2345	0.002	3.16 [2.5-4]	23	0.005	501	0.002	2.74 [1.8-4.2]	14	0.003	498	0.002	2.11 [1.2-3.6]	10	0.004	344	0.001	5.12 [2.7-9.6]	126	3688	0.0330362	3.3 [2.1 - 5.1]	<10	91	3.2 [0.4-23]
9172	Blister of foot and toe(s), without mention of infection	29	0.003	829	0.001	3.27 [2.3-4.7]	16	0.003	438	0.002	2.17 [1.3-3.6]	<10	0.001	148	0.001	3.04 [1.3-6.9]	<10	0	109	0	1.61 [0.2-11.5]	52	1524	0.0329949	2.5 [1.6 - 3.3]	<10	35	--
33821	Chronic pain due to trauma	37	0.004	844	0.001	4.1 [2.9-5.7]	<10	0.001	237	0.001	1.5 [0.7-3.4]	18	0.004	610	0.002	2.22 [1.4-3.6]	<10	0	100	0	--	61.001	1791	0.0329379	2.0 [0.0 - 4.1]	<10	38	7.67 [1.1-56]
3149	Unspecified hyperkinetic syndrome of childhood	11	0.001	817	0.001	1.25 [0.7-2.3]	40	0.009	691	0.003	3.46 [2.5-4.8]	<10	0.002	145	0.001	4.15 [2-8.5]	<10	0.001	138	0.001	2.54 [0.6-10.3]	61	1791	0.0329374	2.9 [1.3 - 4.1]	10	360	8.23 [4.4-15.5]
CPT:12013	Simple repair of superficial wounds of face, ears, eyelids, nose, lips and/or mucous membranes; 2.6 cm to 5.0 cm	76	0.007	2045	0.002	3.48 [2.8-4.4]	21	0.004	572	0.002	2.19 [1.4-3.4]	33	0.007	1003	0.004	2.48 [1.8-3.5]	<10	0.001	256	0.001	1.37 [0.3-5.5]	132	3876	0.0329341	2.4 [1.4 - 3.5]	<10	37	--
87341	Open wound of cheek, uncomplicated	19	0.002	728	0.001	2.43 [1.5-3.8]	11	0.002	245	0.001	2.67 [1.5-4.9]	17	0.004	302	0.001	4.24 [2.6-6.9]	<10	0.001	164	0.001	2.14 [0.5-8.6]	49	1439	0.0329301	2.9 [2.1 - 4.2]	<10	50	--
E9179	Other accident caused by striking against or being struck accidentally by objects or persons	360	0.035	11142	0.012	3.08 [2.8-3.4]	138	0.029	3208	0.014	2.61 [2.2-3.1]	123	0.028	4043	0.016	2.33 [1.9-2.8]	26	0.012	653	0.003	7.09 [4.8-10.5]	647	19046	0.0328543	3.8 [2.3 - 7.1]	<10	746	0.78 [0.2-3.1]
E8490	Home accidents	199	0.019	7578	0.008	2.48 [2.1-2.9]	473	0.101	13461	0.058	2.24 [2-2.5]	618	0.139	16397	0.063	3.23 [3-3.5]	19	0.008	1253	0.005	2.68 [1.7-4.2]	1309	38689	0.0327266	2.7 [2.2 - 3.2]	<10	881	1.32 [0.5-3.5]
8841	Multiple and unspecified open wound of upper limb, complicated	15	0.001	107	0	13.08 [7.6-22.5]	10	0.002	565	0.002	1.05 [0.6-2]	<10	0.002	740	0.003	0.91 [0.5-1.8]	17	0.008	101	0	29.83 [17.8-49.9]	51	1513	0.0326087	11.2 [0.9 - 29.8]	<10	10	--
95901	Head injury, unspecified	978	0.095	29714	0.031	3.29 [3.1-3.5]	216	0.046	5642	0.024	2.35 [2-2.7]	381	0.086	8475	0.033	3.67 [3.3-4.1]	95	0.042	5726	0.023	3.04 [2.5-3.7]	1670	49557	0.0326	3.1 [2.3 - 3.7]	16	1323	3.6 [2.2-5.9]
9140	Abrasion or friction burn of hand(s) except finger(s) alone, without mention of infection	40	0.004	1290	0.001	2.9 [2.1-4]	15	0.003	407	0.002	2.19 [1.3-3.7]	21	0.005	486	0.002	3.26 [2.1-5]	<10	0	118	0	1.48 [0.2-10.6]	77	2301	0.0323802	2.5 [1.5 - 3.3]	<10	45	--
870	Laceration of skin of eyelid and periocular area	13	0.001	409	0	2.96 [1.7-5.2]	12	0.003	204	0.001	3.5 [2-6.3]	<10	0.001	225	0.001	1.67 [0.7-4]	<10	0.001	119	0	2.95 [0.7-11.9]	32	957	0.0323559	2.8 [1.7 - 3.5]	<10	44	6.62 [0.9-48.2]
CPT:70150	Radiologic examination, facial bones; complete, minimum of three views	29	0.003	691	0.001	3.92 [2.7-5.7]	<10	0.002	254	0.001	2.11 [1.1-4.1]	<10	0.001	135	0.001	2.22 [0.8-6]	<10	0.002	326	0.001	2.69 [1.1-6.5]	47	1406	0.0323469	2.7 [2.1 - 3.9]	<10	43	--
81343	Fracture of distal end of ulna (alone), closed	30	0.003	1140	0.001	2.46 [1.7-3.5]	<10	0.001	174	0.001	2.39 [1.1-5.1]	<10	0.002	256	0.001	2.05 [1-4.4]	27	0.012	557	0.002	8.64 [5.9-12.7]	71	2127	0.0323021	3.9 [2.1 - 8.6]	<10	239	1.22 [0.2-8.7]
8708	Other specified open wounds of ocular adnexa	18	0.002	611	0.001	2.75 [1.7-4.4]	<10	0.002	236	0.001	2.27 [1.2-4.4]	11	0.002	243	0.001	3.4 [1.9-6.2]	<10	0.001	125	0.001	2.81 [0.7-11.3]	40	1215	0.0318725	2.8 [2.3 - 3.4]	<10	26	--
8469	Unspecified site of sacroiliac region sprain	43	0.004	1276	0.001	3.15 [2.3-4.3]	<10	0	117	0.001	1.02 [0.3-4.1]	19	0.004	321	0.001	4.46 [2.8-7.1]	<10	0	268	0.001	0.65 [0.1-4.7]	65	1982	0.0317538	2.3 [0.7 - 4.5]	<10	<10	--
E927	Overexertion and strenuous movements	314	0.031	11720	0.012	2.54 [2.3-2.9]	193	0.041	4341	0.019	2.73 [2.4-3.2]	63	0.014	1309	0.005	3.66 [2.8-4.7]	11	0.005	385	0.002	5.04 [2.8-9.2]	581	17755	0.0316863	3.5 [2.5 - 5.0]	NA	NA	NA
E8809	Accidental fall on or from other stairs or steps	329	0.032	10875	0.011	2.88 [2.6-3.2]	113	0.024	3334	0.014	2.04 [1.7-2.5]	81	0.018	1918	0.007	3.22 [2.6-4]	13	0.006	344	0.001	6.67 [3.8-11.6]	536	16471	0.0315164	3.7 [2.0 - 6.7]	<10	169	3.45 [0.9-14]
980	Gonococcal infection (acute) of lower genitourinary tract	13	0.001	483	0.001	2.51 [1.4-4.4]	35	0.007	848	0.004	2.46 [1.8-3.5]	11	0.002	356	0.001	2.32 [1.3-4.2]	<10	0.002	254	0.001	2.76 [1-7.4]	63	1941	0.0314371	2.5 [2.3 - 2.8]	<10	47	--
6149	Unspecified inflammatory disease of female pelvic organs and tissues	79	0.008	2868	0.003	2.58 [2.1-3.2]	52	0.011	1115	0.005	2.79 [2.1-3.7]	31	0.007	813	0.003	2.88 [2-4.1]	15	0.007	661	0.003	4.01 [2.4-6.7]	177	5457	0.0314164	3.1 [2.6 - 4.0]	<10	176	--
87343	Open wound of lip, uncomplicated	83	0.008	3033	0.003	2.56 [2.1-3.2]	57	0.012	1098	0.005	3.11 [2.4-4.1]	25	0.006	794	0.003	2.37 [1.6-3.5]	<10	0.004	443	0.002	3.58 [1.8-6.9]	174	5368	0.0313966	2.9 [2.4 - 3.6]	<10	249	--
8738	Other and unspecified open wound of head without mention of complication	53	0.005	1746	0.002	2.84 [2.2-3.7]	18	0.004	466	0.002	2.3 [1.4-3.7]	<10	0.001	193	0.001	1.56 [0.6-4.2]	10	0.004	220	0.001	8.01 [4.2-15.1]	85	2625	0.0313653	3.7 [1.6 - 8.0]	<10	103	--
8910	Open wound of knee, leg (except thigh), and ankle, without mention of complication	233	0.023	6576	0.007	3.36 [2.9-3.8]	52	0.011	1278	0.005	2.44 [1.8-3.2]	65	0.015	1762	0.007	2.8 [2.2-3.6]	37	0.017	2357	0.009	2.8 [2-3.9]	387	11973	0.0313107	2.8 [2.4 - 3.4]	<10	209	--
29631	Major depressive disorder, recurrent episode, mild degree	90	0.009	3572	0.004	2.36 [1.9-2.9]	69	0.015	1459	0.006	2.84 [2.2-3.6]	23	0.005	490	0.002	3.54 [2.3-5.4]	<10	0	146	0.001	1.2 [0.2-8.6]	183	5667	0.0312821	2.5 [1.2 - 3.5]	<10	207	4.24 [1.4-13.3]
9596	Other and unspecified injury to hip and thigh	119	0.012	4403	0.005	2.54 [2.1-3]	14	0.003	392	0.002	2.13 [1.2-3.6]	110	0.025	2545	0.01	3.32 [2.7-4]	13	0.006	596	0.002	3.85 [2.2-6.7]	256	7936	0.03125	3.0 [2.1 - 3.8]	<10	208	--
6810	Cellulitis and abscess of finger, unspecified	67	0.007	2491	0.003	2.52 [2-3.2]	36	0.008	671	0.003	3.21 [2.3-4.5]	25	0.006	578	0.002	3.26 [2.2-4.9]	<10	0.002	353	0.001	1.99 [0.7-5.3]	132	4093	0.0312426	2.7 [2.0 - 3.3]	<10	87	--
8150	Closed fracture of metacarpal bone(s), site unspecified	197	0.019	5598	0.006	3.32 [2.9-3.8]	34	0.007	891	0.004	2.28 [1.6-3.2]	27	0.006	839	0.003	2.43 [1.7-3.6]	28	0.012	1550	0.006	3.21 [2.2-4.7]	286	8878	0.0312091	2.8 [2.3 - 3.3]	<10	484	1.2 [0.3-4.8]
304	Neurotic depression	751	0.073	21976	0.023	3.36 [3.1-3.6]	229	0.049	6853	0.029	2.05 [1.8-2.3]	248	0.056	7494	0.029	2.6 [2.3-3]	<10	0.002	1995	0.008	0.35 [0.1-0.9]	1232	38318	0.0311504	2.1 [0.3 - 3.4]	<10	711	2.89 [1.4-6.1]
8730	Open wound of scalp, without mention of complication	198	0.019	5914	0.006	3.16 [2.7-3.6]	68	0.015	1551	0.007	2.63 [2.1-3.4]	53	0.012	1830	0.007	2.19 [1.7-2.9]	25	0.011	1432	0.006	3.1 [2.1-4.6]	344	10727	0.0310722	2.8 [2.2 - 3.2]	<10	247	1.18 [0.2-8.4]
84210	Sprain of unspecified site of hand	132	0.013	4543	0.005	2.73 [2.3-3.2]	60	0.013	1280	0.005	2.81 [2.2-3.6]	36	0.008	901	0.003	3.02 [2.2-4.2]	<10	0.002	542	0.002	1.29 [0.5-3.5]	232	7266	0.0309416	2.5 [1.3 - 3.0]	<10	493	1.77 [0.6-5.5]
86121	Contusion of lung without open wound into thorax	44	0.004	1186	0.001	3.47 [2.6-4.7]	<10	0.001	285	0.001	0.83 [0.3-2.2]	26	0.006	882	0.003	2.22 [1.5-3.3]	61	0.027	1894	0.008	5.85 [4.5-7.6]	135	4247	0.0308079	3.1 [0.8 - 5.9]	<10	24	12.14 [1.6-89.9]
80702	Closed fracture of two ribs	46	0.004	1640	0.002	2.62 [2-3.5]	14	0.003	244	0.001	3.42 [2-5.9]	21	0.005	436	0.002	3.63 [2.3-5.6]	17	0.008	773	0.003	3.89 [2.4-6.3]	98	3093	0.0307114	3.4 [2.6 - 3.9]	<10	<10	58.3 [6.8-499.9]
7032	Viral hepatitis B without mention of hepatic coma, chronic, without mention of hepatitis delta	88	0.009	2409	0.003	3.42 [2.8-4.2]	61	0.013	1799	0.008	2.03 [1.6-2.6]	<10	0.001	287	0.001	1.05 [0.4-2.8]	<10	0	346	0.001	--	153.001	4841	0.030637	1.6 [0.0 - 3.4]	<10	97	--
9221	Contusion of chest wall	219	0.021	7408	0.008	2.79 [2.4-3.2]	64	0.014	1475	0.006	2.6 [2-3.3]	65	0.015	1731	0.007	2.85 [2.2-3.7]	21	0.009	1103	0.004	3.37 [2.2-5.2]	369	11717	0.0305312	2.9 [2.6 - 3.4]	<10	127	4.6 [1.1-18.6]
80701	Closed fracture of one rib	122	0.012	3788	0.004	3.03 [2.5-3.6]	23	0.005	510	0.002	2.69 [1.8-4.1]	24	0.005	877	0.003	2.06 [1.4-3.1]	29	0.013	1123	0.005	4.6 [3.2-6.7]	198	6298	0.0304803	3.1 [2.1 - 4.6]	<10	27	--
E8499	Accidents occurring in unspecified place	165	0.016	6547	0.007	2.37 [2-2.8]	1127	0.241	25731	0.11	3.24 [3-3.5]	675	0.152	30044	0.116	1.85 [1.7-2]	23	0.01	1018	0.004	4.01 [2.6-6.1]	1990	63340	0.0304607	2.9 [1.9 - 4.0]	18	3160	1.68 [1-2.7]
8770	Open wound of buttock, without mention of complication	11	0.001	388	0	2.64 [1.5-4.8]	<10	0.001	157	0.001	2.65 [1.2-5.7]	<10	0	111	0	1.35 [0.3-5.5]	<10	0.002	141	0.001	6.23 [2.6-15.2]	25	797	0.0304136	3.2 [1.4 - 6.2]	<10	16	--
E8122	Other motor vehicle traffic accident involving collision with motor vehicle injuring motorcyclist	20	0.002	648	0.001	2.88 [1.8-4.5]	<10	0.001	157	0.001	2.27 [1-5.1]	<10	0.002	415	0.002	1.45 [0.7-2.9]	10	0.004	186	0.001	9.48 [5-17.9]	44	1406	0.0303448	4.0 [1.4 - 9.5]	<10	10	--
9230	Contusion of shoulder region	85	0.008	2995	0.003	2.66 [2.1-3.3]	18	0.004	684	0.003	1.57 [1-2.5]	52	0.012	940	0.004	4.2 [3.2-5.6]	<10	0.001	433	0.002	1.21 [0.4-3.8]	158	5052	0.0303263	2.4 [1.2 - 4.2]	<10	157	5.59 [1.8-17.6]
CPT:90801	Psychiatric diagnostic interview examination	2141	0.208	69806	0.073	3.35 [3.2-3.5]	316	0.067	7225	0.031	2.74 [2.4-3.1]	129	0.029	3327	0.013	2.98 [2.5-3.6]	29	0.013	3402	0.014	1.5 [1-2.2]	2615	83760	0.030275	2.6 [1.5 - 3.4]	57	2481	7.44 [5.6-9.8]
CPT:90703	Tetanus toxoid adsorbed, for intramuscular use	39	0.004	2731	0.003	1.33 [1-1.8]	<10	0	174	0.001	0.68 [0.2-2.8]	187	0.042	4011	0.015	3.64 [3.1-4.2]	<10	0	391	0.002	--	228.001	7307	0.0302589	1.4 [0.0 - 3.6]	<10	108	2.7 [0.4-19.4]
8483	Sprain of ribs	23	0.002	783	0.001	2.74 [1.8-4.2]	20	0.004	496	0.002	2.4 [1.5-3.8]	<10	0.002	212	0.001	2.84 [1.4-5.7]	<10	0	151	0.001	--	51.001	1642	0.0301246	2.0 [0.0 - 2.8]	<10	12	--
8798	Open wound(s) (multiple) of unspecified site(s), without mention of complication	328	0.032	10443	0.011	2.99 [2.7-3.3]	44	0.009	1362	0.006	1.93 [1.4-2.6]	21	0.005	672	0.003	2.35 [1.5-3.6]	23	0.01	919	0.004	4.44 [2.9-6.7]	416	13396	0.0301187	2.9 [1.9 - 4.4]	<10	329	1.77 [0.4-7.1]
7296	Residual foreign body in soft tissue	75	0.007	2317	0.002	3.03 [2.4-3.8]	23	0.005	566	0.002	2.42 [1.6-3.7]	10	0.002	431	0.002	1.74 [0.9-3.3]	14	0.006	626	0.003	3.95 [2.3-6.7]	122	3940	0.0300345	2.8 [1.7 - 3.9]	<10	479	0.61 [0.1-4.3]
5733	Hepatitis, unspecified	581	0.057	17976	0.019	3.13 [2.9-3.4]	31	0.007	1029	0.004	1.8 [1.3-2.6]	15	0.003	653	0.003	1.73 [1-2.9]	13	0.006	1018	0.004	2.25 [1.3-3.9]	640	20676	0.0300244	2.2 [1.7 - 3.1]	<10	177	--
CPT:12011	Simple repair of superficial wounds of face, ears, eyelids, nose, lips and/or mucous membranes; 2.5 cm or less	188	0.018	6130	0.006	2.89 [2.5-3.3]	68	0.015	1799	0.008	2.27 [1.8-2.9]	71	0.016	2430	0.009	2.22 [1.7-2.8]	12	0.005	601	0.002	3.52 [2-6.2]	339	10960	0.0300027	2.7 [2.2 - 3.5]	<10	351	0.83 [0.1-5.9]
1319	Trichomoniasis, unspecified	10	0.001	181	0	5.15 [2.7-9.7]	14	0.003	385	0.002	2.16 [1.3-3.7]	13	0.003	519	0.002	1.88 [1.1-3.3]	<10	0.002	274	0.001	3.2 [1.3-7.8]	42	1359	0.0299786	3.1 [1.9 - 5.2]	<10	12	--
CPT:75790	Angiography, arteriovenous shunt (eg, dialysis patient), radiological supervision and interpretation	25	0.002	849	0.001	2.75 [1.8-4.1]	<10	0.001	102	0	3.5 [1.5-8]	<10	0.002	154	0.001	3.41 [1.6-7.3]	<10	0.001	223	0.001	2.36 [0.8-7.4]	41	1328	0.0299489	3.0 [2.4 - 3.5]	NA	NA	NA
30750	Eating disorder, unspecified	130	0.013	3918	0.004	3.12 [2.6-3.7]	15	0.003	574	0.002	1.55 [0.9-2.6]	<10	0	131	0.001	1.15 [0.3-4.6]	<10	0	143	0.001	--	147.001	4766	0.0299208	1.5 [0.0 - 3.1]	10	780	3.79 [2-7.1]
28261	Hb-S disease without mention of crisis	<10	0	158	0	2.36 [0.9-6.4]	10	0.002	214	0.001	2.78 [1.5-5.2]	<10	0.001	159	0.001	2.83 [1.3-6.4]	<10	0	150	0.001	1.17 [0.2-8.3]	21	681	0.0299145	2.3 [1.2 - 2.8]	<10	120	--
938	Foreign body in digestive system, unspecified	26	0.003	885	0.001	2.74 [1.9-4.1]	<10	0.001	160	0.001	2.23 [1-5]	<10	0.002	133	0.001	4.52 [2.2-9.2]	<10	0.001	217	0.001	2.42 [0.8-7.6]	43	1395	0.0299026	3.0 [2.2 - 4.5]	<10	157	--
92410	Contusion of lower leg	74	0.007	2216	0.002	3.13 [2.5-3.9]	18	0.004	512	0.002	2.09 [1.3-3.4]	25	0.006	772	0.003	2.44 [1.6-3.6]	<10	0	345	0.001	0.51 [0.1-3.6]	118	3845	0.0297754	2.0 [0.5 - 3.1]	<10	236	6.22 [2.6-15.1]
CPT:36145	Introduction of needle or intracatheter; arteriovenous shunt created for dialysis (cannula, fistula, or graft)	22	0.002	751	0.001	2.73 [1.8-4.2]	<10	0.001	113	0	3.68 [1.7-7.9]	<10	0.002	223	0.001	3.03 [1.6-5.9]	<10	0.001	217	0.001	1.62 [0.4-6.5]	40	1304	0.0297619	2.8 [1.6 - 3.7]	NA	NA	NA
CPT:29105	Application of long arm splint (shoulder to hand)	25	0.002	657	0.001	3.55 [2.4-5.3]	<10	0	102	0	1.16 [0.3-4.7]	13	0.003	481	0.002	2.03 [1.2-3.5]	10	0.004	395	0.002	4.46 [2.4-8.4]	50	1635	0.0296736	2.8 [1.2 - 4.5]	<10	102	--
8911	Open wound of knee, leg (except thigh), and ankle, complicated	65	0.006	1411	0.001	4.31 [3.4-5.5]	<10	0.002	304	0.001	1.56 [0.8-3.2]	12	0.003	449	0.002	2.01 [1.1-3.6]	21	0.009	1317	0.005	2.82 [1.8-4.3]	106	3481	0.0295512	2.7 [1.6 - 4.3]	<10	47	--
7078	Chronic ulcer of other specified sites	69	0.007	1986	0.002	3.25 [2.6-4.1]	16	0.003	272	0.001	3.5 [2.1-5.8]	18	0.004	851	0.003	1.59 [1-2.5]	<10	0.004	576	0.002	2.75 [1.4-5.3]	112	3685	0.029497	2.8 [1.6 - 3.5]	<10	38	--
9584	Traumatic shock	<10	0.001	309	0	2.72 [1.4-5.3]	<10	0.001	192	0.001	1.55 [0.6-3.8]	<10	0.001	271	0.001	1.11 [0.4-3]	28	0.012	747	0.003	6.68 [4.6-9.8]	46	1519	0.029393	3.0 [1.1 - 6.7]	<10	<10	--
81344	Fracture of lower end of radius with ulna, closed	84	0.008	2897	0.003	2.72 [2.2-3.4]	<10	0.002	318	0.001	1.5 [0.7-3]	21	0.005	832	0.003	1.9 [1.2-2.9]	43	0.019	1106	0.004	6.99 [5.1-9.5]	156	5153	0.0293841	3.3 [1.5 - 7.0]	<10	1035	1.13 [0.4-3]
92232	Contusion of buttock	41	0.004	1323	0.001	2.9 [2.1-4]	10	0.002	230	0.001	2.59 [1.4-4.9]	<10	0.001	284	0.001	1.32 [0.5-3.2]	<10	0.003	213	0.001	4.95 [2.2-11.2]	62	2050	0.0293561	2.9 [1.3 - 5.0]	<10	22	--
E8888	Other fall	193	0.019	7024	0.007	2.59 [2.2-3]	110	0.023	2380	0.01	2.8 [2.3-3.4]	95	0.021	2844	0.011	2.55 [2.1-3.1]	14	0.006	1382	0.006	1.78 [1.1-3]	412	13630	0.0293405	2.4 [1.8 - 2.8]	<10	401	2.18 [0.7-6.8]
92321	Contusion of wrist	47	0.005	1678	0.002	2.62 [2-3.5]	12	0.003	321	0.001	2.22 [1.2-4]	17	0.004	418	0.002	3.06 [1.9-5]	<10	0.001	198	0.001	2.66 [0.8-8.3]	79	2615	0.0293244	2.6 [2.2 - 3.1]	<10	223	7.91 [3.5-17.9]
70704	Decubitus ulcer,hip	<10	0.001	298	0	2.82 [1.5-5.5]	<10	0	130	0.001	0.91 [0.2-3.7]	13	0.003	267	0.001	3.66 [2.1-6.4]	<10	0.001	166	0.001	2.11 [0.5-8.5]	26	861	0.0293123	2.4 [0.9 - 3.7]	<10	15	--
9240	Contusion of thigh	53	0.005	1828	0.002	2.71 [2.1-3.6]	15	0.003	369	0.002	2.42 [1.4-4.1]	20	0.005	512	0.002	2.94 [1.9-4.6]	<10	0.002	339	0.001	2.07 [0.8-5.6]	92	3048	0.0292994	2.5 [2.1 - 2.9]	<10	263	5.58 [2.3-13.6]
9110	Abrasion or friction burn of trunk, without mention of infection	29	0.003	1016	0.001	2.66 [1.8-3.9]	14	0.003	385	0.002	2.16 [1.3-3.7]	20	0.005	592	0.002	2.54 [1.6-4]	<10	0.002	228	0.001	3.08 [1.1-8.3]	67	2221	0.0292832	2.6 [2.2 - 3.1]	<10	95	6.15 [1.5-25]
80703	Closed fracture of three ribs	28	0.003	986	0.001	2.65 [1.8-3.9]	<10	0.001	141	0.001	2.53 [1.1-5.7]	13	0.003	349	0.001	2.8 [1.6-4.9]	12	0.005	480	0.002	4.41 [2.5-7.8]	59	1956	0.0292804	3.1 [2.5 - 4.4]	<10	<10	--
E8495	Street and highway accidents	115	0.011	5154	0.005	2.09 [1.7-2.5]	518	0.111	16635	0.071	1.98 [1.8-2.2]	289	0.065	8568	0.033	2.67 [2.4-3]	24	0.011	1011	0.004	4.21 [2.8-6.3]	946	31368	0.0292752	2.7 [2.0 - 4.2]	<10	206	4.26 [1.4-13.4]
29383	Organic affective syndrome	138	0.013	4632	0.005	2.8 [2.4-3.3]	<10	0.001	156	0.001	2.67 [1.3-5.7]	19	0.004	355	0.001	4.03 [2.5-6.4]	<10	0.002	468	0.002	1.87 [0.8-4.5]	169	5611	0.0292388	2.8 [1.9 - 4.0]	<10	159	3.67 [0.9-14.8]
860	Traumatic pneumothorax without mention of open wound into thorax	47	0.005	1465	0.002	3 [2.2-4]	<10	0.001	225	0.001	1.85 [0.9-3.9]	31	0.007	979	0.004	2.39 [1.7-3.4]	50	0.022	1814	0.007	4.97 [3.7-6.6]	135	4483	0.0292334	3.1 [1.8 - 5.0]	<10	19	15.34 [2-114.8]
25063	Diabetes mellitus type I [insulin dependent type] [IDDM] [juvenile type], uncontrolled, with neurological manifestations	15	0.001	566	0.001	2.47 [1.5-4.1]	<10	0.002	295	0.001	1.61 [0.8-3.3]	<10	0.002	133	0.001	3.95 [1.8-8.5]	<10	0.001	103	0	5.11 [1.6-16.1]	33	1097	0.0292035	3.3 [1.6 - 5.1]	<10	<10	--
81501	Closed fracture of base of thumb [first] metacarpal	26	0.003	629	0.001	3.86 [2.6-5.7]	<10	0.001	158	0.001	1.13 [0.4-3.5]	<10	0.001	121	0	1.86 [0.6-5.9]	<10	0	193	0.001	0.91 [0.1-6.5]	33	1101	0.0291005	1.9 [0.9 - 3.9]	<10	293	0.99 [0.1-7.1]
80225	Angle of jaw closed fracture	<10	0.001	295	0	2.84 [1.5-5.5]	<10	0.001	193	0.001	1.85 [0.8-4.2]	<10	0.001	106	0	3.54 [1.4-8.7]	<10	0.002	247	0.001	3.56 [1.5-8.6]	25	841	0.0288684	2.9 [1.8 - 3.6]	<10	26	--
87344	Open wound of jaw, uncomplicated	45	0.004	1509	0.002	2.79 [2.1-3.8]	17	0.004	426	0.002	2.38 [1.5-3.9]	<10	0.002	380	0.001	1.58 [0.8-3.2]	<10	0.003	244	0.001	4.32 [1.9-9.7]	76	2559	0.0288425	2.8 [1.6 - 4.3]	<10	141	--
1363	Pneumocystosis	12	0.001	566	0.001	1.98 [1.1-3.5]	15	0.003	204	0.001	4.38 [2.6-7.4]	<10	0.002	149	0.001	3.53 [1.7-7.5]	<10	0	226	0.001	--	34.001	1145	0.0288388	2.5 [0.0 - 4.4]	<10	18	--
E8810	Accidental fall from ladder	51	0.005	1736	0.002	2.75 [2.1-3.6]	11	0.002	344	0.001	1.9 [1-3.5]	18	0.004	541	0.002	2.5 [1.6-4]	<10	0.002	242	0.001	3.63 [1.5-8.8]	85	2863	0.0288331	2.7 [1.9 - 3.6]	<10	<10	--
9245	Contusion of unspecified part of lower limb	100	0.01	3378	0.004	2.78 [2.3-3.4]	16	0.003	399	0.002	2.39 [1.4-3.9]	10	0.002	269	0.001	2.79 [1.5-5.3]	<10	0.001	267	0.001	1.31 [0.3-5.3]	128	4313	0.0288223	2.3 [1.3 - 2.8]	<10	85	--
CPT:90807	Individual psychotherapy, insight oriented, behavior modifying and/or supportive, in an office or outpatient facility, approximately 45 to 50 minutes face-to-face with the patient; with medical evaluation and management services	253	0.025	9356	0.01	2.56 [2.3-2.9]	49	0.01	906	0.004	3.24 [2.4-4.3]	21	0.005	553	0.002	2.86 [1.8-4.4]	<10	0.001	189	0.001	1.85 [0.5-7.5]	325	11004	0.0286874	2.6 [1.9 - 3.2]	<10	160	7.32 [2.7-19.8]
CPT:10120	Incision and removal of foreign body, subcutaneous tissues; simple	45	0.004	1622	0.002	2.59 [1.9-3.5]	13	0.003	339	0.001	2.28 [1.3-4]	23	0.005	688	0.003	2.52 [1.7-3.8]	<10	0	130	0.001	1.35 [0.2-9.6]	82	2779	0.0286613	2.2 [1.3 - 2.6]	<10	117	--
E8849	Other accidental fall from one level to another	84	0.008	2735	0.003	2.88 [2.3-3.6]	21	0.004	524	0.002	2.39 [1.5-3.7]	38	0.009	1486	0.006	1.93 [1.4-2.7]	10	0.004	467	0.002	3.77 [2-7.1]	153	5212	0.0285182	2.7 [1.9 - 3.8]	<10	242	2.41 [0.6-9.7]
9219	Unspecified contusion of eye	34	0.003	993	0.001	3.2 [2.3-4.5]	34	0.007	734	0.003	2.77 [2-3.9]	<10	0.002	776	0.003	0.77 [0.4-1.6]	<10	0.001	156	0.001	2.25 [0.6-9.1]	78	2659	0.0284984	2.2 [0.8 - 3.2]	<10	192	3.04 [0.8-12.3]
52109	Other dental caries	25	0.002	634	0.001	3.68 [2.5-5.5]	16	0.003	526	0.002	1.81 [1.1-3]	<10	0	202	0.001	0.74 [0.2-3]	<10	0	143	0.001	1.23 [0.2-8.8]	44	1505	0.0284054	1.9 [0.7 - 3.7]	<10	301	0.97 [0.1-6.9]
E8881	Fall resulting in striking against other object	109	0.011	3681	0.004	2.78 [2.3-3.4]	21	0.004	938	0.004	1.33 [0.9-2.1]	22	0.005	613	0.002	2.7 [1.8-4.1]	<10	0.002	150	0.001	5.86 [2.4-14.3]	157	5382	0.0283445	3.2 [1.3 - 5.9]	<10	243	--
5269	Unspecified disease of the jaws	89	0.009	2820	0.003	2.96 [2.4-3.7]	34	0.007	1600	0.007	1.26 [0.9-1.8]	25	0.006	553	0.002	3.41 [2.3-5.1]	<10	0.003	364	0.001	3.38 [1.6-7.1]	155	5337	0.0282229	2.8 [1.3 - 3.4]	<10	30	--
5780	Hematemesis	139	0.014	5336	0.006	2.45 [2.1-2.9]	43	0.009	1061	0.005	2.42 [1.8-3.3]	57	0.013	1213	0.005	3.57 [2.7-4.7]	10	0.004	968	0.004	1.82 [1-3.4]	249	8578	0.0282089	2.6 [1.8 - 3.6]	<10	228	5.14 [1.9-13.9]
5225	Periapical abscess without sinus	161	0.016	4477	0.005	3.39 [2.9-4]	151	0.032	5789	0.025	1.57 [1.3-1.9]	57	0.013	2089	0.008	2.06 [1.6-2.7]	13	0.006	813	0.003	2.82 [1.6-4.9]	382	13168	0.0281919	2.5 [1.6 - 3.4]	<10	204	--
311	Depressive disorder, not elsewhere classified	2730	0.266	98620	0.104	3.16 [3-3.3]	1068	0.228	25918	0.111	2.99 [2.8-3.2]	844	0.19	27558	0.106	2.72 [2.5-2.9]	102	0.045	11655	0.047	1.57 [1.3-1.9]	4744	163751	0.0281551	2.6 [1.6 - 3.2]	89	4954	6.18 [4.9-7.8]
7887	Urethral discharge	17	0.002	650	0.001	2.44 [1.5-3.9]	35	0.007	1063	0.005	1.96 [1.4-2.8]	10	0.002	353	0.001	2.13 [1.1-4]	<10	0.001	178	0.001	2.96 [0.9-9.3]	65	2244	0.0281507	2.4 [2.0 - 3.0]	<10	24	--
5771	Chronic pancreatitis	110	0.011	4153	0.004	2.48 [2.1-3]	36	0.008	744	0.003	2.89 [2.1-4]	40	0.009	1243	0.005	2.43 [1.8-3.3]	<10	0.002	461	0.002	1.9 [0.8-4.6]	191	6601	0.0281213	2.4 [1.9 - 2.9]	<10	84	--
CPT:72125	Computed tomography, cervical spine; without contrast material	813	0.079	27365	0.029	2.92 [2.7-3.1]	229	0.049	7461	0.032	1.87 [1.6-2.1]	419	0.094	12372	0.048	2.75 [2.5-3.1]	223	0.099	11003	0.044	4.03 [3.5-4.6]	1684	58201	0.0281206	2.9 [1.9 - 4.0]	<10	241	1.21 [0.2-8.6]
V1209	Other personal history of infectious and parasitic disease	150	0.015	5073	0.005	2.78 [2.4-3.3]	63	0.013	1746	0.007	2.16 [1.7-2.8]	63	0.014	2298	0.009	2.08 [1.6-2.7]	<10	0	461	0.002	0.38 [0.1-2.7]	277	9578	0.0281076	1.8 [0.4 - 2.8]	<10	197	--
CPT:72020	Radiologic examination, spine, single view, specify level	532	0.052	17145	0.018	3 [2.7-3.3]	11	0.002	438	0.002	1.49 [0.8-2.7]	16	0.004	1007	0.004	1.19 [0.7-2]	29	0.013	1750	0.007	2.94 [2-4.3]	588	20340	0.0280963	2.2 [1.2 - 3.0]	<10	802	1.09 [0.3-3.4]
25081	Diabetes mellitus type I [insulin dependent type] [IDDM] [juvenile type], not stated as uncontrolled, with other specified manifestations	41	0.004	1568	0.002	2.44 [1.8-3.3]	<10	0.001	198	0.001	1.8 [0.8-4.1]	16	0.004	313	0.001	3.85 [2.3-6.4]	<10	0.001	176	0.001	1.99 [0.5-8]	65	2255	0.0280172	2.5 [1.8 - 3.8]	<10	97	--
9160	Abrasion or friction burn of hip, thigh, leg, and ankle, without mention of infection	112	0.011	3987	0.004	2.64 [2.2-3.2]	38	0.008	1061	0.005	2.14 [1.5-3]	46	0.01	1420	0.005	2.45 [1.8-3.3]	<10	0.002	472	0.002	1.49 [0.6-4]	200	6940	0.0280112	2.2 [1.5 - 2.6]	<10	167	3.49 [0.9-14.1]
45621	Esophageal varices in diseases classified elsewhere, without mention of bleeding	33	0.003	991	0.001	3.11 [2.2-4.4]	14	0.003	308	0.001	2.71 [1.6-4.6]	<10	0.002	300	0.001	1.75 [0.8-3.7]	<10	0.002	416	0.002	1.69 [0.6-4.5]	58	2015	0.0279788	2.3 [1.7 - 3.1]	<10	25	11.66 [1.6-86.2]
8728	Open wound of ear, part unspecified, without mention of complication	<10	0	318	0	1.47 [0.6-3.5]	11	0.002	114	0	5.74 [3.1-10.7]	<10	0.001	153	0.001	1.96 [0.7-5.3]	<10	0	111	0	--	20.001	696	0.0279343	2.3 [0.0 - 5.7]	<10	11	--
CPT:11043	Debridement; skin, subcutaneous tissue, and muscle	38	0.004	1173	0.001	3.03 [2.2-4.2]	<10	0.001	300	0.001	0.99 [0.4-2.4]	28	0.006	946	0.004	2.23 [1.5-3.3]	18	0.008	679	0.003	4.69 [2.9-7.5]	89	3098	0.0279259	2.7 [1.0 - 4.7]	<10	80	10.97 [3.5-34.9]
5258	Other specified disorders of the teeth and supporting structures	26	0.003	618	0.001	3.93 [2.7-5.8]	<10	0.001	273	0.001	1.09 [0.4-2.6]	<10	0.001	223	0.001	1.35 [0.5-3.6]	<10	0	107	0	--	35.001	1221	0.027867	1.6 [0.0 - 3.9]	<10	492	0.59 [0.1-4.2]
7864	Abnormal sputum	40	0.004	1699	0.002	2.2 [1.6-3]	<10	0.001	206	0.001	1.15 [0.4-3.1]	46	0.01	981	0.004	3.55 [2.6-4.8]	<10	0.001	387	0.002	1.36 [0.4-4.2]	93	3273	0.0276292	2.1 [1.2 - 3.6]	<10	73	--
CPT:16020	Dressings and/or debridement, initial or subsequent; without anesthesia, office or hospital, small	91	0.009	2838	0.003	3.01 [2.4-3.7]	<10	0.002	228	0.001	2.09 [1-4.2]	<10	0.002	731	0.003	0.92 [0.5-1.8]	<10	0.002	182	0.001	4.83 [2-11.7]	113	3979	0.0276149	2.7 [0.9 - 4.8]	<10	31	--
9052	Late effect of fracture of upper extremities	63	0.006	1881	0.002	3.13 [2.4-4]	<10	0.001	224	0.001	1.33 [0.5-3.2]	<10	0.001	309	0.001	0.97 [0.4-2.6]	<10	0.001	194	0.001	1.81 [0.4-7.3]	74	2608	0.0275913	1.8 [1.0 - 3.1]	<10	119	2.45 [0.3-17.6]
8920	Open wound of foot except toe(s) alone, without mention of complication	85	0.008	3197	0.003	2.49 [2-3.1]	25	0.005	841	0.004	1.77 [1.2-2.6]	38	0.009	781	0.003	3.68 [2.7-5.1]	13	0.006	857	0.003	2.67 [1.5-4.6]	161	5676	0.0275827	2.7 [1.8 - 3.7]	<10	178	1.64 [0.2-11.7]
80709	Closed fracture of multiple ribs, unspecified	73	0.007	2654	0.003	2.57 [2-3.3]	<10	0.001	180	0.001	1.32 [0.5-3.6]	42	0.009	1033	0.004	3.08 [2.3-4.2]	54	0.024	2236	0.009	4.36 [3.3-5.7]	173	6103	0.0275653	2.8 [1.3 - 4.4]	<10	<10	--
8921	Open wound of foot except toe(s) alone, complicated	32	0.003	932	0.001	3.21 [2.3-4.6]	<10	0.001	293	0.001	1.22 [0.5-2.7]	11	0.002	223	0.001	3.71 [2-6.8]	<10	0.002	465	0.002	1.89 [0.8-4.6]	54	1913	0.027453	2.5 [1.2 - 3.7]	<10	54	--
CPT:99282	Emergency department visit for the evaluation and management of a patient, which requires these three key components: an expanded problem focused history; an expanded problem focused examination; and medical decision making of low complexity. Counseling and/or coordination of care with other providers or agencies are provided consistent with the nature of the problem(s) and the patient's and/or f…	2678	0.261	91563	0.096	3.34 [3.2-3.5]	731	0.156	24569	0.105	1.94 [1.8-2.1]	669	0.151	24283	0.094	2.32 [2.1-2.5]	145	0.065	9990	0.04	2.72 [2.3-3.2]	4223	150405	0.0273107	2.6 [1.9 - 3.3]	91	11827	2.52 [2-3.2]
80507	Closed fracture of seventh cervical vertebra	20	0.002	670	0.001	2.78 [1.8-4.3]	<10	0	126	0.001	0.47 [0.1-3.4]	<10	0.002	342	0.001	1.98 [1-3.8]	16	0.007	512	0.002	5.53 [3.4-9.1]	46	1650	0.0271226	2.7 [0.5 - 5.5]	<10	16	--
71902	Effusion of upper arm joint	49	0.005	2331	0.002	1.96 [1.5-2.6]	<10	0.001	225	0.001	1.85 [0.9-3.9]	26	0.006	492	0.002	3.99 [2.7-5.9]	16	0.007	471	0.002	6.01 [3.6-9.9]	98	3519	0.0270943	3.5 [1.8 - 6.0]	<10	173	1.68 [0.2-12]
5362	Persistent vomiting	41	0.004	1717	0.002	2.23 [1.6-3]	12	0.003	327	0.001	2.18 [1.2-3.9]	34	0.008	850	0.003	3.02 [2.1-4.3]	<10	0	267	0.001	0.66 [0.1-4.7]	88	3161	0.0270853	2.0 [0.7 - 3.0]	<10	414	0.7 [0.1-5]
E8121	Other motor vehicle traffic accident involving collision with motor vehicle injuring passenger in motor vehicle other than motorcycle	174	0.017	5918	0.006	2.77 [2.4-3.2]	134	0.029	4713	0.02	1.71 [1.4-2]	63	0.014	2457	0.009	1.94 [1.5-2.5]	20	0.009	960	0.004	3.69 [2.4-5.8]	391	14048	0.0270794	2.5 [1.7 - 3.7]	<10	132	2.21 [0.3-15.8]
CPT:29125	Application of short arm splint (forearm to hand); static	195	0.019	6395	0.007	2.88 [2.5-3.3]	53	0.011	1966	0.008	1.61 [1.2-2.1]	82	0.018	3317	0.013	1.88 [1.5-2.3]	20	0.009	958	0.004	3.7 [2.4-5.8]	350	12636	0.0269521	2.5 [1.6 - 3.7]	<10	520	1.68 [0.5-5.3]
8420	Sprain of unspecified site of wrist	150	0.015	6024	0.006	2.34 [2-2.8]	61	0.013	1647	0.007	2.22 [1.7-2.9]	59	0.013	1572	0.006	2.85 [2.2-3.7]	<10	0.004	836	0.003	1.89 [1-3.7]	279	10079	0.0269357	2.3 [1.9 - 2.8]	<10	510	3.45 [1.5-7.8]
CPT:1201	NA	303	0.029	11511	0.012	2.5 [2.2-2.8]	76	0.016	2410	0.01	1.89 [1.5-2.4]	126	0.028	4072	0.016	2.37 [2-2.8]	14	0.006	802	0.003	3.08 [1.8-5.2]	519	18795	0.0268717	2.5 [1.9 - 3.1]	<10	328	--
CPT:90772	Therapeutic, prophylactic or diagnostic injection (specify substance or drug); subcutaneous or intramuscular	268	0.026	12348	0.013	2.05 [1.8-2.3]	300	0.064	7453	0.032	2.51 [2.2-2.8]	38	0.009	1806	0.007	1.58 [1.1-2.2]	<10	0.001	458	0.002	1.15 [0.4-3.6]	609	22065	0.026859	1.8 [1.1 - 2.5]	NA	NA	NA
9089	Late effect of unspecified injury	57	0.006	1986	0.002	2.68 [2.1-3.5]	<10	0.001	174	0.001	1.02 [0.3-3.2]	11	0.002	473	0.002	1.75 [1-3.2]	<10	0.002	123	0	7.14 [2.9-17.5]	76	2756	0.0268362	3.1 [1.0 - 7.1]	<10	153	--
V5831	Encounter for change or removal of surgical wound dressing	55	0.005	2347	0.002	2.19 [1.7-2.9]	60	0.013	1434	0.006	2.51 [1.9-3.3]	26	0.006	1239	0.005	1.58 [1.1-2.3]	11	0.005	509	0.002	3.81 [2.1-6.9]	152	5529	0.0267559	2.5 [1.6 - 3.8]	<10	47	--
80220	Unspecified site of mandible, closed fracture	34	0.003	999	0.001	3.18 [2.3-4.5]	<10	0	212	0.001	0.56 [0.1-2.3]	<10	0.002	411	0.002	1.46 [0.7-2.9]	20	0.009	716	0.003	4.95 [3.2-7.7]	64	2338	0.0266445	2.5 [0.6 - 4.9]	<10	60	--
80506	Closed fracture of sixth cervical vertebra	18	0.002	603	0.001	2.78 [1.7-4.5]	<10	0.001	113	0	1.58 [0.5-5]	<10	0.001	239	0.001	1.57 [0.6-3.8]	11	0.005	398	0.002	4.87 [2.7-8.9]	37	1353	0.0266187	2.7 [1.6 - 4.9]	<10	<10	--
49121	Obstructive chronic bronchitis with acute exacerbation	194	0.019	7725	0.008	2.37 [2-2.7]	63	0.013	1734	0.007	2.18 [1.7-2.8]	101	0.023	3109	0.012	2.48 [2-3]	15	0.007	1087	0.004	2.43 [1.5-4.1]	373	13655	0.0265897	2.4 [2.2 - 2.5]	<10	42	--
CPT:29130	Application of finger splint; static	61	0.006	1997	0.002	2.86 [2.2-3.7]	25	0.005	1124	0.005	1.32 [0.9-2]	29	0.007	913	0.004	2.39 [1.7-3.5]	<10	0	221	0.001	0.79 [0.1-5.7]	116	4255	0.0265385	1.8 [0.8 - 2.9]	<10	134	2.17 [0.3-15.6]
CPT:70160	Radiologic examination, nasal bones, complete, minimum of three views	32	0.003	1037	0.001	2.88 [2-4.1]	<10	0.001	138	0.001	1.29 [0.4-4.1]	<10	0.001	148	0.001	1.52 [0.5-4.8]	<10	0.001	145	0.001	2.42 [0.6-9.8]	40	1468	0.0265252	2.0 [1.3 - 2.9]	<10	124	--
CPT:73060	Radiologic examination; humerus, minimum of two views	217	0.021	9505	0.01	2.15 [1.9-2.5]	54	0.012	2477	0.011	1.3 [1-1.7]	141	0.032	4012	0.015	2.71 [2.3-3.2]	109	0.049	3158	0.013	6.47 [5.3-7.9]	521	19152	0.026483	3.2 [1.3 - 6.5]	<10	819	0.35 [0-2.5]
49392	Asthma, unspecified type, with acute exacerbation	280	0.027	12370	0.013	2.14 [1.9-2.4]	240	0.051	5784	0.025	2.56 [2.2-2.9]	70	0.016	2447	0.009	2.17 [1.7-2.8]	13	0.006	1569	0.006	1.46 [0.8-2.5]	603	22170	0.0264787	2.1 [1.5 - 2.6]	11	1485	2.18 [1.2-4]
V5830	Encounter for change or removal of nonsurgical wound dressing	49	0.005	2020	0.002	2.27 [1.7-3]	156	0.033	5467	0.023	1.72 [1.5-2]	<10	0.002	297	0.001	1.77 [0.8-3.7]	<10	0.001	124	0	4.24 [1.3-13.4]	215	7908	0.0264681	2.5 [1.7 - 4.2]	<10	199	1.46 [0.2-10.5]
CPT:94664	Demonstration and/or evaluation of patient utilization of an aerosol generator, nebulizer, metered dose inhaler or IPPB device	184	0.018	9320	0.01	1.85 [1.6-2.1]	152	0.032	4326	0.019	2.13 [1.8-2.5]	356	0.08	11679	0.045	2.43 [2.2-2.7]	<10	0	186	0.001	--	692.001	25511	0.0264092	1.6 [0.0 - 2.4]	<10	896	1.3 [0.5-3.5]
CPT:73201	Computed tomography, upper extremity; with contrast material(s)	28	0.003	1330	0.001	1.96 [1.4-2.9]	<10	0.001	115	0	3.62 [1.7-7.8]	<10	0.002	267	0.001	2.25 [1.1-4.6]	<10	0.003	97	0	10.88 [4.8-24.8]	49	1809	0.0263724	4.7 [2.0 - 10.9]	<10	<10	--
E8844	Fall from bed	55	0.005	2059	0.002	2.5 [1.9-3.3]	18	0.004	538	0.002	1.99 [1.2-3.2]	18	0.004	598	0.002	2.26 [1.4-3.6]	<10	0	172	0.001	--	91.001	3367	0.0263161	1.7 [0.0 - 2.5]	<10	57	--
6826	Cellulitis and abscess of leg, except foot	393	0.038	14633	0.015	2.56 [2.3-2.8]	157	0.034	3884	0.017	2.46 [2.1-2.9]	127	0.029	4292	0.017	2.27 [1.9-2.7]	41	0.018	3769	0.015	1.93 [1.4-2.6]	718	26578	0.0263042	2.3 [1.9 - 2.6]	<10	518	1.12 [0.3-4.5]
6827	Cellulitis and abscess of foot, except toes	146	0.014	5444	0.006	2.52 [2.1-3]	64	0.014	1578	0.007	2.43 [1.9-3.1]	35	0.008	1266	0.005	2.09 [1.5-2.9]	10	0.004	1168	0.005	1.5 [0.8-2.8]	255	9456	0.0262589	2.1 [1.5 - 2.5]	<10	174	--
3011	Conversion disorder	27	0.003	832	0.001	3.03 [2.1-4.4]	11	0.002	246	0.001	2.66 [1.5-4.9]	11	0.002	528	0.002	1.56 [0.9-2.8]	<10	0.001	286	0.001	1.23 [0.3-4.9]	51	1892	0.0262481	2.1 [1.2 - 3.0]	<10	227	3.86 [1.2-12.1]
5712	Alcoholic cirrhosis of liver	74	0.007	2743	0.003	2.52 [2-3.2]	37	0.008	923	0.004	2.39 [1.7-3.3]	20	0.005	672	0.003	2.24 [1.4-3.5]	<10	0.004	862	0.003	1.83 [0.9-3.5]	140	5200	0.0262172	2.2 [1.8 - 2.5]	<10	<10	--
31401	Attention deficit disorder of childhood with hyperactivity	258	0.025	11266	0.012	2.16 [1.9-2.5]	157	0.034	4496	0.019	2.12 [1.8-2.5]	172	0.039	4569	0.018	2.92 [2.5-3.4]	15	0.007	2079	0.008	1.27 [0.8-2.1]	602	22410	0.0261603	2.1 [1.3 - 2.9]	38	7795	1.45 [1-2]
9273	Crushing injury of finger(s)	60	0.006	2246	0.002	2.5 [1.9-3.2]	12	0.003	398	0.002	1.79 [1-3.2]	<10	0.002	301	0.001	2 [1-4]	<10	0.003	257	0.001	4.1 [1.8-9.2]	86	3202	0.0261557	2.6 [1.8 - 4.1]	<10	98	2.97 [0.4-21.4]
45182	Phlebitis and thrombophlebitis of superficial veins of upper extremities	36	0.004	1787	0.002	1.88 [1.4-2.6]	16	0.003	170	0.001	5.61 [3.4-9.4]	16	0.004	397	0.002	3.03 [1.8-5]	<10	0.002	335	0.001	2.09 [0.8-5.6]	72	2689	0.0260775	3.2 [1.9 - 5.6]	<10	21	--
4111	Staphylococcus aureus infection in conditions classified elsewhere and of unspecified site	174	0.017	6942	0.007	2.36 [2-2.7]	57	0.012	1298	0.006	2.63 [2-3.4]	30	0.007	1201	0.005	1.88 [1.3-2.7]	10	0.004	689	0.003	2.55 [1.4-4.8]	271	10130	0.0260552	2.4 [1.9 - 2.6]	<10	318	--
3051	Tobacco use disorder	1758	0.171	62096	0.065	2.98 [2.8-3.1]	768	0.164	22257	0.095	2.3 [2.1-2.5]	760	0.171	34117	0.132	1.86 [1.7-2]	39	0.017	5987	0.024	1.15 [0.8-1.6]	3325	124457	0.0260209	2.1 [1.1 - 3.0]	<10	668	1.75 [0.7-4.7]
E8859	Fall from other slipping, tripping, or stumbling	560	0.054	22964	0.024	2.35 [2.2-2.6]	221	0.047	6937	0.03	1.95 [1.7-2.2]	220	0.05	6691	0.026	2.57 [2.2-2.9]	<10	0.003	1185	0.005	1.03 [0.5-2.2]	1008	37777	0.0259894	2.0 [1.0 - 2.6]	<10	519	1.69 [0.5-5.3]
CPT:1061	NA	144	0.014	4185	0.004	3.24 [2.7-3.8]	25	0.005	943	0.004	1.58 [1.1-2.4]	78	0.018	3351	0.013	1.76 [1.4-2.2]	16	0.007	1399	0.006	2.01 [1.2-3.3]	263	9878	0.0259343	2.1 [1.6 - 3.2]	<10	184	1.58 [0.2-11.3]
E916	Struck accidentally by falling object	63	0.006	2772	0.003	2.12 [1.7-2.7]	42	0.009	1041	0.004	2.41 [1.8-3.3]	24	0.005	872	0.003	2.07 [1.4-3.1]	<10	0	172	0.001	--	129.001	4857	0.0258726	1.7 [0.0 - 2.4]	<10	53	11.02 [2.7-45.3]
5130	Abscess of lung	26	0.003	1262	0.001	1.92 [1.3-2.8]	<10	0.001	131	0.001	3.18 [1.5-6.8]	<10	0.002	212	0.001	3.19 [1.6-6.2]	<10	0.002	131	0.001	5.36 [2-14.5]	46	1736	0.0258137	3.4 [1.9 - 5.4]	<10	14	20.82 [2.7-158.6]
29622	Major depressive disorder, single episode, moderate degree	62	0.006	2064	0.002	2.81 [2.2-3.6]	17	0.004	928	0.004	1.09 [0.7-1.8]	11	0.002	415	0.002	1.99 [1.1-3.6]	<10	0.001	107	0	4.92 [1.6-15.5]	93	3514	0.0257832	2.7 [1.1 - 4.9]	<10	338	4.34 [1.8-10.5]
CPT:90847	Family psychotherapy (conjoint psychotherapy) (with patient present)	321	0.031	11902	0.013	2.56 [2.3-2.9]	<10	0.001	367	0.002	0.97 [0.4-2.2]	<10	0.002	183	0.001	3.7 [1.9-7.2]	<10	0.001	335	0.001	1.05 [0.3-4.2]	338	12787	0.0257524	2.1 [1.0 - 3.7]	<10	1523	1.73 [0.9-3.4]
CPT:71111	Radiologic examination, ribs, bilateral; including posteroanterior chest, minimum of four views	27	0.003	952	0.001	2.65 [1.8-3.9]	12	0.003	438	0.002	1.63 [0.9-2.9]	<10	0.002	410	0.002	1.65 [0.9-3.2]	<10	0.002	206	0.001	4.26 [1.8-10.4]	53	2006	0.0257407	2.5 [1.6 - 4.3]	<10	30	--
303	Obsessive-compulsive disorders	145	0.014	5537	0.006	2.46 [2.1-2.9]	20	0.004	648	0.003	1.84 [1.2-2.9]	21	0.005	624	0.002	2.53 [1.6-3.9]	<10	0.001	308	0.001	1.14 [0.3-4.6]	188	7117	0.0257358	2.0 [1.1 - 2.5]	<10	678	3.47 [1.7-7]
CPT:73080	Radiologic examination, elbow; complete, minimum of three views	422	0.041	17675	0.019	2.28 [2.1-2.5]	102	0.022	4108	0.018	1.49 [1.2-1.8]	207	0.047	5623	0.022	2.87 [2.5-3.3]	134	0.06	5450	0.022	4.65 [3.9-5.5]	865	32856	0.0256517	2.8 [1.5 - 4.7]	<10	2183	1.07 [0.5-2.1]
E9290	Late effects of motor vehicle accident	53	0.005	2021	0.002	2.45 [1.9-3.2]	<10	0.001	198	0.001	1.8 [0.8-4.1]	13	0.003	615	0.002	1.59 [0.9-2.8]	<10	0.003	129	0.001	8.18 [3.6-18.6]	78	2963	0.0256495	3.5 [1.6 - 8.2]	<10	32	--
7809	Other alteration of consciousness	553	0.054	21010	0.022	2.54 [2.3-2.8]	68	0.015	1695	0.007	2.41 [1.9-3.1]	151	0.034	4449	0.017	2.62 [2.2-3.1]	75	0.033	5029	0.02	2.7 [2.1-3.4]	847	32183	0.0256434	2.6 [2.4 - 2.7]	<10	912	0.64 [0.2-2.6]
3023	Social phobia	49	0.005	1749	0.002	2.62 [2-3.5]	<10	0.002	290	0.001	1.64 [0.8-3.3]	<10	0.001	145	0.001	1.55 [0.5-4.9]	<10	0	142	0.001	1.23 [0.2-8.8]	61	2326	0.0255551	1.8 [1.2 - 2.6]	<10	221	1.32 [0.2-9.4]
E9650	Assault by handgun	10	0.001	259	0	3.6 [1.9-6.8]	<10	0	106	0	0.56 [0.1-4]	<10	0	119	0	0.63 [0.1-4.5]	<10	0.002	127	0.001	5.53 [2-15]	16	611	0.0255183	2.6 [0.6 - 5.5]	NA	NA	NA
9597	Other and unspecified injury to knee, leg, ankle, and foot	597	0.058	25541	0.027	2.25 [2.1-2.4]	154	0.033	4820	0.021	1.93 [1.6-2.3]	305	0.069	8663	0.033	2.8 [2.5-3.2]	28	0.012	2433	0.01	2.04 [1.4-3]	1084	41457	0.0254813	2.3 [1.9 - 2.8]	18	2725	1.96 [1.2-3.1]
3241	Intraspinal abscess	21	0.002	727	0.001	2.69 [1.7-4.2]	<10	0.001	101	0	3.53 [1.5-8.1]	<10	0	143	0.001	0.52 [0.1-3.7]	<10	0	139	0.001	1.26 [0.2-9]	29	1110	0.0254609	2.0 [0.5 - 3.5]	<10	18	--
302	Generalized anxiety disorder	432	0.042	15062	0.016	2.75 [2.5-3]	83	0.018	2535	0.011	1.96 [1.6-2.4]	70	0.016	3643	0.014	1.45 [1.1-1.8]	<10	0.003	1393	0.006	0.75 [0.3-1.7]	591	22633	0.0254478	1.7 [0.8 - 2.7]	15	1567	2.84 [1.7-4.8]
29635	Major depressive disorder, recurrent episode, in partial or unspecified remission	46	0.004	2145	0.002	2 [1.5-2.7]	26	0.006	608	0.003	2.55 [1.7-3.8]	<10	0.002	232	0.001	2.92 [1.5-5.7]	<10	0	123	0	--	81.001	3108	0.0254001	1.9 [0.0 - 2.9]	<10	165	5.32 [1.7-16.7]
8830	Open wound of fingers, without mention of complication	431	0.042	17203	0.018	2.39 [2.2-2.6]	133	0.028	4297	0.018	1.87 [1.6-2.2]	75	0.017	2706	0.01	2.1 [1.7-2.7]	35	0.016	1719	0.007	3.63 [2.6-5.1]	674	25925	0.0253393	2.5 [1.9 - 3.6]	<10	365	2.4 [0.8-7.5]
E9240	Accident caused by hot liquids and vapors, including steam	48	0.005	1598	0.002	2.81 [2.1-3.7]	12	0.003	515	0.002	1.39 [0.8-2.5]	10	0.002	535	0.002	1.4 [0.8-2.6]	<10	0.001	160	0.001	3.29 [1-10.3]	73	2808	0.0253384	2.2 [1.4 - 3.3]	NA	NA	NA
88	Intestinal infection due to other organism, not elsewhere classified	186	0.018	7135	0.008	2.46 [2.1-2.8]	90	0.019	3073	0.013	1.76 [1.4-2.2]	63	0.014	2249	0.009	2.12 [1.6-2.7]	<10	0.004	913	0.004	1.54 [0.8-3.1]	347	13370	0.0252971	2.0 [1.5 - 2.5]	<10	360	3.25 [1.2-8.7]
E915	Foreign body accidentally entering other orifice	40	0.004	2011	0.002	1.86 [1.4-2.5]	35	0.007	1009	0.004	2.07 [1.5-2.9]	35	0.008	1177	0.005	2.24 [1.6-3.1]	<10	0.001	123	0	2.85 [0.7-11.5]	112	4320	0.0252708	2.3 [1.9 - 2.9]	<10	209	1.39 [0.2-10]
9879	Toxic effect of unspecified gas, fume, or vapor	20	0.002	774	0.001	2.41 [1.5-3.8]	<10	0	122	0.001	0.97 [0.2-3.9]	<10	0.001	102	0	3.68 [1.5-9]	<10	0.001	161	0.001	3.27 [1-10.3]	30	1159	0.0252313	2.6 [1.0 - 3.7]	<10	<10	32.39 [4.1-256.1]
78703	Vomiting alone	542	0.053	22569	0.024	2.31 [2.1-2.5]	240	0.051	6743	0.029	2.19 [1.9-2.5]	300	0.068	9129	0.035	2.6 [2.3-2.9]	50	0.022	5327	0.021	1.67 [1.3-2.2]	1132	43768	0.0252116	2.2 [1.7 - 2.6]	33	4621	2.16 [1.5-3.1]
82301	Closed fracture of upper end of fibula	29	0.003	965	0.001	2.81 [1.9-4.1]	<10	0.001	139	0.001	1.71 [0.6-4.6]	<10	0.001	162	0.001	2.78 [1.2-6.3]	<10	0.004	591	0.002	2.68 [1.4-5.2]	48	1857	0.0251969	2.5 [1.7 - 2.8]	<10	137	4.26 [1.1-17.3]
1330	Scabies	61	0.006	2156	0.002	2.65 [2-3.4]	50	0.011	1153	0.005	2.6 [2-3.5]	29	0.007	1372	0.005	1.59 [1.1-2.3]	<10	0.002	929	0.004	0.94 [0.4-2.3]	145	5610	0.0251955	1.9 [0.9 - 2.6]	<10	271	1.07 [0.2-7.7]
8479	Sprain of unspecified site of back	216	0.021	8216	0.009	2.48 [2.2-2.8]	87	0.019	2745	0.012	1.9 [1.5-2.4]	20	0.005	949	0.004	1.58 [1-2.5]	<10	0.002	791	0.003	1.11 [0.5-2.7]	328	12701	0.0251746	1.8 [1.1 - 2.5]	<10	256	2.28 [0.6-9.2]
70712	Ulcer of calf	52	0.005	1556	0.002	3.12 [2.4-4.1]	<10	0.001	274	0.001	1.52 [0.7-3.2]	<10	0.001	181	0.001	1.24 [0.4-3.9]	<10	0.001	473	0.002	0.74 [0.2-3]	64	2484	0.0251177	1.7 [0.7 - 3.1]	<10	<10	--
6825	Cellulitis and abscess of buttock	62	0.006	2119	0.002	2.74 [2.1-3.5]	40	0.009	1089	0.005	2.19 [1.6-3]	31	0.007	1199	0.005	1.95 [1.4-2.8]	<10	0.004	1066	0.004	1.32 [0.7-2.6]	141	5473	0.0251158	2.0 [1.3 - 2.7]	<10	195	--
430	Subarachnoid hemorrhage	325	0.032	11162	0.012	2.77 [2.5-3.1]	<10	0.002	370	0.002	1.45 [0.7-2.8]	13	0.003	962	0.004	1.01 [0.6-1.8]	11	0.005	1462	0.006	1.32 [0.7-2.4]	358	13956	0.0250105	1.6 [1.0 - 2.8]	<10	49	--
48241	Pneumonia due to Staphylococcus aureus	34	0.003	1988	0.002	1.6 [1.1-2.2]	23	0.005	364	0.002	3.77 [2.5-5.8]	13	0.003	285	0.001	3.43 [2-6]	<10	0	132	0.001	1.33 [0.2-9.5]	71	2769	0.025	2.5 [1.3 - 3.8]	<10	11	--
E8261	Pedal cycle accident injuring pedal cyclist	59	0.006	2577	0.003	2.14 [1.7-2.8]	32	0.007	869	0.004	2.2 [1.5-3.1]	18	0.004	732	0.003	1.85 [1.2-3]	<10	0.001	195	0.001	2.7 [0.9-8.4]	112	4373	0.0249721	2.2 [1.8 - 2.7]	<10	235	--
E8493	Accidents occurring in industrial places and premises	55	0.005	2201	0.002	2.34 [1.8-3.1]	87	0.019	3371	0.014	1.54 [1.2-1.9]	64	0.014	2367	0.009	2.05 [1.6-2.6]	<10	0.001	241	0.001	2.18 [0.7-6.8]	209	8180	0.0249136	2.0 [1.5 - 2.3]	<10	13	--
CPT:2660	NA	26	0.003	800	0.001	3.03 [2.1-4.5]	16	0.003	730	0.003	1.3 [0.8-2.1]	13	0.003	547	0.002	1.79 [1-3.1]	<10	0	115	0	1.52 [0.2-10.9]	56	2192	0.024911	1.9 [1.3 - 3.0]	<10	46	6.33 [0.9-46]
13101	Trichomonal vulvovaginitis	17	0.002	554	0.001	2.86 [1.8-4.6]	32	0.007	976	0.004	1.96 [1.4-2.8]	27	0.006	904	0.003	2.25 [1.5-3.3]	<10	0.004	859	0.003	1.64 [0.8-3.3]	84	3293	0.0248741	2.2 [1.6 - 2.9]	<10	99	2.94 [0.4-21.1]
78097	Altered mental status	558	0.054	23909	0.025	2.24 [2.1-2.4]	106	0.023	2686	0.012	2.38 [2-2.9]	270	0.061	7682	0.03	2.78 [2.4-3.1]	83	0.037	5593	0.022	2.7 [2.2-3.4]	1017	39870	0.0248734	2.5 [2.2 - 2.8]	<10	729	2.82 [1.3-6]
E8498	Accidents occurring in other specified places	104	0.01	4138	0.004	2.36 [1.9-2.9]	96	0.02	4176	0.018	1.37 [1.1-1.7]	117	0.026	3827	0.015	2.34 [1.9-2.8]	19	0.008	1042	0.004	3.22 [2-5.1]	336	13183	0.0248539	2.3 [1.4 - 3.2]	<10	393	1.48 [0.4-6]
8320	Closed dislocation of elbow, unspecified site	15	0.001	906	0.001	1.54 [0.9-2.6]	<10	0.001	175	0.001	1.36 [0.5-3.7]	<10	0.001	135	0.001	2.22 [0.8-6]	15	0.007	280	0.001	9.47 [5.6-16]	38	1496	0.0247718	3.6 [1.4 - 9.5]	<10	141	--
5770	Acute pancreatitis	216	0.021	9377	0.01	2.17 [1.9-2.5]	68	0.015	1667	0.007	2.45 [1.9-3.1]	70	0.016	2279	0.009	2.33 [1.8-3]	18	0.008	1390	0.006	2.28 [1.4-3.6]	372	14713	0.0246603	2.3 [2.2 - 2.4]	<10	252	3.48 [1.1-10.9]
7110	Pyogenic arthritis, site unspecified	32	0.003	1572	0.002	1.9 [1.3-2.7]	12	0.003	149	0.001	4.79 [2.7-8.6]	<10	0.001	148	0.001	2.54 [1-6.2]	<10	0	116	0	1.51 [0.2-10.8]	50	1985	0.02457	2.7 [1.5 - 4.8]	<10	36	--
3083	Other acute reactions to stress	62	0.006	2353	0.002	2.46 [1.9-3.2]	39	0.008	1789	0.008	1.3 [0.9-1.8]	<10	0.002	175	0.001	3 [1.4-6.4]	<10	0.003	261	0.001	4.72 [2.2-10]	115	4578	0.0245046	2.9 [1.3 - 4.7]	<10	496	2.36 [0.9-6.3]
83101	Closed anterior dislocation of humerus	33	0.003	1365	0.001	2.26 [1.6-3.2]	12	0.003	257	0.001	2.78 [1.6-5]	11	0.002	323	0.001	2.56 [1.4-4.7]	<10	0.003	565	0.002	2.18 [1-4.6]	63	2510	0.024485	2.4 [2.2 - 2.8]	<10	107	2.72 [0.4-19.5]
70709	Decubitus ulcer, other site	19	0.002	693	0.001	2.56 [1.6-4]	<10	0.001	243	0.001	0.73 [0.2-2.3]	20	0.005	700	0.003	2.15 [1.4-3.4]	<10	0.002	200	0.001	3.51 [1.3-9.5]	46	1836	0.0244421	2.2 [0.7 - 3.5]	<10	72	--
92411	Contusion of knee	188	0.018	7761	0.008	2.28 [2-2.6]	68	0.015	1839	0.008	2.22 [1.7-2.8]	63	0.014	2019	0.008	2.37 [1.8-3]	11	0.005	1567	0.006	1.23 [0.7-2.2]	330	13186	0.0244155	2.0 [1.2 - 2.4]	<10	862	1.01 [0.3-3.2]
9222	Contusion of abdominal wall	53	0.005	1894	0.002	2.62 [2-3.4]	<10	0.002	233	0.001	2.3 [1.2-4.5]	24	0.005	773	0.003	2.34 [1.6-3.5]	15	0.007	1140	0.005	2.32 [1.4-3.9]	101	4040	0.0243902	2.4 [2.3 - 2.6]	<10	73	--
72633	Olecranon bursitis	80	0.008	3048	0.003	2.46 [2-3.1]	10	0.002	532	0.002	1.12 [0.6-2.1]	20	0.005	496	0.002	3.04 [1.9-4.8]	<10	0.002	539	0.002	1.63 [0.7-3.9]	115	4615	0.0243129	2.1 [1.1 - 3.0]	<10	29	--
73018	Chronic osteomyelitis involving other specified sites	11	0.001	556	0.001	1.84 [1-3.4]	<10	0.001	183	0.001	1.62 [0.7-3.9]	11	0.002	266	0.001	3.11 [1.7-5.7]	<10	0	119	0	1.47 [0.2-10.5]	28	1124	0.0243056	2.0 [1.5 - 3.1]	<10	53	--
81401	Closed fracture of navicular (scaphoid) bone of wrist	38	0.004	1600	0.002	2.22 [1.6-3.1]	<10	0.001	406	0.002	1.02 [0.5-2.2]	14	0.003	377	0.001	2.79 [1.6-4.8]	<10	0.004	313	0.001	4.5 [2.2-9.1]	67	2696	0.024249	2.6 [1.0 - 4.5]	<10	332	0.88 [0.1-6.2]
70720	Pressure ulcer, unspecified stage	11	0.001	491	0.001	2.09 [1.1-3.8]	<10	0.001	131	0.001	1.81 [0.7-4.9]	21	0.005	681	0.003	2.32 [1.5-3.6]	<10	0	149	0.001	--	36.001	1452	0.0241942	1.6 [0.0 - 2.3]	<10	78	--
9462	Blisters with epidermal loss due to burn (second degree) of multiple specified sites	<10	0	171	0	1.09 [0.3-4.4]	13	0.003	216	0.001	3.58 [2-6.3]	<10	0	306	0.001	0.49 [0.1-2]	<10	0.001	114	0	4.62 [1.5-14.5]	20	807	0.0241838	2.4 [0.5 - 4.6]	<10	<10	--
E8494	Accidents occurring in place for recreation and sport	40	0.004	2693	0.003	1.39 [1-1.9]	148	0.032	4414	0.019	2.03 [1.7-2.4]	90	0.02	3981	0.015	1.71 [1.4-2.1]	<10	0	131	0.001	--	278.001	11219	0.0241803	1.3 [0.0 - 2.0]	<10	2355	0.61 [0.3-1.5]
40493	Hypertensive heart and renal disease, unspecified, with congestive heart failure and renal failure	<10	0	275	0	1.36 [0.5-3.6]	<10	0.001	97	0	3.06 [1.2-7.5]	<10	0.002	113	0	4.65 [2.2-10]	<10	0.001	283	0.001	1.86 [0.6-5.8]	19	768	0.0241423	2.7 [1.4 - 4.7]	NA	NA	NA
92420	Contusion of foot	100	0.01	3926	0.004	2.39 [2-2.9]	25	0.005	966	0.004	1.54 [1-2.3]	32	0.007	977	0.004	2.47 [1.7-3.5]	<10	0.001	567	0.002	0.62 [0.2-2.5]	159	6436	0.0241092	1.8 [0.6 - 2.5]	<10	402	1.45 [0.4-5.8]
8472	Lumbar sprain	353	0.034	14774	0.016	2.27 [2-2.5]	134	0.029	4911	0.021	1.64 [1.4-2]	165	0.037	4779	0.018	2.67 [2.3-3.1]	16	0.007	2576	0.01	1.09 [0.7-1.8]	668	27040	0.0241086	1.9 [1.1 - 2.7]	<10	214	--
85011	Concussion, with loss of consciousness of 30 minutes or less	23	0.002	852	0.001	2.52 [1.7-3.8]	11	0.002	343	0.001	1.91 [1-3.5]	<10	0.002	432	0.002	1.56 [0.8-3]	<10	0	155	0.001	1.13 [0.2-8.1]	44	1782	0.0240964	1.8 [1.1 - 2.5]	<10	297	0.98 [0.1-7]
8070	Closed fracture of rib(s), unspecified	80	0.008	3463	0.004	2.16 [1.7-2.7]	16	0.003	291	0.001	3.27 [2-5.4]	21	0.005	700	0.003	2.26 [1.5-3.5]	26	0.012	1345	0.005	3.43 [2.3-5.1]	143	5799	0.024066	2.8 [2.2 - 3.4]	<10	48	--
8209	Other transcervical fracture of femur, closed	36	0.004	1412	0.001	2.38 [1.7-3.3]	<10	0	100	0	0.59 [0.1-4.3]	<10	0.002	326	0.001	2.07 [1.1-4]	<10	0.003	282	0.001	3.74 [1.7-8.4]	52	2120	0.0239411	2.2 [0.6 - 3.7]	<10	13	--
9233	Contusion of finger	94	0.009	4347	0.005	2.02 [1.6-2.5]	29	0.006	822	0.004	2.1 [1.5-3]	15	0.003	453	0.002	2.49 [1.5-4.2]	<10	0.002	225	0.001	3.9 [1.6-9.5]	143	5847	0.0238731	2.6 [2.0 - 3.9]	<10	282	2.07 [0.5-8.3]
57140	Chronic hepatitis, unspecified	45	0.004	1784	0.002	2.36 [1.8-3.2]	10	0.002	198	0.001	3 [1.6-5.7]	<10	0	165	0.001	0.45 [0.1-3.2]	<10	0	144	0.001	--	56.001	2291	0.0238607	1.5 [0.0 - 3.0]	<10	86	--
CPT:23650	Closed treatment of shoulder dislocation, with manipulation; without anesthesia	15	0.001	769	0.001	1.82 [1.1-3]	<10	0.001	215	0.001	1.38 [0.6-3.4]	12	0.003	327	0.001	2.76 [1.5-4.9]	<10	0.001	124	0	4.24 [1.3-13.4]	35	1435	0.0238095	2.6 [1.4 - 4.2]	<10	29	--
70707	Decubitus ulcer,heel	18	0.002	621	0.001	2.7 [1.7-4.3]	<10	0.001	325	0.001	1.1 [0.5-2.5]	14	0.003	504	0.002	2.09 [1.2-3.6]	<10	0.001	191	0.001	1.84 [0.5-7.4]	40	1641	0.0237954	1.9 [1.1 - 2.7]	<10	32	9.11 [1.2-66.8]
45620	Esophageal varices in diseases classified elsewhere, with bleeding	12	0.001	476	0.001	2.35 [1.3-4.2]	<10	0.001	125	0.001	1.9 [0.7-5.1]	<10	0	105	0	1.43 [0.4-5.8]	<10	0.002	199	0.001	3.53 [1.3-9.5]	22	905	0.0237325	2.3 [1.4 - 3.5]	<10	<10	--
4110	Unspecified Staphylococcus infection in conditions classified elsewhere and of unspecified site	45	0.004	1730	0.002	2.43 [1.8-3.3]	<10	0.001	195	0.001	1.83 [0.8-4.1]	<10	0.002	288	0.001	1.83 [0.9-3.9]	<10	0	215	0.001	0.81 [0.1-5.8]	59	2428	0.0237234	1.7 [0.8 - 2.4]	<10	80	3.64 [0.5-26.2]
CPT:1060	NA	311	0.03	12651	0.013	2.33 [2.1-2.6]	130	0.028	3791	0.016	2.07 [1.7-2.5]	178	0.04	7573	0.029	1.8 [1.6-2.1]	23	0.01	2430	0.01	1.67 [1.1-2.5]	642	26445	0.0237014	2.0 [1.7 - 2.3]	<10	543	1.07 [0.3-4.3]
33829	Other chronic pain	407	0.04	16810	0.018	2.31 [2.1-2.6]	125	0.027	4394	0.019	1.71 [1.4-2.1]	305	0.069	11850	0.046	2.02 [1.8-2.3]	14	0.006	2106	0.008	1.17 [0.7-2]	851	35160	0.0236317	1.8 [1.2 - 2.3]	<10	774	2.65 [1.3-5.6]
84209	Other wrist sprain	32	0.003	1107	0.001	2.7 [1.9-3.8]	<10	0.001	113	0	1.58 [0.5-5]	<10	0.001	387	0.001	1.16 [0.5-2.6]	<10	0	129	0.001	1.36 [0.2-9.7]	42	1736	0.023622	1.7 [1.2 - 2.7]	<10	234	--
70710	Ulcer of lower limb, unspecified	124	0.012	4776	0.005	2.44 [2-2.9]	27	0.006	971	0.004	1.66 [1.1-2.4]	30	0.007	997	0.004	2.27 [1.6-3.3]	<10	0.003	987	0.004	1.07 [0.5-2.4]	187	7731	0.0236171	1.9 [1.1 - 2.4]	<10	18	--
64763	Other viral diseases, antepartum	<10	0.001	826	0.001	1.02 [0.5-2]	36	0.008	499	0.002	4.32 [3.1-6.1]	11	0.002	564	0.002	1.46 [0.8-2.7]	<10	0	427	0.002	--	56.001	2316	0.0236092	1.7 [0.0 - 4.3]	<10	<10	--
V714	Observation following other accident	677	0.066	28407	0.03	2.31 [2.1-2.5]	61	0.013	2398	0.01	1.52 [1.2-2]	47	0.011	1052	0.004	3.38 [2.5-4.5]	195	0.087	8677	0.035	4.4 [3.8-5.1]	980	40534	0.0236065	2.9 [1.5 - 4.4]	<10	61	9.57 [2.3-39.3]
V1261	Pneumonia (recurrent)	22	0.002	1401	0.001	1.46 [1-2.2]	10	0.002	266	0.001	2.24 [1.2-4.2]	54	0.012	1756	0.007	2.33 [1.8-3.1]	<10	0	136	0.001	--	86.001	3559	0.0235942	1.5 [0.0 - 2.3]	<10	586	1.49 [0.5-4.7]
78836	Nocturnal enuresis	15	0.001	672	0.001	2.08 [1.2-3.5]	11	0.002	369	0.002	1.77 [1-3.2]	16	0.004	551	0.002	2.18 [1.3-3.6]	<10	0.001	229	0.001	1.53 [0.4-6.2]	44	1821	0.0235925	1.9 [1.5 - 2.2]	<10	1870	0.46 [0.1-1.4]
70723	Pressure ulcer, stage iii	13	0.001	464	0	2.61 [1.5-4.5]	<10	0.001	211	0.001	1.41 [0.6-3.4]	11	0.002	439	0.002	1.88 [1-3.4]	<10	0	129	0.001	1.36 [0.2-9.7]	30	1243	0.0235664	1.8 [1.4 - 2.6]	<10	19	--
3384	Chronic pain syndrome	100	0.01	3023	0.003	3.1 [2.5-3.8]	27	0.006	1281	0.005	1.25 [0.9-1.8]	96	0.022	4341	0.017	1.68 [1.4-2.1]	<10	0.003	856	0.003	1.23 [0.5-2.7]	229	9501	0.0235355	1.8 [1.2 - 3.1]	<10	204	5.74 [2.1-15.5]
CPT:73070	Radiologic examination, elbow; two views	130	0.013	5455	0.006	2.24 [1.9-2.7]	45	0.01	1692	0.007	1.59 [1.2-2.1]	86	0.019	3223	0.012	2.03 [1.6-2.5]	55	0.025	2771	0.011	3.58 [2.7-4.7]	316	13141	0.0234822	2.4 [1.6 - 3.6]	<10	1500	0.58 [0.2-1.8]
9249	Contusion of unspecified site	265	0.026	11611	0.012	2.16 [1.9-2.4]	29	0.006	853	0.004	2.03 [1.4-2.9]	40	0.009	1223	0.005	2.47 [1.8-3.4]	13	0.006	761	0.003	3.01 [1.7-5.2]	347	14448	0.0234539	2.4 [2.0 - 3.0]	<10	623	1.87 [0.7-5]
4112	Methicillin resistant staphylococcus aureus	50	0.005	2307	0.002	2.02 [1.5-2.7]	34	0.007	828	0.004	2.45 [1.7-3.5]	24	0.005	1142	0.004	1.58 [1.1-2.4]	<10	0.002	432	0.002	2.03 [0.8-4.9]	113	4709	0.0234343	2.0 [1.6 - 2.5]	<10	228	--
9490	Burn of unspecified site, unspecified degree	78	0.008	2886	0.003	2.53 [2-3.2]	<10	0.001	259	0.001	1.38 [0.6-3.1]	<10	0.001	452	0.002	0.66 [0.2-1.8]	<10	0.004	447	0.002	3.54 [1.8-6.9]	97	4044	0.0234243	2.0 [0.7 - 3.5]	<10	109	2.67 [0.4-19.2]
30928	Adjustment reaction with mixed emotional features	729	0.071	30045	0.032	2.36 [2.2-2.5]	35	0.007	1552	0.007	1.34 [1-1.9]	15	0.003	590	0.002	1.91 [1.1-3.2]	<10	0.004	726	0.003	1.94 [1-3.9]	787	32913	0.0233531	1.9 [1.3 - 2.4]	<10	698	2.95 [1.4-6.2]
8419	Sprain of unspecified site of elbow and forearm	30	0.003	1542	0.002	1.82 [1.3-2.6]	<10	0.002	282	0.001	1.69 [0.8-3.4]	20	0.005	391	0.002	3.85 [2.5-6]	<10	0.001	300	0.001	1.17 [0.3-4.7]	60	2515	0.023301	2.1 [1.2 - 3.9]	<10	194	3.01 [0.7-12.1]
CPT:11044	Debridement; skin, subcutaneous tissue, muscle, and bone	26	0.003	1053	0.001	2.3 [1.6-3.4]	<10	0.001	194	0.001	1.22 [0.5-3.3]	26	0.006	954	0.004	2.05 [1.4-3]	11	0.005	609	0.002	3.18 [1.7-5.8]	67	2810	0.0232881	2.2 [1.2 - 3.2]	<10	101	2.88 [0.4-20.7]
5210	Dental caries, unspecified	248	0.024	8260	0.009	2.84 [2.5-3.2]	338	0.072	17309	0.074	1.17 [1.1-1.3]	135	0.03	3742	0.014	2.78 [2.3-3.3]	32	0.014	2309	0.009	2.46 [1.7-3.5]	753	31620	0.0232601	2.3 [1.2 - 2.8]	<10	1323	0.88 [0.3-2.4]
317	Mild mental retardation	31	0.003	916	0.001	3.16 [2.2-4.5]	<10	0.001	370	0.002	0.8 [0.3-1.9]	<10	0.002	383	0.001	1.57 [0.8-3.2]	<10	0	223	0.001	0.79 [0.1-5.6]	45	1892	0.0232318	1.6 [0.8 - 3.2]	<10	619	1.41 [0.5-4.4]
E8190	Motor vehicle traffic accident of unspecified nature injuring driver of motor vehicle other than motorcycle	33	0.003	1093	0.001	2.82 [2-4]	<10	0	302	0.001	0.39 [0.1-1.6]	13	0.003	498	0.002	1.96 [1.1-3.4]	<10	0.002	294	0.001	2.39 [0.9-6.4]	52	2187	0.0232247	1.9 [0.4 - 2.8]	<10	<10	41.64 [5.1-339.1]
94321	Blisters with epidermal loss due to burn (second degree) of forearm	24	0.002	893	0.001	2.51 [1.7-3.8]	<10	0.001	111	0	2.68 [1.1-6.6]	<10	0	223	0.001	0.67 [0.2-2.7]	<10	0.002	246	0.001	2.85 [1.1-7.7]	35	1473	0.0232095	2.2 [0.7 - 2.9]	<10	<10	--
3371	Peripheral autonomic neuropathy in disorders classified elsewhere	39	0.004	1422	0.001	2.56 [1.9-3.5]	13	0.003	566	0.002	1.37 [0.8-2.4]	<10	0.001	175	0.001	1.29 [0.4-4]	<10	0	152	0.001	--	55.001	2315	0.0232072	1.3 [0.0 - 2.6]	<10	17	--
CPT:76880	Ultrasound, extremity, non-vascular, B-scan and/or real time with image documentation	101	0.01	4386	0.005	2.16 [1.8-2.6]	54	0.012	1514	0.006	2.13 [1.6-2.8]	22	0.005	1163	0.004	1.42 [0.9-2.2]	<10	0.001	528	0.002	1 [0.3-3.1]	180	7591	0.023163	1.7 [1.0 - 2.2]	<10	202	2.89 [0.7-11.7]
CPT:99283	Emergency department visit for the evaluation and management of a patient, which requires these three key components: an expanded problem focused history; an expanded problem focused examination; and medical decision making of moderate complexity. Counseling and/or coordination of care with other providers or agencies are provided consistent with the nature of the problem(s) and the patient's and…	4842	0.471	201283	0.212	3.36 [3.2-3.5]	1704	0.364	71467	0.306	1.73 [1.6-1.8]	1869	0.421	70213	0.271	3.17 [3-3.4]	405	0.181	29269	0.118	2.99 [2.7-3.3]	8820	372232	0.0231464	2.8 [1.7 - 3.4]	156	23523	2.37 [2-2.9]
9952	Unspecified adverse effect of drug, medicinal and biological substance (due) to correct medicinal substance properly administered	132	0.013	5644	0.006	2.19 [1.8-2.6]	18	0.004	306	0.001	3.51 [2.2-5.6]	144	0.032	6544	0.025	1.68 [1.4-2]	<10	0.003	230	0.001	5.35 [2.5-11.4]	301	12724	0.0231094	3.2 [1.7 - 5.4]	<10	31	--
52510	Acquired absence of teeth, unspecified	<10	0.001	530	0.001	1.58 [0.8-3.1]	31	0.007	1183	0.005	1.56 [1.1-2.2]	<10	0.001	131	0.001	2.29 [0.8-6.2]	<10	0.001	101	0	3.47 [0.9-14.1]	46	1945	0.023104	2.2 [1.6 - 3.5]	<10	102	--
25013	type I diabetes mellitus [insulin dependent type] [IDDM] [juvenile type], uncontrolled, with ketoacidosis	<10	0.001	648	0.001	1.29 [0.7-2.5]	<10	0.001	222	0.001	1.87 [0.9-4]	21	0.005	528	0.002	3 [1.9-4.6]	<10	0	209	0.001	0.84 [0.1-6]	38	1607	0.0231003	1.8 [0.8 - 3.0]	<10	217	1.34 [0.2-9.6]
71904	Effusion of hand joint	37	0.004	1515	0.002	2.28 [1.6-3.2]	15	0.003	397	0.002	2.25 [1.3-3.8]	<10	0.001	323	0.001	1.16 [0.5-2.8]	<10	0.004	515	0.002	2.73 [1.4-5.5]	65	2750	0.0230906	2.1 [1.2 - 2.7]	<10	142	6.18 [2-19.5]
E8889	Unspecified fall	1175	0.114	49553	0.052	2.37 [2.2-2.5]	132	0.028	4227	0.018	1.88 [1.6-2.2]	218	0.049	8182	0.032	2.07 [1.8-2.4]	48	0.021	4655	0.019	1.83 [1.4-2.4]	1573	66617	0.0230679	2.0 [1.8 - 2.4]	<10	437	0.66 [0.1-4.7]
8509	Concussion, unspecified	125	0.012	5341	0.006	2.2 [1.8-2.6]	15	0.003	635	0.003	1.4 [0.8-2.3]	26	0.006	534	0.002	3.67 [2.5-5.5]	<10	0.004	864	0.003	1.63 [0.8-3.3]	174	7374	0.0230525	2.2 [1.4 - 3.7]	16	2834	1.66 [1-2.7]
7963	Nonspecific low blood pressure reading	39	0.004	1667	0.002	2.18 [1.6-3]	<10	0.001	183	0.001	1.95 [0.9-4.4]	10	0.002	360	0.001	2.09 [1.1-3.9]	<10	0	165	0.001	1.06 [0.1-7.6]	56	2375	0.0230358	1.8 [1.1 - 2.2]	<10	48	6.07 [0.8-44.1]
931	Foreign body in ear	24	0.002	1101	0.001	2.03 [1.4-3]	27	0.006	886	0.004	1.82 [1.2-2.7]	12	0.003	559	0.002	1.61 [0.9-2.9]	<10	0.003	388	0.002	2.72 [1.2-6.1]	69	2934	0.022977	2.0 [1.6 - 2.7]	<10	230	2.54 [0.6-10.2]
CPT:29065	Application, cast; shoulder to hand (long arm)	38	0.004	1036	0.001	3.43 [2.5-4.7]	<10	0.001	350	0.001	0.85 [0.4-2.1]	20	0.005	814	0.003	1.85 [1.2-2.9]	<10	0	523	0.002	0.33 [0-2.4]	64	2723	0.0229638	1.6 [0.3 - 3.4]	<10	1138	0.77 [0.2-2.4]
85221	Subdural hemorrhage following injury, without mention of open intracranial wound, with no loss of consciousness	30	0.003	1323	0.001	2.12 [1.5-3]	<10	0.001	191	0.001	1.24 [0.5-3.4]	12	0.003	442	0.002	2.04 [1.1-3.6]	<10	0.001	129	0.001	4.08 [1.3-12.8]	49	2085	0.0229616	2.4 [1.2 - 4.1]	<10	12	--
49120	Obstructive chronic bronchitis, without mention of acute exacerbation	56	0.005	2484	0.003	2.11 [1.6-2.7]	25	0.005	712	0.003	2.09 [1.4-3.1]	29	0.007	952	0.004	2.3 [1.6-3.3]	<10	0	546	0.002	--	110.001	4694	0.0228978	1.6 [0.0 - 2.3]	<10	11	26.5 [3.4-205.6]
8010	Closed fracture of base of skull without mention of intracranial injury, with state of consciousness unspecified	36	0.004	1362	0.001	2.47 [1.8-3.4]	<10	0	165	0.001	0.36 [0.1-2.6]	10	0.002	321	0.001	2.34 [1.2-4.4]	23	0.01	1140	0.005	3.58 [2.4-5.4]	70	2988	0.0228908	2.2 [0.4 - 3.6]	<10	40	--
E918	Caught accidentally in or between objects	73	0.007	3606	0.004	1.89 [1.5-2.4]	45	0.01	1255	0.005	2.14 [1.6-2.9]	16	0.004	837	0.003	1.44 [0.9-2.4]	<10	0.002	250	0.001	3.51 [1.4-8.5]	139	5948	0.0228356	2.2 [1.4 - 3.5]	<10	160	9.17 [3.8-22.4]
E8129	Other motor vehicle traffic accident involving collision with motor vehicle injuring unspecified person	31	0.003	1010	0.001	2.87 [2-4.1]	<10	0.001	240	0.001	0.99 [0.4-2.7]	10	0.002	609	0.002	1.23 [0.7-2.3]	<10	0.004	414	0.002	3.4 [1.7-6.8]	53	2273	0.0227859	2.1 [1.0 - 3.4]	<10	<10	--
6820	Cellulitis and abscess of face	102	0.01	4628	0.005	2.06 [1.7-2.5]	91	0.019	3528	0.015	1.54 [1.3-1.9]	43	0.01	1385	0.005	2.35 [1.7-3.2]	11	0.005	1067	0.004	1.81 [1-3.3]	247	10608	0.0227545	1.9 [1.5 - 2.3]	<10	283	--
53019	Other esophagitis	48	0.005	2368	0.002	1.89 [1.4-2.5]	13	0.003	339	0.001	2.28 [1.3-4]	30	0.007	1062	0.004	2.13 [1.5-3.1]	<10	0.001	269	0.001	1.96 [0.6-6.1]	94	4038	0.0227493	2.1 [1.9 - 2.3]	<10	257	2.27 [0.6-9.1]
80228	Part of body of mandible closed fracture of other and unspecified	15	0.001	627	0.001	2.23 [1.3-3.7]	<10	0.001	114	0	2.09 [0.8-5.7]	<10	0.001	108	0	2.08 [0.7-6.6]	<10	0.001	225	0.001	2.34 [0.7-7.3]	25	1074	0.022748	2.2 [2.1 - 2.3]	<10	17	--
8460	Lumbosacral (joint) (ligament) sprain	43	0.004	1384	0.001	2.9 [2.1-3.9]	<10	0.001	449	0.002	0.79 [0.4-1.8]	<10	0.001	173	0.001	2.17 [0.9-5.3]	<10	0.001	443	0.002	1.19 [0.4-3.7]	57	2449	0.0227454	1.8 [0.8 - 2.9]	<10	<10	--
49320	Chronic obstructive asthma, without mention of status asthmaticus	148	0.014	7470	0.008	1.86 [1.6-2.2]	74	0.016	2046	0.009	2.17 [1.7-2.7]	46	0.01	1888	0.007	1.84 [1.4-2.5]	<10	0.003	412	0.002	2.99 [1.4-6.3]	275	11816	0.0227442	2.2 [1.8 - 3.0]	<10	16	--
2848	Other specified aplastic anemias	54	0.005	2509	0.003	2.01 [1.5-2.6]	12	0.003	240	0.001	2.98 [1.7-5.3]	<10	0.001	140	0.001	2.14 [0.8-5.8]	<10	0	119	0	--	70.001	3008	0.0227424	1.8 [0.0 - 3.0]	<10	<10	--
CPT:94761	Noninvasive ear or pulse oximetry for oxygen saturation; multiple determinations (eg, during exercise)	630	0.061	36337	0.038	1.66 [1.5-1.8]	1028	0.219	36037	0.154	1.94 [1.8-2.1]	224	0.051	8483	0.033	2.05 [1.8-2.3]	<10	0.003	550	0.002	2.24 [1.1-4.7]	1889	81407	0.0226782	2.0 [1.7 - 2.2]	<10	204	1.43 [0.2-10.2]
82121	Fracture of femoral condyle, closed	11	0.001	678	0.001	1.51 [0.8-2.7]	<10	0	139	0.001	0.85 [0.2-3.5]	<10	0.002	147	0.001	3.58 [1.7-7.6]	10	0.004	329	0.001	5.36 [2.9-10.1]	30	1293	0.0226757	2.8 [0.9 - 5.4]	<10	107	--
59010	Acute pyelonephritis without lesion of renal medullary necrosis	45	0.004	2099	0.002	2 [1.5-2.7]	26	0.006	874	0.004	1.77 [1.2-2.6]	25	0.006	896	0.003	2.1 [1.4-3.1]	<10	0.002	488	0.002	1.8 [0.7-4.3]	101	4357	0.0226559	1.9 [1.8 - 2.1]	<10	117	--
V451	Postsurgical renal dialysis status	46	0.004	2231	0.002	1.93 [1.4-2.6]	10	0.002	288	0.001	2.06 [1.1-3.9]	17	0.004	695	0.003	1.84 [1.1-3]	<10	0.003	240	0.001	5.13 [2.4-10.9]	80	3454	0.0226372	2.7 [1.8 - 5.1]	<10	<10	--
7079	Chronic ulcer of unspecified site	95	0.009	3335	0.004	2.67 [2.2-3.3]	<10	0.001	514	0.002	0.81 [0.4-1.7]	12	0.003	632	0.002	1.43 [0.8-2.5]	<10	0.001	580	0.002	0.91 [0.3-2.8]	117	5061	0.0225956	1.5 [0.8 - 2.7]	<10	57	5.11 [0.7-37]
71903	Effusion of forearm joint	44	0.004	1966	0.002	2.09 [1.5-2.8]	12	0.003	303	0.001	2.36 [1.3-4.2]	<10	0.001	365	0.001	0.62 [0.2-1.9]	11	0.005	394	0.002	4.92 [2.7-9]	70	3028	0.0225952	2.5 [0.6 - 4.9]	<10	194	--
V1559	Personal history of other injury	92	0.009	2957	0.003	2.92 [2.4-3.6]	<10	0.002	571	0.002	0.94 [0.5-1.8]	31	0.007	2079	0.008	1.12 [0.8-1.6]	<10	0	103	0	--	132.001	5710	0.0225952	1.2 [0.0 - 2.9]	<10	382	0.76 [0.1-5.4]
11284	Candidal esophagitis	29	0.003	1498	0.002	1.81 [1.2-2.6]	14	0.003	385	0.002	2.16 [1.3-3.7]	13	0.003	420	0.002	2.33 [1.3-4]	<10	0	171	0.001	1.02 [0.1-7.3]	57	2474	0.0225207	1.8 [1.0 - 2.3]	<10	66	--
CPT:73130	Radiologic examination, hand; minimum of three views	1011	0.098	42838	0.045	2.33 [2.2-2.5]	325	0.069	12360	0.053	1.61 [1.4-1.8]	351	0.079	12229	0.047	2.28 [2-2.6]	180	0.08	13710	0.055	2.49 [2.1-2.9]	1867	81137	0.0224929	2.2 [1.6 - 2.5]	19	3297	1.7 [1.1-2.7]
CPT:3150	NA	139	0.014	5678	0.006	2.3 [1.9-2.7]	34	0.007	1348	0.006	1.5 [1.1-2.1]	99	0.022	4038	0.016	1.86 [1.5-2.3]	42	0.019	2584	0.01	2.9 [2.1-3.9]	314	13648	0.0224896	2.1 [1.5 - 2.9]	<10	75	--
78099	Other general symptoms	386	0.038	16299	0.017	2.25 [2-2.5]	68	0.015	1388	0.006	2.94 [2.3-3.8]	26	0.006	2249	0.009	0.87 [0.6-1.3]	25	0.011	2044	0.008	2.16 [1.5-3.2]	505	21980	0.0224594	2.1 [0.9 - 2.9]	<10	368	1.58 [0.4-6.4]
9243	Contusion of toe	47	0.005	2683	0.003	1.64 [1.2-2.2]	29	0.006	708	0.003	2.44 [1.7-3.5]	11	0.002	310	0.001	2.67 [1.5-4.9]	<10	0.001	173	0.001	2.03 [0.5-8.2]	89	3874	0.0224577	2.2 [1.6 - 2.7]	<10	148	1.97 [0.3-14.1]
9599	Other and unspecified injury to unspecified site	189	0.018	5597	0.006	3.19 [2.8-3.7]	36	0.008	1157	0.005	1.86 [1.3-2.6]	40	0.009	1303	0.005	2.32 [1.7-3.2]	197	0.088	12062	0.048	3.16 [2.7-3.7]	462	20119	0.0224479	2.6 [1.9 - 3.2]	<10	212	8.32 [3.7-18.8]
78039	Other convulsions	749	0.073	32467	0.034	2.24 [2.1-2.4]	220	0.047	6103	0.026	2.21 [1.9-2.5]	207	0.047	7452	0.029	2.15 [1.9-2.5]	85	0.038	8936	0.036	1.71 [1.4-2.1]	1261	54958	0.0224301	2.1 [1.7 - 2.2]	23	4966	1.36 [0.9-2.1]
9595	Other and unspecified injury to finger	145	0.014	7030	0.007	1.94 [1.6-2.3]	50	0.011	1885	0.008	1.58 [1.2-2.1]	74	0.017	2505	0.01	2.24 [1.8-2.8]	<10	0.003	610	0.002	2.02 [1-4.2]	276	12030	0.0224281	1.9 [1.6 - 2.2]	<10	954	2.15 [1-4.5]
81601	Closed fracture of middle or proximal phalanx or phalanges of hand	125	0.012	5287	0.006	2.22 [1.9-2.7]	28	0.006	1247	0.005	1.34 [0.9-1.9]	24	0.005	1171	0.005	1.54 [1-2.3]	24	0.011	1067	0.004	3.99 [2.7-6]	201	8772	0.0224005	2.3 [1.3 - 4.0]	<10	1537	0.57 [0.2-1.8]
CPT:64718	Neuroplasty and/or transposition; ulnar nerve at elbow	25	0.002	1047	0.001	2.23 [1.5-3.3]	<10	0.001	177	0.001	2.35 [1.1-5]	<10	0.001	277	0.001	1.63 [0.7-3.7]	<10	0	203	0.001	0.86 [0.1-6.2]	39	1704	0.0223752	1.8 [0.9 - 2.4]	<10	68	--
49391	Asthma, unspecified type, with status asthmaticus	64	0.006	3131	0.003	1.91 [1.5-2.4]	23	0.005	560	0.002	2.45 [1.6-3.7]	<10	0.001	152	0.001	2.96 [1.3-6.7]	<10	0.003	485	0.002	2.17 [1-4.9]	99	4328	0.0223628	2.4 [1.9 - 3.0]	<10	990	1.77 [0.8-4]
8409	Sprain of unspecified site of shoulder and upper arm	195	0.019	7925	0.008	2.32 [2-2.7]	59	0.013	2436	0.01	1.45 [1.1-1.9]	53	0.012	1901	0.007	2.11 [1.6-2.8]	<10	0.004	1542	0.006	0.91 [0.5-1.8]	315	13804	0.0223104	1.7 [0.9 - 2.3]	<10	270	3.25 [1-10.2]
81220	Closed, fracture of unspecified part of humerus	45	0.004	2787	0.003	1.51 [1.1-2]	<10	0.001	262	0.001	1.59 [0.7-3.4]	<10	0.001	301	0.001	1.5 [0.7-3.4]	35	0.016	727	0.003	8.62 [6.1-12.1]	93	4077	0.0223022	3.3 [1.5 - 8.6]	<10	343	--
E9289	Unspecified accident	764	0.074	31772	0.033	2.34 [2.2-2.5]	267	0.057	7480	0.032	2.2 [1.9-2.5]	347	0.078	21058	0.081	1.26 [1.1-1.4]	<10	0.004	571	0.002	2.46 [1.2-5]	1386	60881	0.022259	2.1 [1.3 - 2.5]	<10	705	1.66 [0.6-4.4]
70713	Ulcer of ankle	42	0.004	1372	0.001	2.86 [2.1-3.9]	<10	0.001	470	0.002	0.76 [0.3-1.7]	<10	0.002	284	0.001	2.38 [1.2-4.6]	<10	0.001	510	0.002	1.03 [0.3-3.2]	60	2636	0.0222552	1.8 [0.8 - 2.9]	<10	<10	--
7235	Torticollis, unspecified	45	0.004	2032	0.002	2.07 [1.5-2.8]	25	0.005	807	0.003	1.85 [1.2-2.8]	11	0.002	527	0.002	1.57 [0.9-2.9]	<10	0.001	283	0.001	1.24 [0.3-5]	83	3649	0.0222401	1.7 [1.2 - 2.1]	<10	219	1.33 [0.2-9.5]
81341	Fracture, closed, colles'	93	0.009	3585	0.004	2.43 [2-3]	<10	0.001	453	0.002	0.52 [0.2-1.4]	10	0.002	460	0.002	1.63 [0.9-3.1]	<10	0.001	341	0.001	1.54 [0.5-4.8]	110	4839	0.0222267	1.5 [0.5 - 2.4]	<10	985	0.59 [0.1-2.4]
V674	Follow-up examination following treatment of fracture	87	0.008	3418	0.004	2.38 [1.9-3]	<10	0.001	116	0	2.05 [0.8-5.6]	40	0.009	1710	0.007	1.76 [1.3-2.4]	<10	0	571	0.002	0.31 [0-2.2]	132	5815	0.0221961	1.6 [0.3 - 2.4]	<10	250	2.33 [0.6-9.4]
92421	Contusion of ankle	25	0.002	1297	0.001	1.8 [1.2-2.7]	<10	0.001	167	0.001	1.78 [0.7-4.3]	13	0.003	316	0.001	3.09 [1.8-5.4]	<10	0	159	0.001	1.1 [0.2-7.9]	44	1939	0.0221886	1.9 [1.1 - 3.1]	<10	183	1.59 [0.2-11.4]
33811	Acute pain due to trauma	44	0.004	2148	0.002	1.91 [1.4-2.6]	<10	0.001	228	0.001	0.78 [0.3-2.4]	81	0.018	2067	0.008	2.99 [2.4-3.7]	57	0.025	3716	0.015	2.76 [2.1-3.6]	185	8159	0.0221716	2.1 [0.8 - 3.0]	<10	154	11.46 [5-26]
4919	Unspecified chronic bronchitis	34	0.003	1485	0.002	2.14 [1.5-3]	11	0.002	472	0.002	1.39 [0.8-2.5]	16	0.004	633	0.002	1.9 [1.2-3.1]	<10	0.003	366	0.001	2.88 [1.3-6.5]	67	2956	0.0221634	2.1 [1.4 - 2.9]	<10	96	--
9953	Venereal disease of the lower genitourinary sites due to Chlamydia trachomatis	14	0.001	358	0	3.65 [2.1-6.2]	20	0.004	901	0.004	1.32 [0.8-2.1]	<10	0	103	0	0.73 [0.1-5.2]	<10	0.001	316	0.001	1.66 [0.5-5.2]	38	1678	0.0221445	1.8 [0.7 - 3.6]	<10	189	4.64 [1.5-14.6]
485	Bronchopneumonia, organism unspecified	27	0.003	1444	0.002	1.74 [1.2-2.6]	14	0.003	121	0.001	6.89 [4-12]	<10	0.001	367	0.001	1.23 [0.5-2.8]	<10	0	146	0.001	--	47.001	2078	0.0221181	2.5 [0.0 - 6.9]	<10	27	10.79 [1.5-79.6]
CPT:99284	Emergency department visit for the evaluation and management of a patient, which requires these three key components: a detailed history; a detailed examination; and medical decision making of moderate complexity. Counseling and/or coordination of care with other providers or agencies are provided consistent with the nature of the problem(s) and the patient's and/or family's needs. Usually, the p…	4326	0.421	182768	0.192	3.09 [3-3.2]	1411	0.301	58063	0.249	1.69 [1.6-1.8]	2033	0.458	80069	0.309	3.2 [3-3.4]	412	0.184	42168	0.17	2 [1.8-2.2]	8182	363068	0.0220391	2.5 [1.7 - 3.2]	101	16836	1.94 [1.6-2.4]
71698	Arthropathy unspecified, involving other unspecified sites	50	0.005	1827	0.002	2.56 [1.9-3.4]	<10	0	376	0.002	0.32 [0.1-1.3]	18	0.004	752	0.003	1.8 [1.1-2.9]	<10	0.001	240	0.001	1.46 [0.4-5.9]	72	3195	0.0220386	1.5 [0.3 - 2.6]	<10	113	2.58 [0.4-18.5]
V1588	History of fall	128	0.012	5231	0.005	2.3 [1.9-2.7]	37	0.008	1117	0.005	1.98 [1.4-2.7]	50	0.011	2666	0.01	1.41 [1.1-1.9]	<10	0.001	618	0.002	0.57 [0.1-2.3]	217	9632	0.0220327	1.6 [0.6 - 2.3]	<10	17	--
CPT:73110	Radiologic examination, wrist; complete, minimum of three views	657	0.064	29485	0.031	2.15 [2-2.3]	174	0.037	7394	0.032	1.42 [1.2-1.7]	280	0.063	9369	0.036	2.35 [2.1-2.7]	141	0.063	9372	0.038	2.82 [2.4-3.3]	1252	55620	0.0220143	2.2 [1.4 - 2.8]	16	4422	1.05 [0.6-1.7]
8140	Closed fracture of carpal bone, unspecified	67	0.007	2914	0.003	2.15 [1.7-2.7]	11	0.002	422	0.002	1.55 [0.9-2.8]	<10	0.002	295	0.001	2.04 [1-4.1]	<10	0.004	593	0.002	2.67 [1.4-5.2]	95	4224	0.0219958	2.1 [1.5 - 2.7]	<10	105	--
9480	Burn (any degree) involving less than 10 percent of body surface with third degree burn of less than 10 percent or unspecified amount	65	0.006	2565	0.003	2.37 [1.9-3]	<10	0.001	259	0.001	1.15 [0.5-2.8]	24	0.005	1466	0.006	1.23 [0.8-1.8]	16	0.007	612	0.002	4.62 [2.8-7.6]	110	4902	0.0219473	2.3 [1.1 - 4.6]	<10	<10	--
3453	Grand mal status, epileptic	25	0.002	1001	0.001	2.33 [1.6-3.5]	<10	0.002	175	0.001	2.72 [1.3-5.5]	<10	0.001	320	0.001	0.7 [0.2-2.2]	<10	0.002	334	0.001	2.63 [1.1-6.4]	41	1830	0.0219134	2.1 [0.7 - 2.7]	<10	211	2.76 [0.7-11.2]
V1551	Personal history of traumatic fracture	65	0.006	2311	0.002	2.63 [2.1-3.4]	<10	0.002	337	0.001	1.41 [0.7-2.8]	35	0.008	2099	0.008	1.25 [0.9-1.8]	<10	0	120	0	1.46 [0.2-10.5]	109	4867	0.0219051	1.7 [1.3 - 2.6]	<10	109	2.67 [0.4-19.2]
2872	Other nonthrombocytopenic purpuras	42	0.004	1576	0.002	2.49 [1.8-3.4]	<10	0.001	169	0.001	2.46 [1.2-5.2]	<10	0.001	415	0.002	0.72 [0.3-1.9]	<10	0.001	300	0.001	1.17 [0.3-4.7]	55	2460	0.0218688	1.7 [0.7 - 2.5]	<10	54	--
6829	Cellulitis and abscess of unspecified sites	1022	0.099	44416	0.047	2.27 [2.1-2.4]	138	0.029	4149	0.018	2.01 [1.7-2.4]	81	0.018	4193	0.016	1.46 [1.2-1.8]	43	0.019	4727	0.019	1.61 [1.2-2.2]	1284	57485	0.0218483	1.8 [1.5 - 2.3]	<10	1700	1.38 [0.7-2.8]
8449	Sprain of unspecified site of knee and leg	248	0.024	12127	0.013	1.93 [1.7-2.2]	101	0.022	3264	0.014	1.86 [1.5-2.3]	70	0.016	2289	0.009	2.32 [1.8-2.9]	18	0.008	1916	0.008	1.65 [1-2.6]	437	19596	0.021814	1.9 [1.7 - 2.3]	<10	950	1.85 [0.8-4.1]
53390	Peptic ulcer of unspecified site, unspecified as acute or chronic, without mention of hemorrhage or perforation, without mention of obstruction	129	0.013	5884	0.006	2.06 [1.7-2.5]	20	0.004	1011	0.004	1.18 [0.8-1.8]	47	0.011	1807	0.007	1.96 [1.5-2.6]	12	0.005	637	0.003	3.32 [1.9-5.9]	208	9339	0.0217869	2.1 [1.2 - 3.3]	<10	32	--
3090	Adjustment reaction with brief depressive reaction	315	0.031	13186	0.014	2.26 [2-2.5]	51	0.011	2885	0.012	1.05 [0.8-1.4]	31	0.007	1392	0.005	1.68 [1.2-2.4]	<10	0.004	773	0.003	2.05 [1.1-4]	406	18236	0.0217788	1.8 [1.1 - 2.3]	<10	739	2.38 [1.1-5.3]
CPT:46050	Incision and drainage, perianal abscess, superficial	14	0.001	549	0.001	2.38 [1.4-4]	<10	0.001	134	0.001	1.77 [0.7-4.8]	<10	0.001	156	0.001	1.44 [0.5-4.5]	<10	0	106	0	--	21.001	945	0.0217401	1.4 [0.0 - 2.4]	<10	30	--
3152	Other specific developmental learning difficulties	61	0.006	2634	0.003	2.16 [1.7-2.8]	53	0.011	2304	0.01	1.37 [1-1.8]	<10	0.002	301	0.001	1.75 [0.8-3.7]	<10	0	251	0.001	0.7 [0.1-5]	122	5490	0.0217391	1.5 [0.7 - 2.2]	<10	2086	0.98 [0.5-2.1]
7030	Viral hepatitis B without mention of hepatic coma, acute or unspecified, without mention of hepatitis delta	79	0.008	3283	0.003	2.25 [1.8-2.8]	31	0.007	1171	0.005	1.58 [1.1-2.3]	11	0.002	553	0.002	1.49 [0.8-2.7]	<10	0.001	529	0.002	0.66 [0.2-2.7]	123	5536	0.0217353	1.5 [0.7 - 2.3]	<10	45	--
2930	Acute delirium	328	0.032	14875	0.016	2.09 [1.9-2.3]	33	0.007	1249	0.005	1.57 [1.1-2.2]	19	0.004	727	0.003	1.97 [1.2-3.1]	<10	0.002	445	0.002	1.58 [0.6-4.2]	384	17296	0.0217195	1.8 [1.6 - 2.1]	<10	55	5.3 [0.7-38.4]
8470	Neck sprain	519	0.051	23216	0.024	2.14 [2-2.3]	141	0.03	6129	0.026	1.38 [1.2-1.6]	134	0.03	4328	0.017	2.38 [2-2.8]	25	0.011	3225	0.013	1.36 [0.9-2]	819	36898	0.0217143	1.8 [1.4 - 2.4]	<10	817	2.51 [1.2-5.3]
CPT:78585	Pulmonary perfusion imaging, particulate, with ventilation; rebreathing and washout, with or without single breath	96	0.009	3943	0.004	2.28 [1.9-2.8]	<10	0.001	246	0.001	1.45 [0.6-3.3]	<10	0.002	227	0.001	2.98 [1.5-5.8]	<10	0.002	827	0.003	1.06 [0.4-2.6]	116	5243	0.0216458	1.9 [1.1 - 3.0]	NA	NA	NA
81611	Open fracture of middle or proximal phalanx or phalanges of hand	18	0.002	938	0.001	1.79 [1.1-2.9]	<10	0.001	187	0.001	1.59 [0.7-3.9]	<10	0.002	228	0.001	2.31 [1.1-4.9]	<10	0.002	184	0.001	3.82 [1.4-10.3]	34	1537	0.0216423	2.4 [1.6 - 3.8]	<10	64	4.55 [0.6-32.9]
8450	Unspecified site of ankle sprain	462	0.045	22697	0.024	1.94 [1.8-2.1]	213	0.045	6267	0.027	2.08 [1.8-2.4]	116	0.026	4286	0.017	2.07 [1.7-2.5]	26	0.012	3708	0.015	1.23 [0.8-1.8]	817	36958	0.0216281	1.8 [1.2 - 2.1]	10	1733	1.69 [0.9-3.2]
73025	Unspecified osteomyelitis involving pelvic region and thigh	11	0.001	612	0.001	1.68 [0.9-3]	<10	0.001	109	0	3.82 [1.8-8.2]	<10	0.001	236	0.001	1.59 [0.7-3.9]	<10	0.001	174	0.001	2.01 [0.5-8.1]	25	1131	0.0216263	2.3 [1.6 - 3.8]	<10	63	--
71844	Contracture of hand joint	47	0.005	1793	0.002	2.45 [1.8-3.3]	<10	0.001	250	0.001	1.19 [0.5-2.9]	<10	0.001	342	0.001	0.66 [0.2-2.1]	<10	0	149	0.001	1.18 [0.2-8.4]	56	2534	0.0216216	1.4 [0.7 - 2.4]	<10	418	2.09 [0.7-6.5]
7806	Fever	1219	0.119	58188	0.061	2.08 [2-2.2]	169	0.036	5068	0.022	2.02 [1.7-2.4]	139	0.031	4125	0.016	2.59 [2.2-3.1]	92	0.041	6084	0.024	2.76 [2.2-3.4]	1619	73465	0.0215625	2.4 [2.0 - 2.8]	<10	191	--
4372	Hypertensive encephalopathy	17	0.002	740	0.001	2.14 [1.3-3.5]	<10	0.001	110	0	2.7 [1.1-6.6]	<10	0.001	167	0.001	1.35 [0.4-4.2]	<10	0	119	0	--	25.001	1136	0.021534	1.5 [0.0 - 2.7]	<10	17	--
E9170	Striking against or struck accidentally by objects or persons in sports	81	0.008	5244	0.006	1.44 [1.2-1.8]	86	0.018	2331	0.01	2.22 [1.8-2.8]	42	0.009	1860	0.007	1.7 [1.3-2.3]	<10	0.002	245	0.001	2.87 [1.1-7.7]	213	9680	0.0215304	2.1 [1.4 - 2.9]	<10	1043	0.56 [0.1-2.2]
CPT:25605	Closed treatment of distal radial fracture (eg, Colles or Smith type) or epiphyseal separation, with or without fracture of ulnar styloid; with manipulation	43	0.004	1580	0.002	2.54 [1.9-3.4]	<10	0.001	364	0.002	0.49 [0.2-1.5]	19	0.004	986	0.004	1.45 [0.9-2.3]	<10	0.002	211	0.001	3.33 [1.2-9]	69	3141	0.0214953	2.0 [0.5 - 3.3]	<10	97	--
78652	Painful respiration	525	0.051	27820	0.029	1.8 [1.6-2]	128	0.027	4047	0.017	1.91 [1.6-2.3]	172	0.039	4646	0.018	2.87 [2.5-3.4]	23	0.01	2101	0.008	1.93 [1.3-2.9]	848	38614	0.021489	2.1 [1.8 - 2.9]	11	1071	3.03 [1.7-5.5]
28260	Sickle-cell anemia, unspecified	10	0.001	494	0.001	1.89 [1-3.5]	11	0.002	437	0.002	1.5 [0.8-2.7]	11	0.002	332	0.001	2.49 [1.4-4.5]	<10	0.002	422	0.002	2.08 [0.9-5]	37	1685	0.0214866	2.0 [1.5 - 2.5]	<10	190	--
27650	Volume depletion, unspecified	80	0.008	4464	0.005	1.68 [1.3-2.1]	59	0.013	1761	0.008	2 [1.5-2.6]	28	0.006	1042	0.004	2.02 [1.4-2.9]	<10	0.002	521	0.002	1.35 [0.5-3.6]	171	7788	0.0214851	1.8 [1.3 - 2.0]	<10	107	5.46 [1.3-22.2]
81602	Closed fracture of distal phalanx or phalanges of hand	71	0.007	3549	0.004	1.87 [1.5-2.4]	23	0.005	622	0.003	2.2 [1.5-3.3]	11	0.002	572	0.002	1.44 [0.8-2.6]	12	0.005	586	0.002	3.61 [2-6.4]	117	5329	0.0214837	2.3 [1.4 - 3.6]	<10	488	0.6 [0.1-4.2]
72293	Other and unspecified disc disorder of lumbar region	213	0.021	9585	0.01	2.09 [1.8-2.4]	<10	0.002	359	0.002	1.32 [0.7-2.7]	16	0.004	605	0.002	1.99 [1.2-3.3]	<10	0.001	340	0.001	1.03 [0.3-4.1]	239	10889	0.0214774	1.6 [1.0 - 2.1]	<10	539	0.54 [0.1-3.8]
3102	Postconcussion syndrome	81	0.008	3539	0.004	2.14 [1.7-2.7]	23	0.005	1059	0.005	1.29 [0.9-2]	17	0.004	641	0.002	1.99 [1.2-3.2]	<10	0.003	552	0.002	1.91 [0.9-4.3]	127	5791	0.02146	1.8 [1.3 - 2.1]	11	1211	2.68 [1.5-4.9]
CPT:72072	Radiologic examination, spine; thoracic, three views	46	0.004	1938	0.002	2.22 [1.7-3]	<10	0.001	830	0.004	0.5 [0.2-1.1]	40	0.009	987	0.004	3.06 [2.2-4.2]	<10	0.004	854	0.003	1.64 [0.8-3.3]	101	4609	0.0214437	1.9 [0.5 - 3.1]	<10	29	--
81342	Other closed fractures of distal end of radius (alone)	207	0.02	8285	0.009	2.36 [2-2.7]	39	0.008	1990	0.009	1.17 [0.8-1.6]	46	0.01	1954	0.008	1.78 [1.3-2.4]	47	0.021	3246	0.013	2.59 [1.9-3.5]	339	15475	0.0214367	2.0 [1.2 - 2.6]	<10	1980	0.88 [0.4-2]
2801	Iron deficiency anemia secondary to inadequate dietary iron intake	22	0.002	1031	0.001	1.99 [1.3-3]	<10	0.001	320	0.001	1.3 [0.6-2.8]	10	0.002	356	0.001	2.11 [1.1-4]	<10	0.001	165	0.001	2.12 [0.5-8.6]	41	1872	0.0214323	1.9 [1.3 - 2.1]	<10	29	--
64844	Mental disorders of mother, postpartum	19	0.002	539	0.001	3.29 [2.1-5.2]	<10	0.001	138	0.001	1.29 [0.4-4.1]	<10	0.001	332	0.001	0.9 [0.3-2.4]	<10	0	179	0.001	--	26.001	1188	0.0214176	1.4 [0.0 - 3.3]	<10	<10	--
6828	Cellulitis and abscess of other specified sites	43	0.004	2291	0.002	1.75 [1.3-2.4]	25	0.005	1070	0.005	1.39 [0.9-2.1]	25	0.006	558	0.002	3.38 [2.3-5]	<10	0	336	0.001	--	93.001	4255	0.0213894	1.6 [0.0 - 3.4]	<10	205	1.42 [0.2-10.1]
58181	Nephrotic syndrome in diseases classified elsewhere	14	0.001	488	0.001	2.68 [1.6-4.6]	<10	0.001	404	0.002	1.03 [0.5-2.2]	<10	0.001	108	0	2.08 [0.7-6.6]	<10	0.001	192	0.001	1.83 [0.5-7.4]	26	1192	0.0213465	1.9 [1.0 - 2.7]	<10	37	--
7863	Hemoptysis	135	0.013	6505	0.007	1.95 [1.6-2.3]	28	0.006	917	0.004	1.82 [1.2-2.7]	24	0.005	686	0.003	2.64 [1.8-4]	<10	0.001	558	0.002	0.63 [0.2-2.5]	189	8666	0.0213439	1.8 [0.6 - 2.6]	<10	65	--
CPT:99285	Emergency department visit for the evaluation and management of a patient, which requires these three key components within the constraints imposed by the urgency of the patient's clinical condition and/or mental status: a comprehensive history; a comprehensive examination; and medical decision making of high complexity. Counseling and/or coordination of care with other providers or agencies are …	3423	0.333	156752	0.165	2.56 [2.5-2.7]	1037	0.221	40544	0.174	1.71 [1.6-1.8]	1696	0.382	67283	0.26	2.75 [2.6-2.9]	482	0.215	39833	0.16	2.7 [2.4-3]	6638	304412	0.0213406	2.4 [1.7 - 2.8]	75	12188	1.93 [1.5-2.5]
8530	Other and unspecified intracranial hemorrhage following injury, without mention of open intracranial wound, with state of consciousness unspecified	65	0.006	2857	0.003	2.13 [1.7-2.7]	<10	0	122	0.001	0.97 [0.2-3.9]	11	0.002	361	0.001	2.29 [1.3-4.2]	16	0.007	973	0.004	2.9 [1.8-4.8]	94	4313	0.0213297	2.1 [1.0 - 2.9]	<10	45	--
70719	Ulcer of other part of lower limb	40	0.004	1827	0.002	2.04 [1.5-2.8]	17	0.004	689	0.003	1.47 [0.9-2.4]	11	0.002	423	0.002	1.95 [1.1-3.6]	<10	0	228	0.001	0.77 [0.1-5.5]	69	3167	0.0213226	1.6 [0.8 - 2.0]	<10	11	--
36813	Visual discomfort	26	0.003	1599	0.002	1.52 [1-2.2]	17	0.004	1388	0.006	0.73 [0.4-1.2]	81	0.018	2521	0.01	2.44 [2-3.1]	<10	0	187	0.001	--	124.001	5695	0.0213097	1.2 [0.0 - 2.4]	<10	287	1.01 [0.1-7.2]
9070	Late effect of intracranial injury without mention of skull fracture	31	0.003	982	0.001	2.95 [2.1-4.2]	<10	0.001	385	0.002	0.93 [0.4-2.1]	<10	0.001	388	0.001	0.97 [0.4-2.3]	<10	0	220	0.001	0.8 [0.1-5.7]	43	1975	0.0213082	1.4 [0.8 - 2.9]	<10	61	--
99762	Infection (chronic) of amputation stump	16	0.002	728	0.001	2.05 [1.2-3.4]	<10	0.001	117	0.001	1.52 [0.5-4.8]	<10	0.001	142	0.001	2.11 [0.8-5.7]	<10	0.002	300	0.001	2.93 [1.2-7.1]	28	1287	0.0212928	2.2 [1.5 - 2.9]	<10	<10	--
5239	Unspecified gingival and periodontal disease	95	0.009	3938	0.004	2.26 [1.8-2.8]	<10	0.001	453	0.002	0.39 [0.1-1.2]	<10	0.001	213	0.001	1.76 [0.7-4.3]	<10	0	177	0.001	0.99 [0.1-7.1]	104	4781	0.0212897	1.4 [0.4 - 2.3]	<10	24	--
9181	Superficial injury of cornea	56	0.005	2696	0.003	1.94 [1.5-2.5]	47	0.01	1743	0.007	1.61 [1.2-2.2]	24	0.005	1309	0.005	1.38 [0.9-2.1]	<10	0.003	367	0.001	2.87 [1.3-6.4]	133	6115	0.0212868	1.9 [1.4 - 2.9]	<10	290	1 [0.1-7.2]
59080	Pyelonephritis, unspecified	162	0.016	7908	0.008	1.92 [1.6-2.2]	51	0.011	1739	0.007	1.75 [1.3-2.3]	56	0.013	2245	0.009	1.89 [1.4-2.5]	19	0.008	1394	0.006	2.41 [1.5-3.8]	288	13286	0.021217	2.0 [1.8 - 2.4]	<10	355	2.47 [0.8-7.7]
8488	Other specified sites of sprains and strains	56	0.005	2888	0.003	1.81 [1.4-2.4]	61	0.013	2188	0.009	1.67 [1.3-2.2]	22	0.005	1002	0.004	1.65 [1.1-2.5]	<10	0	396	0.002	0.44 [0.1-3.1]	140	6474	0.0211672	1.4 [0.4 - 1.8]	<10	220	3.99 [1.3-12.5]
73026	Unspecified osteomyelitis involving lower leg	18	0.002	717	0.001	2.34 [1.5-3.7]	<10	0	111	0	1.07 [0.3-4.3]	<10	0.001	217	0.001	2.08 [0.9-4.7]	<10	0.001	297	0.001	1.77 [0.6-5.5]	29	1342	0.0211524	1.8 [1.1 - 2.3]	<10	56	5.2 [0.7-37.7]
33399	Other extrapyramidal diseases and abnormal movement disorders	69	0.007	2938	0.003	2.2 [1.7-2.8]	<10	0.001	265	0.001	1.35 [0.6-3]	<10	0.001	259	0.001	1.74 [0.8-3.9]	<10	0	334	0.001	0.52 [0.1-3.7]	82	3796	0.0211449	1.5 [0.5 - 2.2]	<10	24	--
8026	Orbital floor (blow-out) closed fracture	48	0.005	1428	0.002	3.14 [2.4-4.2]	22	0.005	1495	0.006	0.87 [0.6-1.3]	14	0.003	954	0.004	1.1 [0.6-1.9]	16	0.007	756	0.003	3.74 [2.3-6.1]	100	4633	0.0211282	2.2 [0.9 - 3.7]	<10	95	--
3558	Mononeuritis of lower limb, unspecified	109	0.011	4968	0.005	2.06 [1.7-2.5]	27	0.006	757	0.003	2.13 [1.4-3.1]	20	0.005	1291	0.005	1.16 [0.7-1.8]	<10	0.001	317	0.001	1.11 [0.3-4.4]	158	7333	0.021092	1.6 [1.1 - 2.1]	<10	73	--
V5883	Encounter for therapeutic drug monitoring	64	0.006	6182	0.006	0.96 [0.8-1.2]	146	0.031	2491	0.011	3.58 [3-4.2]	109	0.025	5877	0.023	1.4 [1.2-1.7]	<10	0	330	0.001	0.53 [0.1-3.8]	320	14880	0.0210526	1.6 [0.5 - 3.6]	10	1525	1.93 [1-3.6]
68110	Cellulitis and abscess of toe, unspecified	59	0.006	2691	0.003	2.05 [1.6-2.7]	16	0.003	687	0.003	1.38 [0.8-2.3]	16	0.004	587	0.002	2.05 [1.2-3.4]	<10	0.001	417	0.002	1.26 [0.4-3.9]	94	4382	0.0210009	1.7 [1.3 - 2.0]	<10	189	--
6084	Other inflammatory disorders of male genital organs	12	0.001	682	0.001	1.64 [0.9-2.9]	<10	0.002	287	0.001	1.66 [0.8-3.3]	<10	0.002	266	0.001	2.54 [1.3-4.9]	<10	0.001	212	0.001	1.65 [0.4-6.7]	31	1447	0.0209743	1.9 [1.6 - 2.5]	<10	23	25.4 [6-108]
V1552	Personal history of traumatic brain injury	35	0.003	1290	0.001	2.53 [1.8-3.5]	13	0.003	464	0.002	1.67 [1-2.9]	<10	0.002	703	0.003	0.85 [0.4-1.7]	<10	0	161	0.001	--	56.001	2618	0.0209428	1.3 [0.0 - 2.5]	<10	139	2.1 [0.3-15]
70714	Ulcer of heel and midfoot	57	0.006	2281	0.002	2.34 [1.8-3]	16	0.003	843	0.004	1.13 [0.7-1.9]	14	0.003	587	0.002	1.79 [1.1-3]	<10	0.003	639	0.003	1.65 [0.7-3.7]	93	4350	0.0209318	1.7 [1.1 - 2.3]	<10	17	--
7876	Incontinence of feces	62	0.006	2936	0.003	1.97 [1.5-2.5]	13	0.003	477	0.002	1.62 [0.9-2.8]	16	0.004	872	0.003	1.38 [0.8-2.3]	<10	0.003	254	0.001	4.15 [1.8-9.3]	97	4539	0.0209232	2.3 [1.4 - 4.2]	<10	351	1.66 [0.4-6.7]
566	Abscess of anal and rectal regions	58	0.006	3007	0.003	1.8 [1.4-2.3]	27	0.006	856	0.004	1.88 [1.3-2.8]	19	0.004	661	0.003	2.16 [1.4-3.4]	<10	0.002	578	0.002	1.52 [0.6-3.7]	109	5102	0.0209173	1.8 [1.5 - 2.2]	<10	128	2.28 [0.3-16.3]
30	Anxiety state, unspecified	1969	0.192	96246	0.101	2.12 [2-2.2]	623	0.133	19967	0.085	2.01 [1.8-2.2]	557	0.126	24897	0.096	1.81 [1.7-2]	64	0.029	9398	0.038	1.2 [0.9-1.5]	3213	150508	0.0209015	1.8 [1.2 - 2.1]	66	7566	2.78 [2.1-3.6]
59780	Urethritis, unspecified	115	0.011	5859	0.006	1.84 [1.5-2.2]	31	0.007	1154	0.005	1.6 [1.1-2.3]	13	0.003	324	0.001	3.02 [1.7-5.3]	<10	0.003	441	0.002	2.79 [1.3-5.9]	166	7778	0.0208963	2.3 [1.6 - 3.0]	<10	119	--
2511	Other specified hypoglycemia	18	0.002	830	0.001	2.02 [1.3-3.2]	<10	0	129	0.001	0.92 [0.2-3.7]	<10	0.002	259	0.001	2.03 [1-4.3]	<10	0.001	145	0.001	2.42 [0.6-9.8]	29	1363	0.0208333	1.8 [0.9 - 2.4]	<10	419	2.79 [1-7.5]
5759	Unspecified disorder of gallbladder	48	0.005	2400	0.003	1.87 [1.4-2.5]	<10	0.001	336	0.001	1.06 [0.5-2.4]	12	0.003	394	0.002	2.29 [1.3-4.1]	<10	0.003	316	0.001	3.89 [1.8-8.2]	73	3446	0.0207445	2.3 [1.1 - 3.9]	<10	38	--
7361	Mallet finger	28	0.003	1465	0.002	1.78 [1.2-2.6]	14	0.003	381	0.002	2.19 [1.3-3.7]	<10	0.001	178	0.001	2.11 [0.9-5.1]	<10	0	195	0.001	--	47.001	2219	0.0207418	1.5 [0.0 - 2.2]	<10	107	--
73020	Unspecified osteomyelitis, site unspecified	97	0.009	4353	0.005	2.09 [1.7-2.6]	10	0.002	302	0.001	1.97 [1-3.7]	16	0.004	721	0.003	1.67 [1-2.7]	12	0.005	1001	0.004	2.11 [1.2-3.7]	135	6377	0.020731	2.0 [1.7 - 2.1]	<10	179	--
3811	Staphylococcus aureus septicemia	27	0.003	1590	0.002	1.58 [1.1-2.3]	14	0.003	239	0.001	3.49 [2-6]	<10	0.002	336	0.001	1.79 [0.9-3.6]	<10	0.001	292	0.001	1.8 [0.6-5.6]	52	2457	0.0207254	2.2 [1.6 - 3.5]	<10	20	--
CPT:7320	NA	138	0.013	7184	0.008	1.8 [1.5-2.1]	14	0.003	473	0.002	1.76 [1-3]	20	0.005	910	0.004	1.65 [1.1-2.6]	26	0.012	812	0.003	5.7 [3.8-8.4]	198	9379	0.0206745	2.7 [1.7 - 5.7]	<10	546	--
V4976	Status post amputation above knee	12	0.001	603	0.001	1.86 [1-3.3]	<10	0.001	151	0.001	1.18 [0.4-3.7]	12	0.003	402	0.002	2.24 [1.3-4]	<10	0.001	218	0.001	1.61 [0.4-6.5]	29	1374	0.02067	1.7 [1.2 - 2.2]	<10	19	--
850	Concussion with no loss of consciousness	34	0.003	1978	0.002	1.6 [1.1-2.3]	<10	0.002	568	0.002	0.94 [0.5-1.8]	40	0.009	1097	0.004	2.76 [2-3.8]	<10	0	337	0.001	0.52 [0.1-3.7]	84	3980	0.0206693	1.5 [0.5 - 2.8]	10	2623	1.11 [0.6-2.1]
78902	Abdominal pain, left upper quadrant	198	0.019	9254	0.01	2.01 [1.7-2.3]	37	0.008	1840	0.008	1.2 [0.9-1.7]	58	0.013	1931	0.007	2.27 [1.7-3]	11	0.005	1402	0.006	1.38 [0.8-2.5]	304	14427	0.0206368	1.7 [1.2 - 2.3]	<10	348	1.67 [0.4-6.7]
CPT:29075	Application, cast; elbow to finger (short arm)	125	0.012	4592	0.005	2.56 [2.1-3.1]	20	0.004	575	0.002	2.07 [1.3-3.2]	58	0.013	3201	0.012	1.37 [1.1-1.8]	<10	0.003	1606	0.006	0.76 [0.4-1.6]	210	9974	0.0206206	1.7 [0.8 - 2.6]	21	3945	1.57 [1-2.4]
99667	Infection and inflammatory reaction due to other internal orthopedic device, implant, and graft	51	0.005	2147	0.002	2.22 [1.7-2.9]	11	0.002	342	0.001	1.91 [1-3.5]	10	0.002	461	0.002	1.63 [0.9-3.1]	<10	0.004	851	0.003	1.65 [0.8-3.3]	80	3801	0.0206132	1.9 [1.6 - 2.2]	<10	78	--
6809	Carbuncle and furuncle of unspecified site	80	0.008	3309	0.003	2.26 [1.8-2.8]	19	0.004	789	0.003	1.43 [0.9-2.3]	12	0.003	694	0.003	1.3 [0.7-2.3]	10	0.004	968	0.004	1.82 [1-3.4]	121	5760	0.0205747	1.7 [1.3 - 2.3]	<10	51	--
CPT:70450	Computed tomography, head or brain; without contrast material	1885	0.183	90599	0.095	2.15 [2-2.3]	521	0.111	22122	0.095	1.46 [1.3-1.6]	853	0.192	31835	0.123	2.34 [2.2-2.5]	405	0.181	29916	0.12	2.92 [2.6-3.3]	3664	174472	0.0205686	2.2 [1.5 - 2.9]	20	1920	3.12 [2-4.9]
CPT:73550	Radiologic examination, femur, two views	256	0.025	13353	0.014	1.81 [1.6-2]	57	0.012	2588	0.011	1.31 [1-1.7]	161	0.036	5504	0.021	2.25 [1.9-2.6]	83	0.037	5139	0.021	2.94 [2.4-3.7]	557	26584	0.0205225	2.1 [1.3 - 2.9]	<10	1063	2.49 [1.3-4.8]
81221	Closed, fracture of shaft of humerus	18	0.002	1405	0.001	1.19 [0.7-1.9]	<10	0.001	298	0.001	1 [0.4-2.4]	<10	0.001	240	0.001	1.88 [0.8-4.2]	25	0.011	635	0.003	7 [4.7-10.5]	54	2578	0.0205167	2.8 [1.0 - 7.0]	<10	211	--
56039	Other impaction of intestine	20	0.002	901	0.001	2.07 [1.3-3.2]	<10	0.001	107	0	3.33 [1.5-7.6]	<10	0	185	0.001	0.41 [0.1-2.9]	<10	0.001	192	0.001	1.83 [0.5-7.4]	29	1385	0.0205092	1.9 [0.4 - 3.3]	<10	17	17.14 [2.3-129.1]
82021	Fracture of intertrochanteric section of femur, closed	57	0.006	2488	0.003	2.14 [1.6-2.8]	<10	0.001	322	0.001	0.92 [0.4-2.2]	20	0.005	522	0.002	2.89 [1.8-4.5]	<10	0.003	920	0.004	1.33 [0.6-2.8]	89	4252	0.0205022	1.8 [0.9 - 2.9]	<10	11	--
3089	Unspecified acute reaction to stress	135	0.013	6432	0.007	1.97 [1.7-2.3]	33	0.007	1071	0.005	1.84 [1.3-2.6]	<10	0.001	522	0.002	0.43 [0.1-1.3]	<10	0	196	0.001	0.89 [0.1-6.4]	172	8221	0.0204933	1.3 [0.4 - 2.0]	<10	383	0.76 [0.1-5.4]
4829	Bacterial pneumonia, unspecified	83	0.008	4306	0.005	1.8 [1.4-2.2]	19	0.004	721	0.003	1.57 [1-2.5]	45	0.01	1631	0.006	2.08 [1.5-2.8]	<10	0.003	704	0.003	1.75 [0.8-3.7]	154	7362	0.0204896	1.8 [1.6 - 2.1]	<10	206	1.41 [0.2-10.1]
8080	Closed fracture of acetabulum	25	0.002	1468	0.002	1.59 [1.1-2.4]	11	0.002	358	0.002	1.83 [1-3.3]	18	0.004	566	0.002	2.39 [1.5-3.8]	23	0.01	1291	0.005	3.16 [2.1-4.8]	77	3683	0.0204787	2.2 [1.6 - 3.2]	<10	29	10.05 [1.4-73.9]
4210	Acute and subacute bacterial endocarditis	37	0.004	1827	0.002	1.89 [1.4-2.6]	14	0.003	235	0.001	3.55 [2.1-6.1]	<10	0	289	0.001	0.26 [0-1.8]	<10	0.001	248	0.001	1.41 [0.4-5.7]	54	2599	0.0203543	1.8 [0.3 - 3.5]	<10	59	--
570	Acute and subacute necrosis of liver	50	0.005	2565	0.003	1.82 [1.4-2.4]	12	0.003	410	0.002	1.74 [1-3.1]	<10	0.002	475	0.002	1.11 [0.5-2.3]	<10	0.004	314	0.001	5.05 [2.6-9.8]	78	3764	0.0203019	2.4 [1.1 - 5.0]	<10	70	4.16 [0.6-30]
8489	Unspecified site of sprain and strain	145	0.014	6949	0.007	1.96 [1.7-2.3]	33	0.007	1182	0.005	1.66 [1.2-2.4]	23	0.005	1165	0.004	1.48 [1-2.2]	<10	0.003	710	0.003	1.48 [0.7-3.3]	207	10006	0.0202683	1.6 [1.5 - 2.0]	<10	324	2.7 [0.9-8.5]
7845	Other speech disturbance	142	0.014	7199	0.008	1.85 [1.6-2.2]	<10	0.002	327	0.001	1.45 [0.7-2.9]	26	0.006	683	0.003	2.87 [1.9-4.3]	<10	0.001	405	0.002	0.86 [0.2-3.5]	178	8614	0.0202457	1.8 [0.9 - 2.9]	<10	<10	--
E8199	Motor vehicle traffic accident of unspecified nature injuring unspecified person	297	0.029	13134	0.014	2.14 [1.9-2.4]	<10	0.002	470	0.002	1.14 [0.6-2.2]	39	0.009	2420	0.009	1.21 [0.9-1.7]	36	0.016	2414	0.01	2.65 [1.9-3.7]	381	18438	0.0202455	1.8 [1.1 - 2.7]	<10	10	--
5715	Cirrhosis of liver without mention of alcohol	173	0.017	7366	0.008	2.21 [1.9-2.6]	50	0.011	1823	0.008	1.64 [1.2-2.2]	34	0.008	1950	0.008	1.31 [0.9-1.8]	19	0.008	2220	0.009	1.51 [1-2.4]	276	13359	0.020242	1.7 [1.3 - 2.2]	<10	157	1.85 [0.3-13.3]
9390	Foreign body in bladder and urethra	<10	0	212	0	--	39	0.008	1870	0.008	1.24 [0.9-1.7]	39	0.009	1732	0.007	1.7 [1.2-2.3]	<10	0.001	108	0	4.87 [1.5-15.4]	81.001	3922	0.0202351	2.0 [0.0 - 4.9]	<10	<10	--
6822	Cellulitis and abscess of trunk	175	0.017	9545	0.01	1.72 [1.5-2]	75	0.016	2396	0.01	1.88 [1.5-2.4]	71	0.016	2787	0.011	1.93 [1.5-2.4]	26	0.012	2104	0.008	2.19 [1.5-3.2]	347	16832	0.0201991	1.9 [1.7 - 2.2]	<10	411	0.71 [0.1-5]
4660	Acute bronchitis	779	0.076	38151	0.04	1.98 [1.8-2.1]	261	0.056	7097	0.03	2.27 [2-2.6]	166	0.037	7631	0.029	1.66 [1.4-1.9]	40	0.018	7638	0.031	0.91 [0.7-1.3]	1246	60517	0.0201739	1.7 [0.9 - 2.3]	<10	280	--
60490	Orchitis and epididymitis, unspecified	65	0.006	3946	0.004	1.54 [1.2-2]	45	0.01	1242	0.005	2.17 [1.6-2.9]	16	0.004	698	0.003	1.72 [1-2.8]	<10	0.002	480	0.002	1.83 [0.8-4.4]	131	6366	0.0201632	1.8 [1.5 - 2.2]	<10	338	0.86 [0.1-6.1]
8052	Closed fracture of dorsal (thoracic) vertebra without mention of spinal cord injury	88	0.009	3901	0.004	2.11 [1.7-2.6]	10	0.002	555	0.002	1.07 [0.6-2]	40	0.009	1755	0.007	1.72 [1.3-2.4]	24	0.011	1669	0.007	2.55 [1.7-3.8]	162	7880	0.0201442	1.9 [1.1 - 2.5]	<10	100	--
7135	Arthropathy associated with neurological disorders	<10	0.001	381	0	1.96 [1-3.9]	<10	0.001	188	0.001	1.58 [0.6-3.8]	<10	0.001	165	0.001	2.28 [0.9-5.5]	<10	0	142	0.001	--	18.001	876	0.0201353	1.5 [0.0 - 2.3]	<10	<10	--
78701	Nausea with vomiting	1139	0.111	60461	0.064	1.85 [1.7-2]	327	0.07	11341	0.049	1.78 [1.6-2]	524	0.118	20366	0.079	2.1 [1.9-2.3]	58	0.026	7644	0.031	1.34 [1-1.7]	2048	99812	0.020106	1.8 [1.3 - 2.1]	22	2808	2.34 [1.5-3.6]
2554	Corticoadrenal insufficiency	40	0.004	1761	0.002	2.12 [1.5-2.9]	<10	0.001	214	0.001	0.83 [0.3-2.6]	<10	0.001	117	0	1.92 [0.6-6.1]	<10	0	151	0.001	--	46.001	2243	0.0200965	1.2 [0.0 - 2.1]	NA	NA	NA
V719	Observation for unspecified suspected mental condition	273	0.027	15419	0.016	1.67 [1.5-1.9]	387	0.083	16445	0.07	1.44 [1.3-1.6]	<10	0.001	294	0.001	1.53 [0.7-3.4]	10	0.004	804	0.003	2.19 [1.2-4.1]	676	32962	0.0200963	1.7 [1.4 - 2.2]	<10	213	1.37 [0.2-9.8]
8160	Closed fracture of phalanx or phalanges of hand, unspecified	124	0.012	5678	0.006	2.05 [1.7-2.4]	15	0.003	561	0.002	1.59 [1-2.7]	<10	0.002	578	0.002	1.04 [0.5-2.1]	18	0.008	1230	0.005	2.58 [1.6-4.1]	165	8047	0.0200925	1.8 [1.0 - 2.6]	<10	524	1.67 [0.5-5.2]
810	Closed fracture of clavicle, unspecified part	56	0.005	2729	0.003	1.92 [1.5-2.5]	13	0.003	444	0.002	1.74 [1-3]	19	0.004	709	0.003	2.02 [1.3-3.2]	18	0.008	1289	0.005	2.46 [1.5-3.9]	106	5171	0.0200872	2.0 [1.7 - 2.5]	<10	283	1.03 [0.1-7.3]
CPT:36830	Allergen-Mold Screen I (Test:c36830)	14	0.001	487	0.001	2.68 [1.6-4.6]	<10	0.001	115	0	2.07 [0.8-5.6]	<10	0.001	121	0	2.48 [0.9-6.7]	<10	0	401	0.002	0.44 [0.1-3.1]	23	1124	0.0200523	1.9 [0.4 - 2.7]	<10	<10	--
4519	Phlebitis and thrombophlebitis of unspecified site	80	0.008	4144	0.004	1.81 [1.4-2.3]	31	0.007	1060	0.005	1.74 [1.2-2.5]	<10	0.002	518	0.002	1.3 [0.7-2.5]	<10	0.001	242	0.001	1.45 [0.4-5.8]	122	5964	0.020046	1.6 [1.3 - 1.8]	<10	52	--
7827	Spontaneous ecchymoses	60	0.006	2779	0.003	2.02 [1.6-2.6]	<10	0.002	278	0.001	1.71 [0.8-3.5]	<10	0.001	419	0.002	1.07 [0.5-2.4]	<10	0.001	241	0.001	1.45 [0.4-5.9]	76	3717	0.0200369	1.6 [1.1 - 2.0]	<10	146	1.99 [0.3-14.3]
CPT:73590	Radiologic examination; tibia and fibula, two views	400	0.039	18429	0.019	2.06 [1.9-2.3]	118	0.025	5545	0.024	1.27 [1.1-1.5]	209	0.047	8220	0.032	1.97 [1.7-2.3]	103	0.046	8407	0.034	2.24 [1.8-2.7]	830	40601	0.0200333	1.9 [1.3 - 2.2]	<10	2946	0.89 [0.5-1.7]
71942	Pain in joint involving upper arm	382	0.037	19654	0.021	1.84 [1.7-2]	85	0.018	3754	0.016	1.35 [1.1-1.7]	83	0.019	3124	0.012	2.02 [1.6-2.5]	73	0.033	3954	0.016	3.36 [2.7-4.2]	623	30486	0.0200264	2.1 [1.4 - 3.4]	<10	1445	1.01 [0.4-2.4]
7283	Other specific muscle disorders	20	0.002	726	0.001	2.57 [1.6-4]	<10	0	112	0	1.06 [0.3-4.3]	<10	0.001	115	0	2.61 [1-7.1]	<10	0	320	0.001	--	26.001	1273	0.0200162	1.6 [0.0 - 2.6]	<10	94	--
3099	Unspecified adjustment reaction	246	0.024	11686	0.012	1.99 [1.7-2.3]	56	0.012	2886	0.012	1.15 [0.9-1.5]	13	0.003	430	0.002	2.27 [1.3-3.9]	<10	0.002	678	0.003	1.29 [0.5-3.1]	320	15680	0.02	1.7 [1.2 - 2.3]	13	1316	2.93 [1.7-5.1]
82020	Fracture of unspecified trochanteric section of femur, closed	17	0.002	914	0.001	1.73 [1.1-2.8]	<10	0	111	0	0.53 [0.1-3.8]	<10	0.002	178	0.001	3.8 [1.9-7.4]	<10	0.001	218	0.001	1.61 [0.4-6.5]	29	1421	0.02	1.9 [0.5 - 3.8]	<10	21	--
CPT:29505	Application of long leg splint (thigh to ankle or toes)	13	0.001	860	0.001	1.41 [0.8-2.4]	37	0.008	1018	0.004	2.17 [1.6-3]	10	0.002	1026	0.004	0.73 [0.4-1.4]	<10	0.001	190	0.001	2.77 [0.9-8.7]	63	3094	0.0199557	1.8 [0.7 - 2.8]	<10	157	3.72 [0.9-15]
CPT:72070	Radiologic examination, spine; thoracic, two views	342	0.033	15656	0.016	2.07 [1.9-2.3]	38	0.008	2340	0.01	0.96 [0.7-1.3]	128	0.029	5765	0.022	1.69 [1.4-2]	82	0.037	5236	0.021	2.85 [2.3-3.6]	590	28997	0.0199412	1.9 [1.0 - 2.9]	<10	1110	1.58 [0.7-3.5]
8103	Closed fracture of acromial end of clavicle	16	0.002	647	0.001	2.31 [1.4-3.8]	<10	0	129	0.001	0.92 [0.2-3.7]	<10	0.001	201	0.001	2.24 [1-5.1]	<10	0.001	351	0.001	1.5 [0.5-4.7]	27	1328	0.0199262	1.7 [0.9 - 2.3]	<10	46	--
9529	Unspecified site of spinal cord injury without spinal bone injury	28	0.003	1183	0.001	2.21 [1.5-3.2]	<10	0.001	143	0.001	1.66 [0.6-4.5]	<10	0.001	133	0.001	1.69 [0.5-5.3]	<10	0.002	509	0.002	1.72 [0.7-4.2]	40	1968	0.0199203	1.8 [1.7 - 2.2]	<10	33	--
9583	Posttraumatic wound infection not elsewhere classified	101	0.01	4904	0.005	1.93 [1.6-2.4]	<10	0.002	251	0.001	2.13 [1.1-4.1]	<10	0.001	344	0.001	0.65 [0.2-2]	11	0.005	603	0.002	3.21 [1.8-5.8]	124	6102	0.0199165	2.0 [0.7 - 3.2]	<10	54	5.4 [0.7-39.1]
7999	Unspecified viral infection in conditions classified elsewhere and of unspecified site	831	0.081	44569	0.047	1.8 [1.7-1.9]	284	0.061	9485	0.041	1.84 [1.6-2.1]	178	0.04	7281	0.028	1.88 [1.6-2.2]	33	0.015	3926	0.016	1.48 [1.1-2.1]	1326	65261	0.0199138	1.8 [1.5 - 1.9]	16	3658	1.28 [0.8-2.1]
27651	Dehydration	610	0.059	31682	0.033	1.84 [1.7-2]	112	0.024	4830	0.021	1.39 [1.1-1.7]	254	0.057	9695	0.037	2.04 [1.8-2.3]	19	0.008	2873	0.012	1.16 [0.7-1.8]	995	49080	0.0198702	1.6 [1.2 - 2.0]	19	2354	2.4 [1.5-3.8]
8056	Closed fracture of sacrum and coccyx without mention of spinal cord injury	26	0.003	1295	0.001	1.87 [1.3-2.8]	<10	0.001	232	0.001	1.79 [0.8-3.8]	18	0.004	564	0.002	2.4 [1.5-3.8]	10	0.004	919	0.004	1.91 [1-3.6]	61	3010	0.0198632	2.0 [1.8 - 2.4]	<10	30	--
414	Escherichia coli [E. coli] infection in conditions classified elsewhere and of unspecified site	92	0.009	5207	0.005	1.65 [1.3-2]	35	0.007	1322	0.006	1.58 [1.1-2.2]	18	0.004	672	0.003	2.01 [1.3-3.2]	<10	0.002	155	0.001	4.53 [1.7-12.2]	149	7356	0.0198534	2.4 [1.6 - 4.5]	<10	93	--
V759	Screening examination for unspecified infectious disease	23	0.002	1220	0.001	1.76 [1.2-2.7]	<10	0.002	124	0.001	3.84 [1.9-7.8]	<10	0.001	264	0.001	0.85 [0.3-2.7]	<10	0	120	0	1.46 [0.2-10.5]	35	1728	0.0198525	2.0 [0.9 - 3.8]	<10	81	--
82380	Closed fracture of unspecified part of tibia	67	0.007	2574	0.003	2.43 [1.9-3.1]	<10	0.001	222	0.001	1.34 [0.6-3.2]	<10	0.002	345	0.001	1.96 [1-3.8]	18	0.008	1750	0.007	1.81 [1.1-2.9]	99	4891	0.0198397	1.9 [1.3 - 2.4]	<10	479	--
CPT:7110	NA	90	0.009	4304	0.005	1.96 [1.6-2.4]	13	0.003	317	0.001	2.44 [1.4-4.3]	10	0.002	613	0.002	1.22 [0.7-2.3]	<10	0.002	558	0.002	1.26 [0.5-3.4]	117	5792	0.0198003	1.7 [1.2 - 2.4]	<10	142	--
CPT:70360	Radiologic examination; neck, soft tissue	40	0.004	2050	0.002	1.82 [1.3-2.5]	14	0.003	753	0.003	1.1 [0.7-1.9]	31	0.007	1085	0.004	2.15 [1.5-3.1]	11	0.005	867	0.003	2.23 [1.2-4.1]	96	4755	0.0197897	1.8 [1.1 - 2.2]	<10	1237	0.7 [0.2-2.2]
5723	Portal hypertension	59	0.006	2666	0.003	2.07 [1.6-2.7]	25	0.005	730	0.003	2.04 [1.4-3]	11	0.002	815	0.003	1.01 [0.6-1.8]	10	0.004	991	0.004	1.77 [0.9-3.3]	105	5202	0.0197852	1.7 [1.0 - 2.1]	<10	108	2.7 [0.4-19.4]
8540	Intracranial injury of other and unspecified nature, without mention of open intracranial wound, with state of consciousness unspecified	98	0.01	4325	0.005	2.12 [1.7-2.6]	<10	0.001	206	0.001	1.15 [0.4-3.1]	<10	0.001	342	0.001	0.66 [0.2-2.1]	27	0.012	1667	0.007	2.87 [2-4.2]	132	6540	0.0197842	1.7 [0.7 - 2.9]	<10	135	--
CPT:62270	Spinal puncture, lumbar, diagnostic	200	0.019	9047	0.01	2.08 [1.8-2.4]	33	0.007	1380	0.006	1.42 [1-2]	77	0.017	3264	0.013	1.79 [1.4-2.2]	16	0.007	2465	0.01	1.14 [0.7-1.9]	326	16156	0.0197792	1.6 [1.1 - 2.1]	<10	843	0.69 [0.2-2.8]
93	Diarrhea of presumed infectious origin	34	0.003	1509	0.002	2.1 [1.5-3]	13	0.003	362	0.002	2.14 [1.2-3.7]	<10	0.001	523	0.002	0.72 [0.3-1.7]	<10	0	233	0.001	0.75 [0.1-5.4]	53	2627	0.0197761	1.4 [0.7 - 2.1]	<10	91	3.2 [0.4-23]
4538	Embolism and thrombosis of other specified veins	138	0.013	8579	0.009	1.51 [1.3-1.8]	14	0.003	464	0.002	1.79 [1.1-3.1]	128	0.029	4154	0.016	2.36 [2-2.8]	<10	0.004	1085	0.004	1.29 [0.6-2.6]	288	14282	0.0197666	1.7 [1.3 - 2.4]	<10	<10	--
419	Bacterial infection, unspecified, in conditions classified elsewhere and of unspecified site	38	0.004	2288	0.002	1.55 [1.1-2.1]	21	0.004	725	0.003	1.72 [1.1-2.7]	77	0.017	3387	0.013	1.72 [1.4-2.2]	<10	0.003	645	0.003	1.63 [0.7-3.7]	142	7045	0.0197579	1.7 [1.5 - 1.7]	<10	375	0.78 [0.1-5.5]
CPT:36581	Replace tunneled cv cath	11	0.001	571	0.001	1.8 [1-3.3]	<10	0.001	149	0.001	1.99 [0.8-4.9]	<10	0.001	225	0.001	2 [0.9-4.5]	<10	0	197	0.001	0.89 [0.1-6.3]	23	1142	0.0197425	1.7 [0.9 - 2.0]	<10	29	--
99931	Infection due to central venous catheter	17	0.002	1173	0.001	1.35 [0.8-2.2]	<10	0.002	193	0.001	2.77 [1.4-5.4]	14	0.003	496	0.002	2.12 [1.2-3.6]	<10	0	174	0.001	1.01 [0.1-7.2]	41	2036	0.01974	1.8 [1.0 - 2.8]	<10	120	2.43 [0.3-17.4]
30723	Gilles de la Tourette's disorder	18	0.002	687	0.001	2.44 [1.5-3.9]	<10	0.001	185	0.001	0.96 [0.3-3]	<10	0.001	178	0.001	1.69 [0.6-4.5]	<10	0	192	0.001	--	25.001	1242	0.0197324	1.3 [0.0 - 2.4]	<10	459	0.63 [0.1-4.5]
25012	type II diabetes mellitus [non-insulin dependent type] [NIDDM type] [adult-onset type] or unspecified type, uncontrolled, with ketoacidosis	10	0.001	627	0.001	1.49 [0.8-2.8]	<10	0.001	223	0.001	1.6 [0.7-3.6]	<10	0.002	262	0.001	2.29 [1.1-4.6]	<10	0.002	279	0.001	2.52 [0.9-6.8]	28	1391	0.0197322	2.0 [1.5 - 2.5]	<10	<10	--
9198	Other and unspecified superficial injury of other, multiple, and unspecified sites, without mention of infection	14	0.001	725	0.001	1.8 [1.1-3.1]	<10	0.001	184	0.001	1.61 [0.7-3.9]	<10	0.001	138	0.001	1.63 [0.5-5.1]	<10	0.002	246	0.001	2.85 [1.1-7.7]	26	1293	0.0197119	2.0 [1.6 - 2.9]	<10	11	--
V708	Other specified general medical examinations	111	0.011	9090	0.01	1.14 [0.9-1.4]	91	0.019	736	0.003	7.49 [6-9.3]	22	0.005	1190	0.005	1.39 [0.9-2.1]	<10	0	176	0.001	1 [0.1-7.1]	225	11192	0.0197075	2.8 [1.0 - 7.5]	<10	48	--
2764	Mixed acid-base balance disorder	24	0.002	1241	0.001	1.8 [1.2-2.7]	15	0.003	588	0.003	1.52 [0.9-2.5]	11	0.002	474	0.002	1.74 [1-3.2]	<10	0.001	334	0.001	1.57 [0.5-4.9]	53	2637	0.0197026	1.7 [1.5 - 1.8]	<10	24	12.14 [1.6-89.9]
CPT:72128	Computed tomography, thoracic spine; without contrast material	114	0.011	5299	0.006	2.02 [1.7-2.4]	<10	0.001	416	0.002	0.57 [0.2-1.5]	36	0.008	1525	0.006	1.78 [1.3-2.5]	11	0.005	972	0.004	1.99 [1.1-3.6]	165	8212	0.0196968	1.6 [0.6 - 2.0]	<10	210	--
CPT:51702	Insertion of temporary indwelling bladder catheter; simple (eg, Foley)	305	0.03	13518	0.014	2.14 [1.9-2.4]	68	0.015	3610	0.015	1.12 [0.9-1.4]	75	0.017	5118	0.02	1.1 [0.9-1.4]	<10	0.001	243	0.001	2.17 [0.7-6.8]	451	22489	0.01966	1.6 [1.1 - 2.2]	<10	157	--
37272	Conjunctival hemorrhage	35	0.003	2087	0.002	1.56 [1.1-2.2]	21	0.004	1011	0.004	1.23 [0.8-1.9]	24	0.005	828	0.003	2.18 [1.5-3.3]	<10	0.002	318	0.001	2.76 [1.1-6.7]	85	4244	0.019635	1.9 [1.2 - 2.8]	<10	176	4.98 [1.6-15.7]
73028	Unspecified osteomyelitis involving other specified sites	44	0.004	2203	0.002	1.86 [1.4-2.5]	<10	0.002	260	0.001	2.06 [1.1-4]	13	0.003	523	0.002	1.87 [1.1-3.2]	<10	0.002	510	0.002	1.37 [0.5-3.7]	70	3496	0.0196298	1.8 [1.4 - 2.1]	<10	51	--
25061	Diabetes mellitus type I [insulin dependent type] [IDDM] [juvenile type], not stated as uncontrolled, with neurological manifestations	55	0.005	2659	0.003	1.93 [1.5-2.5]	17	0.004	1016	0.004	0.99 [0.6-1.6]	<10	0.002	323	0.001	1.63 [0.8-3.4]	<10	0.002	152	0.001	4.62 [1.7-12.5]	83	4150	0.0196078	2.3 [1.0 - 4.6]	<10	14	--
E8497	Accidents occurring in residential institution	59	0.006	2599	0.003	2.12 [1.6-2.7]	68	0.015	3041	0.013	1.33 [1-1.7]	103	0.023	5862	0.023	1.33 [1.1-1.6]	<10	0.001	106	0	3.31 [0.8-13.4]	232	11608	0.0195946	2.0 [1.3 - 3.3]	<10	698	0.83 [0.2-3.3]
V692	High-risk sexual behavior	38	0.004	2153	0.002	1.65 [1.2-2.3]	25	0.005	1010	0.004	1.47 [1-2.2]	31	0.007	1240	0.005	1.88 [1.3-2.7]	<10	0.001	458	0.002	1.15 [0.4-3.6]	97	4861	0.0195643	1.5 [1.1 - 1.9]	<10	34	8.57 [1.2-62.7]
8102	Closed fracture of shaft of clavicle	26	0.003	1164	0.001	2.08 [1.4-3.1]	10	0.002	258	0.001	2.31 [1.2-4.3]	11	0.002	498	0.002	1.66 [0.9-3]	<10	0.004	837	0.003	1.68 [0.8-3.4]	55	2757	0.019559	1.9 [1.7 - 2.3]	<10	392	0.74 [0.1-5.3]
8082	Closed fracture of pubis	42	0.004	2153	0.002	1.82 [1.3-2.5]	12	0.003	303	0.001	2.36 [1.3-4.2]	20	0.005	680	0.003	2.21 [1.4-3.5]	15	0.007	1326	0.005	1.99 [1.2-3.3]	89	4462	0.0195561	2.1 [1.8 - 2.4]	<10	27	10.79 [1.5-79.6]
82022	Fracture of subtrochanteric section of femur, closed	19	0.002	842	0.001	2.1 [1.3-3.3]	<10	0	172	0.001	0.69 [0.2-2.8]	<10	0.001	185	0.001	2.44 [1.1-5.5]	<10	0.002	406	0.002	2.16 [0.9-5.2]	32	1605	0.019548	1.8 [0.7 - 2.4]	<10	18	--
2512	Hypoglycemia, unspecified	121	0.012	5743	0.006	1.97 [1.6-2.4]	33	0.007	1400	0.006	1.4 [1-2]	42	0.009	1462	0.006	2.17 [1.6-3]	10	0.004	1732	0.007	1.01 [0.5-1.9]	206	10337	0.019539	1.6 [1.0 - 2.2]	<10	318	2.76 [0.9-8.6]
34590	Epilepsy, unspecified, without mention of intractable epilepsy	238	0.023	13014	0.014	1.72 [1.5-2]	106	0.023	2914	0.012	2.19 [1.8-2.7]	96	0.022	4103	0.016	1.78 [1.4-2.2]	29	0.013	3515	0.014	1.45 [1-2.1]	469	23546	0.0195295	1.8 [1.5 - 2.2]	14	2352	1.75 [1-3]
V0189	Contact with or exposure to other communicable diseases	11	0.001	676	0.001	1.52 [0.8-2.8]	<10	0.001	171	0.001	2.09 [0.9-4.7]	12	0.003	384	0.001	2.35 [1.3-4.2]	<10	0	225	0.001	--	29.001	1456	0.0195293	1.5 [0.0 - 2.3]	<10	12	--
CPT:72050	Radiologic examination, spine, cervical; minimum of four views	446	0.043	18221	0.019	2.34 [2.1-2.6]	52	0.011	3038	0.013	1.02 [0.8-1.3]	85	0.019	5660	0.022	1.13 [0.9-1.4]	37	0.017	4209	0.017	1.55 [1.1-2.2]	620	31128	0.0195288	1.5 [1.0 - 2.3]	<10	759	1.93 [0.8-4.7]
3332	Myoclonus	48	0.005	2343	0.002	1.91 [1.4-2.5]	<10	0.002	270	0.001	1.76 [0.9-3.6]	<10	0.002	451	0.002	1.33 [0.7-2.7]	<10	0	200	0.001	0.88 [0.1-6.3]	65	3264	0.0195254	1.5 [0.9 - 1.9]	<10	138	--
CPT:70486	Computed tomography, maxillofacial area; without contrast material	400	0.039	21504	0.023	1.76 [1.6-2]	123	0.026	5848	0.025	1.26 [1-1.5]	160	0.036	5486	0.021	2.25 [1.9-2.6]	85	0.038	5734	0.023	2.7 [2.2-3.4]	768	38572	0.0195221	2.0 [1.3 - 2.7]	<10	1872	0.46 [0.1-1.4]
9054	Late effect of fracture of lower extremities	47	0.005	2085	0.002	2.11 [1.6-2.8]	<10	0.001	260	0.001	1.14 [0.5-2.8]	<10	0.001	310	0.001	1.45 [0.6-3.3]	<10	0.001	413	0.002	1.27 [0.4-4]	61	3068	0.019495	1.5 [1.1 - 2.1]	<10	69	4.22 [0.6-30.5]
8221	Open fracture of patella	<10	0	181	0	1.54 [0.5-4.8]	<10	0.001	309	0.001	0.58 [0.2-1.8]	<10	0.001	185	0.001	2.03 [0.8-4.9]	<10	0.002	131	0.001	6.71 [2.7-16.4]	16	806	0.0194647	2.7 [0.6 - 6.7]	<10	10	--
83402	Closed dislocation of interphalangeal (joint), hand	15	0.001	805	0.001	1.74 [1-2.9]	<10	0.001	263	0.001	1.58 [0.7-3.4]	<10	0.001	192	0.001	1.56 [0.6-4.2]	<10	0.001	152	0.001	2.31 [0.6-9.3]	28	1412	0.0194444	1.8 [1.6 - 2.3]	<10	51	--
8471	Thoracic sprain	44	0.004	2463	0.003	1.67 [1.2-2.2]	14	0.003	622	0.003	1.34 [0.8-2.3]	40	0.009	1516	0.006	1.99 [1.5-2.7]	<10	0.001	443	0.002	0.79 [0.2-3.2]	100	5044	0.0194401	1.4 [0.8 - 2.0]	<10	30	--
999	Venereal disease, unspecified	41	0.004	3553	0.004	1.08 [0.8-1.5]	124	0.026	4571	0.02	1.63 [1.4-2]	<10	0	131	0.001	0.57 [0.1-4.1]	<10	0	171	0.001	1.02 [0.1-7.3]	167	8426	0.0194344	1.1 [0.6 - 1.6]	<10	40	--
52310	Chronic gingivitis, plaque induced	14	0.001	667	0.001	1.96 [1.2-3.3]	<10	0.002	586	0.003	0.91 [0.5-1.8]	10	0.002	376	0.001	2 [1.1-3.7]	<10	0.001	138	0.001	2.54 [0.6-10.3]	35	1767	0.0194229	1.9 [0.9 - 2.5]	<10	146	--
8249	Unspecified fracture of ankle, open	26	0.003	1199	0.001	2.02 [1.4-3]	<10	0	217	0.001	0.27 [0-2]	<10	0.002	169	0.001	3.11 [1.5-6.6]	<10	0.004	537	0.002	2.62 [1.3-5.3]	42	2122	0.0194085	2.0 [0.3 - 3.1]	<10	20	--
7094	Foreign body granuloma of skin and subcutaneous tissue	17	0.002	878	0.001	1.81 [1.1-2.9]	<10	0.001	144	0.001	1.65 [0.6-4.5]	<10	0.001	115	0	3.27 [1.3-8]	<10	0	177	0.001	--	26.001	1314	0.0194037	1.7 [0.0 - 3.3]	<10	31	--
2841	Pancytopenia	43	0.004	2070	0.002	1.94 [1.4-2.6]	10	0.002	388	0.002	1.53 [0.8-2.9]	20	0.005	1214	0.005	1.24 [0.8-1.9]	<10	0.001	177	0.001	2.97 [0.9-9.3]	76	3849	0.0193631	1.9 [1.2 - 3.0]	<10	58	--
E8191	Motor vehicle traffic accident of unspecified nature injuring passenger in motor vehicle other than motorcycle	15	0.001	451	0	3.1 [1.9-5.2]	<10	0.001	185	0.001	1.28 [0.5-3.5]	<10	0	250	0.001	0.6 [0.1-2.4]	<10	0.001	279	0.001	1.26 [0.3-5.1]	23	1165	0.0193603	1.6 [0.6 - 3.1]	<10	25	--
CPT:71101	Radiologic examination, ribs, unilateral; including posteroanterior chest, minimum of three views	205	0.02	10238	0.011	1.88 [1.6-2.2]	30	0.006	1282	0.005	1.39 [1-2]	27	0.006	1303	0.005	1.56 [1.1-2.3]	<10	0.002	651	0.003	1.08 [0.4-2.9]	266	13474	0.0193595	1.5 [1.1 - 1.9]	<10	255	--
84510	Unspecified site of foot sprain	104	0.01	5660	0.006	1.72 [1.4-2.1]	35	0.007	1264	0.005	1.65 [1.2-2.3]	31	0.007	994	0.004	2.35 [1.6-3.4]	<10	0.002	898	0.004	0.78 [0.3-2.1]	174	8816	0.0193548	1.6 [0.8 - 2.4]	<10	447	3.28 [1.4-7.9]
5722	Hepatic coma	33	0.003	1757	0.002	1.75 [1.2-2.5]	10	0.002	340	0.001	1.75 [0.9-3.3]	15	0.003	532	0.002	2.12 [1.3-3.5]	<10	0.003	665	0.003	1.85 [0.9-3.9]	65	3294	0.019351	1.9 [1.7 - 2.1]	<10	11	--
CPT:2350	NA	12	0.001	432	0	2.59 [1.5-4.6]	<10	0.001	183	0.001	1.3 [0.5-3.5]	11	0.002	563	0.002	1.47 [0.8-2.7]	<10	0	191	0.001	--	27.001	1369	0.0193417	1.3 [0.0 - 2.6]	<10	30	--
6821	Cellulitis and abscess of neck	30	0.003	1520	0.002	1.84 [1.3-2.6]	20	0.004	605	0.003	1.97 [1.3-3.1]	<10	0.002	553	0.002	0.95 [0.5-2]	<10	0.002	415	0.002	1.69 [0.6-4.5]	61	3093	0.0193405	1.6 [0.9 - 2.0]	<10	87	3.35 [0.5-24.1]
3549	Mononeuritis of upper limb, unspecified	36	0.004	1612	0.002	2.08 [1.5-2.9]	<10	0.002	331	0.001	1.62 [0.8-3.1]	<10	0.001	471	0.002	0.48 [0.2-1.5]	<10	0.001	123	0	2.85 [0.7-11.5]	50	2537	0.0193274	1.8 [0.5 - 2.9]	<10	22	--
CPT:29515	Application of short leg splint (calf to foot)	109	0.011	6010	0.006	1.7 [1.4-2.1]	45	0.01	1134	0.005	2.37 [1.8-3.2]	42	0.009	1947	0.008	1.63 [1.2-2.2]	<10	0.003	1161	0.005	0.9 [0.4-2]	202	10252	0.0193227	1.7 [0.9 - 2.4]	<10	127	--
8248	Unspecified fracture of ankle, closed	187	0.018	8991	0.009	1.96 [1.7-2.3]	40	0.009	1557	0.007	1.53 [1.1-2.1]	35	0.008	1665	0.006	1.58 [1.1-2.2]	35	0.016	2866	0.012	2.17 [1.5-3]	297	15079	0.0193158	1.8 [1.5 - 2.2]	<10	1469	0.79 [0.3-2.1]
CPT:90937	Hemodialysis procedure requiring repeated evaluation(s) with or without substantial revision of dialysis prescription	13	0.001	831	0.001	1.46 [0.8-2.5]	18	0.004	688	0.003	1.56 [1-2.5]	<10	0.001	144	0.001	2.09 [0.8-5.6]	<10	0	167	0.001	1.05 [0.1-7.5]	36	1830	0.0192926	1.5 [1.0 - 2.1]	<10	10	--
73342	Aseptic necrosis of head and neck of femur	37	0.004	1877	0.002	1.84 [1.3-2.5]	17	0.004	395	0.002	2.56 [1.6-4.2]	14	0.003	671	0.003	1.57 [0.9-2.7]	<10	0	565	0.002	0.31 [0-2.2]	69	3508	0.0192899	1.6 [0.3 - 2.6]	<10	165	--
7336	Tietze's disease	95	0.009	6052	0.006	1.47 [1.2-1.8]	60	0.013	2202	0.009	1.63 [1.3-2.1]	58	0.013	1797	0.007	2.45 [1.9-3.2]	<10	0.003	1136	0.005	1.08 [0.5-2.3]	220	11187	0.0192864	1.7 [1.1 - 2.4]	<10	705	2.07 [0.9-5]
78607	Wheezing	322	0.031	18564	0.02	1.64 [1.5-1.8]	115	0.025	3674	0.016	1.88 [1.6-2.3]	126	0.028	4444	0.017	2.17 [1.8-2.6]	14	0.006	2681	0.011	0.91 [0.5-1.5]	577	29363	0.0192719	1.7 [0.9 - 2.2]	10	1380	2.13 [1.1-4]
4104	Group D Streptococcus [Enterococcus] infection in conditions classified elsewhere and of unspecified site	57	0.006	3231	0.003	1.65 [1.3-2.1]	21	0.004	654	0.003	1.91 [1.2-3]	20	0.005	864	0.003	1.74 [1.1-2.7]	<10	0	290	0.001	0.6 [0.1-4.3]	99	5039	0.0192682	1.5 [0.6 - 1.9]	<10	84	--
7830	Anorexia	135	0.013	7315	0.008	1.73 [1.5-2.1]	23	0.005	1572	0.007	0.87 [0.6-1.3]	124	0.028	4783	0.018	1.98 [1.7-2.4]	<10	0.004	1112	0.004	1.26 [0.6-2.5]	290	14782	0.019241	1.5 [0.9 - 2.0]	<10	734	2.4 [1.1-5.4]
8250	Fracture of calcaneus, closed	46	0.004	2376	0.002	1.81 [1.3-2.4]	12	0.003	395	0.002	1.81 [1-3.2]	14	0.003	435	0.002	2.42 [1.4-4.1]	<10	0.003	823	0.003	1.49 [0.7-3.1]	79	4029	0.0192308	1.9 [1.5 - 2.4]	<10	125	2.33 [0.3-16.7]
8054	Closed fracture of lumbar vertebra without mention of spinal cord injury	89	0.009	4236	0.004	1.97 [1.6-2.4]	23	0.005	769	0.003	1.78 [1.2-2.7]	33	0.007	1908	0.007	1.3 [0.9-1.8]	31	0.014	2069	0.008	2.66 [1.9-3.8]	176	8982	0.0192182	1.9 [1.3 - 2.7]	<10	130	4.49 [1.1-18.2]
6960	Psoriatic arthropathy	72	0.007	3240	0.003	2.08 [1.6-2.6]	<10	0.002	409	0.002	1.31 [0.7-2.5]	<10	0.002	562	0.002	1.07 [0.5-2.1]	<10	0.002	544	0.002	1.29 [0.5-3.4]	93	4755	0.0191832	1.4 [1.1 - 2.1]	<10	222	1.31 [0.2-9.4]
V623	Educational circumstances	<10	0.001	523	0.001	1.6 [0.8-3.1]	31	0.007	1221	0.005	1.51 [1.1-2.2]	<10	0.001	374	0.001	0.6 [0.2-1.9]	<10	0	133	0.001	1.32 [0.2-9.4]	44	2251	0.0191721	1.3 [0.6 - 1.6]	<10	457	0.64 [0.1-4.5]
CPT:29405	Application of short leg cast (below knee to toes)	118	0.011	5758	0.006	1.92 [1.6-2.3]	30	0.006	1190	0.005	1.5 [1-2.2]	53	0.012	2205	0.009	1.82 [1.4-2.4]	<10	0	1183	0.005	0.15 [0-1]	202	10336	0.0191687	1.3 [0.1 - 1.9]	<10	2157	0.54 [0.2-1.4]
CPT:82491	Chromatography, quantitative, column (eg, gas liquid or HPLC); single analyte not elsewhere specified, single stationary and mobile phase	60	0.006	3341	0.004	1.68 [1.3-2.2]	20	0.004	783	0.003	1.52 [1-2.4]	<10	0.002	224	0.001	2.68 [1.3-5.4]	<10	0.003	479	0.002	2.2 [1-4.9]	94	4827	0.0191018	2.0 [1.5 - 2.7]	<10	716	0.81 [0.2-3.3]
7226	Degeneration of intervertebral disc, site unspecified	67	0.007	3951	0.004	1.58 [1.2-2]	<10	0.001	231	0.001	1.54 [0.7-3.5]	45	0.01	1655	0.006	2.05 [1.5-2.8]	<10	0.001	380	0.002	1.38 [0.4-4.3]	121	6217	0.0190912	1.6 [1.4 - 2.1]	<10	15	--
CPT:73120	Radiologic examination, hand; two views	134	0.013	5621	0.006	2.24 [1.9-2.7]	18	0.004	704	0.003	1.52 [1-2.4]	50	0.011	3552	0.014	1.06 [0.8-1.4]	22	0.01	1635	0.007	2.38 [1.6-3.6]	224	11512	0.0190866	1.8 [1.1 - 2.4]	<10	433	1.35 [0.3-5.4]
CPT:97597	Removal of devitalized tissue from wound(s), selective debridement, without anesthesia (eg, high pressure waterjet with/without suction, sharp selective debridement with scissors, scalpel and forceps), with or without topical application(s), wound assessment, and instruction(s) for ongoing care, may include use of a whirlpool, per session; total wound(s) surface area less than or equal to 20 squa…	25	0.002	1301	0.001	1.79 [1.2-2.7]	<10	0	240	0.001	--	38	0.009	1540	0.006	1.86 [1.3-2.6]	<10	0	159	0.001	--	63.002	3240	0.0190742	0.9 [0.0 - 1.9]	<10	25	--
42490	Endocarditis, valve unspecified, unspecified cause	138	0.013	7064	0.007	1.83 [1.5-2.2]	10	0.002	298	0.001	2 [1.1-3.7]	12	0.003	582	0.002	1.55 [0.9-2.7]	<10	0.004	698	0.003	2.01 [1-4]	168	8642	0.0190692	1.8 [1.5 - 2.0]	<10	55	--
8208	Fracture of unspecified part of neck of femur, closed	130	0.013	6000	0.006	2.03 [1.7-2.4]	<10	0.002	516	0.002	1.04 [0.5-2]	16	0.004	768	0.003	1.57 [1-2.6]	20	0.009	1722	0.007	2.05 [1.3-3.2]	175	9006	0.0190611	1.7 [1.0 - 2.0]	<10	55	--
33819	Other acute pain	142	0.014	7504	0.008	1.77 [1.5-2.1]	10	0.002	441	0.002	1.35 [0.7-2.5]	78	0.018	2645	0.01	2.24 [1.8-2.8]	20	0.009	2293	0.009	1.54 [1-2.4]	250	12883	0.019036	1.7 [1.3 - 2.2]	<10	346	3.38 [1.3-9.1]
81305	Fracture of head of radius, closed	40	0.004	2501	0.003	1.49 [1.1-2]	11	0.002	361	0.002	1.81 [1-3.3]	12	0.003	390	0.002	2.31 [1.3-4.1]	12	0.005	616	0.002	3.43 [1.9-6.1]	75	3868	0.019021	2.3 [1.5 - 3.4]	<10	154	1.89 [0.3-13.5]
V5412	Aftercare for healing traumatic fracture of lower arm	146	0.014	7876	0.008	1.74 [1.5-2]	13	0.003	208	0.001	3.72 [2.1-6.5]	46	0.01	2444	0.009	1.42 [1.1-1.9]	11	0.005	613	0.002	3.16 [1.7-5.7]	216	11141	0.0190191	2.5 [1.4 - 3.7]	<10	789	0.37 [0.1-2.6]
2768	Hypopotassemia	484	0.047	24251	0.025	1.9 [1.7-2.1]	102	0.022	4357	0.019	1.4 [1.1-1.7]	236	0.053	12009	0.046	1.51 [1.3-1.7]	70	0.031	5402	0.022	2.34 [1.8-3]	892	46019	0.0190147	1.8 [1.4 - 2.3]	<10	653	1.79 [0.7-4.8]
8310	Closed dislocation of shoulder, unspecified site	49	0.005	2991	0.003	1.53 [1.2-2]	13	0.003	390	0.002	1.98 [1.1-3.4]	11	0.002	356	0.001	2.32 [1.3-4.2]	12	0.005	650	0.003	3.25 [1.8-5.8]	85	4387	0.0190072	2.3 [1.5 - 3.3]	<10	146	1.99 [0.3-14.3]
82521	Fracture of astragalus, closed	26	0.003	1347	0.001	1.8 [1.2-2.7]	<10	0.001	195	0.001	1.22 [0.5-3.3]	<10	0.002	294	0.001	2.3 [1.2-4.5]	10	0.004	697	0.003	2.52 [1.4-4.7]	49	2533	0.0189775	2.0 [1.2 - 2.5]	<10	50	--
4185	Other gram-negative organism infection in conditions classified elsewhere and of unspecified site	37	0.004	2451	0.003	1.41 [1-1.9]	14	0.003	452	0.002	1.84 [1.1-3.1]	25	0.006	884	0.003	2.13 [1.4-3.2]	<10	0.001	303	0.001	1.74 [0.6-5.4]	79	4090	0.0189494	1.8 [1.4 - 2.1]	<10	183	1.59 [0.2-11.4]
5369	Unspecified functional disorder of stomach	27	0.003	1391	0.001	1.81 [1.2-2.7]	<10	0.001	347	0.001	0.68 [0.3-1.8]	<10	0.001	184	0.001	2.45 [1.1-5.5]	<10	0.002	201	0.001	3.49 [1.3-9.4]	41	2123	0.0189464	2.1 [0.7 - 3.5]	<10	78	--
6164	Other abscess of vulva	17	0.002	1175	0.001	1.35 [0.8-2.2]	13	0.003	477	0.002	1.62 [0.9-2.8]	16	0.004	486	0.002	2.48 [1.5-4.1]	<10	0.001	348	0.001	1.01 [0.3-4]	48	2486	0.0189424	1.6 [1.0 - 2.5]	<10	79	--
V016	Contact with or exposure to venereal diseases	39	0.004	2947	0.003	1.23 [0.9-1.7]	134	0.029	5703	0.024	1.41 [1.2-1.7]	30	0.007	1251	0.005	1.81 [1.3-2.6]	<10	0	670	0.003	0.26 [0-1.9]	204	10571	0.0189327	1.2 [0.3 - 1.8]	<10	86	3.39 [0.5-24.4]
8860	Traumatic amputation of other finger(s) (complete) (partial), without mention of complication	38	0.004	1938	0.002	1.83 [1.3-2.5]	<10	0	189	0.001	0.31 [0-2.2]	<10	0.001	369	0.001	1.22 [0.5-2.7]	13	0.006	510	0.002	4.5 [2.6-7.8]	58	3006	0.0189295	2.0 [0.3 - 4.5]	<10	38	7.67 [1.1-56]
28529	Anemia of other chronic illness	93	0.009	4172	0.004	2.09 [1.7-2.6]	41	0.009	1414	0.006	1.73 [1.3-2.4]	54	0.012	3548	0.014	1.14 [0.9-1.5]	13	0.006	1289	0.005	1.77 [1-3.1]	201	10423	0.0189194	1.7 [1.1 - 2.1]	<10	117	4.99 [1.2-20.2]
CPT:6920	NA	13	0.001	559	0.001	2.17 [1.3-3.8]	10	0.002	531	0.002	1.12 [0.6-2.1]	<10	0.002	516	0.002	1.31 [0.7-2.5]	<10	0.001	210	0.001	2.51 [0.8-7.8]	35	1816	0.0189087	1.8 [1.1 - 2.5]	<10	84	--
83104	Closed dislocation of acromioclavicular (joint)	31	0.003	1471	0.002	1.97 [1.4-2.8]	10	0.002	350	0.001	1.7 [0.9-3.2]	<10	0.002	449	0.002	1.51 [0.8-2.9]	<10	0.001	431	0.002	0.81 [0.2-3.3]	52	2701	0.0188885	1.5 [0.8 - 2.0]	<10	67	4.35 [0.6-31.4]
CPT:95861	Needle electromyography, two extremities with or without related paraspinal areas	84	0.008	3654	0.004	2.15 [1.7-2.7]	<10	0.001	421	0.002	0.56 [0.2-1.5]	<10	0.001	258	0.001	1.45 [0.6-3.5]	<10	0.001	603	0.002	0.58 [0.1-2.3]	95	4936	0.0188829	1.2 [0.6 - 2.2]	<10	225	1.29 [0.2-9.2]
7273	Other bursitis disorders	108	0.011	5498	0.006	1.84 [1.5-2.2]	22	0.005	914	0.004	1.43 [0.9-2.2]	<10	0.001	302	0.001	1.49 [0.7-3.3]	<10	0.002	613	0.002	1.43 [0.6-3.5]	141	7327	0.0188806	1.5 [1.4 - 1.8]	<10	159	--
99662	Infection and inflammatory reaction due to other vascular device, implant, and graft	74	0.007	4402	0.005	1.57 [1.2-2]	19	0.004	394	0.002	2.87 [1.8-4.6]	17	0.004	573	0.002	2.23 [1.4-3.6]	<10	0.003	711	0.003	1.73 [0.8-3.6]	117	6080	0.0188801	2.1 [1.6 - 2.9]	<10	81	3.6 [0.5-25.9]
85220	Subdural hemorrhage following injury, without mention of open intracranial wound, with state of consciousness unspecified	73	0.007	3717	0.004	1.84 [1.5-2.3]	<10	0.001	323	0.001	0.92 [0.4-2.2]	13	0.003	579	0.002	1.69 [1-2.9]	30	0.013	1669	0.007	3.2 [2.2-4.6]	121	6288	0.0188797	1.9 [0.9 - 3.2]	<10	50	--
68102	Onychia and paronychia of finger	63	0.006	3484	0.004	1.69 [1.3-2.2]	34	0.007	1353	0.006	1.5 [1.1-2.1]	11	0.002	621	0.002	1.33 [0.7-2.4]	<10	0.001	315	0.001	1.67 [0.5-5.2]	111	5773	0.0188647	1.5 [1.3 - 1.7]	<10	151	5.81 [1.8-18.3]
8930	Open wound of toe(s), without mention of complication	23	0.002	1437	0.002	1.49 [1-2.3]	10	0.002	442	0.002	1.34 [0.7-2.5]	13	0.003	388	0.001	2.52 [1.4-4.4]	<10	0.001	283	0.001	1.86 [0.6-5.8]	49	2550	0.0188534	1.8 [1.3 - 2.5]	<10	63	4.62 [0.6-33.4]
E8120	Other motor vehicle traffic accident involving collision with motor vehicle injuring driver of motor vehicle other than motorcycle	248	0.024	13370	0.014	1.75 [1.5-2]	125	0.027	6583	0.028	1.13 [0.9-1.4]	112	0.025	4704	0.018	1.81 [1.5-2.2]	26	0.012	1958	0.008	2.35 [1.6-3.5]	511	26615	0.018838	1.8 [1.1 - 2.4]	<10	40	--
CPT:75827	Venography, caval, superior, with serialography, radiological supervision and interpretation	14	0.001	686	0.001	1.9 [1.1-3.2]	<10	0.001	98	0	1.82 [0.6-5.7]	<10	0.001	119	0	1.89 [0.6-6]	<10	0	142	0.001	--	20.001	1045	0.0187803	1.4 [0.0 - 1.9]	<10	312	--
49310	Intrinsic asthma without mention of status asthmaticus	131	0.013	7475	0.008	1.64 [1.4-2]	36	0.008	1152	0.005	1.86 [1.3-2.6]	11	0.002	607	0.002	1.36 [0.7-2.5]	<10	0.001	172	0.001	2.04 [0.5-8.2]	180	9406	0.0187774	1.7 [1.4 - 2.0]	<10	125	2.33 [0.3-16.7]
80843	Multiple closed pelvic fractures with disruption of pelvic circle	<10	0.001	484	0.001	1.35 [0.6-2.8]	12	0.003	302	0.001	2.36 [1.3-4.2]	<10	0.001	225	0.001	1 [0.3-3.1]	<10	0.003	505	0.002	2.44 [1.2-5.1]	29	1516	0.0187702	1.8 [1.0 - 2.4]	<10	16	--
56723	Spontaneous bacterial peritonitis	<10	0.001	505	0.001	1.48 [0.7-3]	<10	0.001	154	0.001	1.54 [0.6-4.2]	<10	0.001	119	0	3.16 [1.3-7.7]	<10	0	111	0	--	17.001	889	0.0187649	1.5 [0.0 - 3.2]	<10	<10	--
8240	Fracture of medial malleolus, closed	56	0.005	2707	0.003	1.93 [1.5-2.5]	<10	0.002	392	0.002	1.21 [0.6-2.4]	13	0.003	447	0.002	2.19 [1.3-3.8]	17	0.008	1380	0.006	2.17 [1.3-3.5]	94	4926	0.0187251	1.9 [1.2 - 2.2]	<10	436	--
V202	Routine infant or child health check	475	0.046	23820	0.025	1.9 [1.7-2.1]	260	0.055	10195	0.044	1.55 [1.4-1.8]	162	0.037	8960	0.035	1.37 [1.2-1.6]	61	0.027	7380	0.03	1.47 [1.1-1.9]	958	50355	0.0186697	1.6 [1.4 - 1.9]	59	8933	2.05 [1.6-2.7]
3541	Other lesion of median nerve	42	0.004	2202	0.002	1.78 [1.3-2.4]	<10	0.001	133	0.001	2.68 [1.2-6.1]	<10	0.001	211	0.001	1.07 [0.3-3.3]	<10	0.001	241	0.001	1.45 [0.4-5.9]	53	2787	0.018662	1.7 [1.1 - 2.7]	<10	14	20.82 [2.7-158.6]
70724	Pressure ulcer, stage iv	<10	0.001	350	0	1.86 [0.9-3.9]	<10	0	135	0.001	0.88 [0.2-3.6]	<10	0.002	359	0.001	1.88 [1-3.7]	<10	0	158	0.001	1.11 [0.2-7.9]	19	1002	0.0186092	1.4 [0.9 - 1.9]	<10	15	--
7860	Respiratory abnormality, unspecified	61	0.006	2566	0.003	2.22 [1.7-2.9]	21	0.004	1031	0.004	1.21 [0.8-1.9]	<10	0.001	100	0	2.25 [0.7-7.1]	<10	0.003	1103	0.004	0.95 [0.4-2.1]	91	4800	0.0186056	1.7 [1.0 - 2.3]	<10	180	--
2810	Pernicious anemia	82	0.008	4066	0.004	1.89 [1.5-2.3]	<10	0.001	418	0.002	0.71 [0.3-1.7]	<10	0.002	424	0.002	1.24 [0.6-2.6]	<10	0	103	0	1.7 [0.2-12.2]	95	5011	0.0186056	1.4 [0.7 - 1.9]	<10	10	--
8025	Malar and maxillary bones, open fracture	<10	0	228	0	1.23 [0.4-3.8]	<10	0.001	147	0.001	2.02 [0.8-4.9]	<10	0	204	0.001	--	<10	0.003	160	0.001	6.59 [2.9-14.9]	14.001	739	0.0185936	2.5 [0.0 - 6.6]	<10	<10	--
5264	Inflammatory conditions of jaw	22	0.002	1218	0.001	1.68 [1.1-2.6]	<10	0.001	204	0.001	1.16 [0.4-3.1]	<10	0.001	166	0.001	2.26 [0.9-5.5]	<10	0.001	154	0.001	2.28 [0.6-9.2]	33	1742	0.0185915	1.8 [1.2 - 2.3]	<10	31	--
6869	Unspecified local infection of skin and subcutaneous tissue	172	0.017	9237	0.01	1.75 [1.5-2]	53	0.011	1568	0.007	2.02 [1.5-2.7]	45	0.01	2731	0.011	1.24 [0.9-1.7]	12	0.005	1352	0.005	1.56 [0.9-2.8]	282	14888	0.0185893	1.6 [1.2 - 2.0]	<10	800	2.2 [1-4.9]
CPT:43247	Upper gastrointestinal endoscopy including esophagus, stomach, and either the duodenum and/or jejunum as appropriate; with removal of foreign body	18	0.002	860	0.001	1.95 [1.2-3.1]	<10	0.001	110	0	3.24 [1.4-7.4]	<10	0.001	527	0.002	0.85 [0.4-1.9]	<10	0.001	246	0.001	2.14 [0.7-6.7]	33	1743	0.0185811	2.0 [0.9 - 3.2]	<10	93	--
38010	Infective otitis externa, unspecified	240	0.023	12284	0.013	1.84 [1.6-2.1]	79	0.017	3312	0.014	1.43 [1.1-1.8]	50	0.011	2698	0.01	1.4 [1.1-1.8]	22	0.01	2408	0.01	1.61 [1.1-2.5]	391	20702	0.018537	1.6 [1.4 - 1.8]	<10	826	2.85 [1.4-5.7]
V790	Screening for depression	15	0.001	446	0	3.14 [1.9-5.2]	<10	0.001	242	0.001	1.47 [0.7-3.3]	<10	0	319	0.001	0.47 [0.1-1.9]	<10	0	266	0.001	0.66 [0.1-4.7]	24	1273	0.0185042	1.4 [0.5 - 3.1]	<10	23	25.4 [6-108]
8242	Fracture of lateral malleolus, closed	115	0.011	5462	0.006	1.97 [1.6-2.4]	33	0.007	1254	0.005	1.57 [1.1-2.2]	15	0.003	689	0.003	1.64 [1-2.7]	13	0.006	1943	0.008	1.17 [0.7-2]	176	9348	0.0184796	1.6 [1.2 - 2.0]	<10	486	1.8 [0.6-5.6]
CPT:11042	Debridement; skin, and subcutaneous tissue	51	0.005	2629	0.003	1.81 [1.4-2.4]	14	0.003	948	0.004	0.88 [0.5-1.5]	47	0.011	2180	0.008	1.63 [1.2-2.2]	14	0.006	936	0.004	2.64 [1.6-4.5]	126	6693	0.0184778	1.7 [0.9 - 2.6]	<10	149	3.92 [1-15.9]
73027	Unspecified osteomyelitis involving ankle and foot	30	0.003	1582	0.002	1.77 [1.2-2.5]	12	0.003	513	0.002	1.39 [0.8-2.5]	16	0.004	627	0.002	1.92 [1.2-3.2]	<10	0.003	684	0.003	1.54 [0.7-3.4]	64	3406	0.0184438	1.7 [1.4 - 1.9]	<10	27	--
7324	Juvenile osteochondrosis of lower extremity, excluding foot	19	0.002	896	0.001	1.98 [1.3-3.1]	12	0.003	432	0.002	1.65 [0.9-2.9]	<10	0.001	376	0.001	1 [0.4-2.4]	<10	0	266	0.001	0.66 [0.1-4.7]	37	1970	0.0184355	1.3 [0.7 - 2.0]	<10	1060	1.38 [0.6-3.3]
45989	Other specified circulatory system disorders	78	0.008	4200	0.004	1.74 [1.4-2.2]	<10	0.002	314	0.001	1.51 [0.8-3.1]	22	0.005	978	0.004	1.69 [1.1-2.6]	<10	0.003	633	0.003	1.94 [0.9-4.1]	115	6125	0.0184295	1.7 [1.5 - 1.9]	<10	828	2.48 [1.2-5.2]
V5419	Aftercare for healing traumatic fracture of other bone	190	0.018	10698	0.011	1.67 [1.4-1.9]	24	0.005	793	0.003	1.8 [1.2-2.7]	147	0.033	7415	0.029	1.51 [1.3-1.8]	<10	0.002	593	0.002	1.48 [0.6-3.6]	366	19499	0.0184244	1.6 [1.5 - 1.8]	<10	94	3.1 [0.4-22.3]
99673	Other complications due to renal dialysis device, implant, and graft	51	0.005	2446	0.003	1.95 [1.5-2.6]	16	0.003	457	0.002	2.08 [1.3-3.4]	15	0.003	721	0.003	1.56 [0.9-2.6]	<10	0.004	1175	0.005	1.19 [0.6-2.4]	90	4799	0.0184087	1.7 [1.2 - 2.1]	<10	19	--
CPT:72131	Computed tomography, lumbar spine; without contrast material	224	0.022	10848	0.011	1.94 [1.7-2.2]	12	0.003	974	0.004	0.73 [0.4-1.3]	41	0.009	1976	0.008	1.56 [1.1-2.1]	10	0.004	1515	0.006	1.16 [0.6-2.2]	287	15313	0.0183974	1.3 [0.7 - 1.9]	<10	722	0.4 [0.1-2.9]
84212	Sprain of metacarpophalangeal (joint) of hand	23	0.002	1122	0.001	1.91 [1.3-2.9]	10	0.002	505	0.002	1.18 [0.6-2.2]	<10	0.001	215	0.001	1.4 [0.5-3.8]	<10	0	135	0.001	--	37.001	1977	0.0183719	1.1 [0.0 - 1.9]	<10	140	8.37 [3.1-22.7]
7880	Renal colic	91	0.009	5301	0.006	1.6 [1.3-2]	20	0.004	742	0.003	1.6 [1-2.5]	28	0.006	912	0.004	2.31 [1.6-3.4]	<10	0.002	692	0.003	1.01 [0.4-2.7]	143	7647	0.0183569	1.6 [1.0 - 2.3]	<10	78	--
7939	Nonspecific abnormal findings on radiological and other examination of other sites of body	23	0.002	1488	0.002	1.44 [1-2.2]	<10	0.001	176	0.001	1.35 [0.5-3.6]	<10	0.002	236	0.001	2.87 [1.5-5.6]	<10	0.001	187	0.001	2.81 [0.9-8.8]	39	2087	0.0183443	2.1 [1.4 - 2.9]	NA	NA	NA
5728	Other sequelae of chronic liver disease	47	0.005	2472	0.003	1.78 [1.3-2.4]	<10	0.001	195	0.001	2.13 [1-4.5]	<10	0.001	457	0.002	0.98 [0.4-2.2]	12	0.005	729	0.003	2.9 [1.6-5.1]	72	3853	0.0183439	1.9 [1.0 - 2.9]	<10	38	7.67 [1.1-56]
7808	Hyperhidrosis	172	0.017	10246	0.011	1.57 [1.4-1.8]	35	0.007	1877	0.008	1.11 [0.8-1.6]	88	0.02	3077	0.012	2.18 [1.8-2.7]	<10	0.002	803	0.003	0.87 [0.3-2.3]	299	16003	0.0183413	1.4 [0.9 - 2.2]	<10	227	1.28 [0.2-9.2]
V4975	Status post amputation below knee	18	0.002	1030	0.001	1.63 [1-2.6]	<10	0.001	230	0.001	1.81 [0.9-3.8]	16	0.004	546	0.002	2.2 [1.3-3.6]	<10	0	443	0.002	0.4 [0.1-2.8]	42	2249	0.0183326	1.5 [0.4 - 2.2]	<10	19	--
4561	Esophageal varices without mention of bleeding	34	0.003	1611	0.002	1.97 [1.4-2.8]	13	0.003	391	0.002	1.98 [1.1-3.4]	<10	0.001	346	0.001	1.08 [0.4-2.6]	<10	0.001	598	0.002	0.88 [0.3-2.7]	55	2946	0.0183272	1.5 [0.9 - 2.0]	<10	39	7.47 [1-54.5]
25080	Diabetes mellitus type II [non-insulin dependent type] [NIDDM type] [adult-onset type] or unspecified type, not stated as uncontrolled, with other specified manifestations	118	0.011	6473	0.007	1.71 [1.4-2]	43	0.009	1935	0.008	1.32 [1-1.8]	69	0.016	3041	0.012	1.72 [1.3-2.2]	13	0.006	1583	0.006	1.44 [0.8-2.5]	243	13032	0.0183051	1.5 [1.3 - 1.7]	<10	120	2.43 [0.3-17.4]
2819	Unspecified deficiency anemia	59	0.006	2757	0.003	2 [1.5-2.6]	26	0.006	1375	0.006	1.12 [0.8-1.7]	21	0.005	1180	0.005	1.34 [0.9-2.1]	<10	0.002	588	0.002	1.19 [0.4-3.2]	110	5900	0.0183028	1.4 [1.1 - 2.0]	<10	28	10.41 [1.4-76.7]
49390	Asthma, unspecified without mention of status asthmaticus	1268	0.123	72113	0.076	1.73 [1.6-1.8]	492	0.105	18631	0.08	1.65 [1.5-1.8]	297	0.067	14289	0.055	1.61 [1.4-1.8]	69	0.031	9149	0.037	1.34 [1.1-1.7]	2126	114182	0.0182791	1.6 [1.3 - 1.7]	46	7563	1.85 [1.4-2.5]
78059	Other sleep disturbances	37	0.004	2051	0.002	1.68 [1.2-2.3]	<10	0.001	183	0.001	0.97 [0.3-3]	35	0.008	1660	0.006	1.59 [1.1-2.2]	<10	0.001	242	0.001	1.45 [0.4-5.8]	77	4136	0.0182768	1.4 [1.0 - 1.7]	<10	309	3.79 [1.4-10.2]
71948	Pain in joint involving other specified sites	116	0.011	5791	0.006	1.88 [1.6-2.3]	68	0.015	3717	0.016	1.09 [0.9-1.4]	<10	0.001	427	0.002	0.7 [0.3-1.9]	<10	0.002	389	0.002	1.8 [0.7-4.8]	192	10324	0.0182579	1.4 [0.7 - 1.9]	<10	442	--
37601	Orbital cellulitis	14	0.001	615	0.001	2.12 [1.2-3.6]	<10	0.001	294	0.001	1.01 [0.4-2.4]	<10	0	160	0.001	0.94 [0.2-3.8]	<10	0	114	0	1.54 [0.2-11]	22	1183	0.0182573	1.4 [0.9 - 2.1]	<10	73	--
25020	Diabetes mellitus, type II [non-insulin dependent type] [NIDDM type] [adult-onset type] or unspecified type with hyperosmolarity, not stated as uncontrolled	16	0.002	882	0.001	1.69 [1-2.8]	<10	0.001	256	0.001	0.7 [0.2-2.2]	<10	0.001	143	0.001	3.15 [1.4-7.1]	<10	0.001	171	0.001	2.05 [0.5-8.3]	27	1452	0.0182556	1.9 [0.7 - 3.2]	<10	38	--
30747	Other dysfunctions of sleep stages or arousal from sleep	16	0.002	879	0.001	1.7 [1-2.8]	<10	0.001	129	0.001	1.38 [0.4-4.3]	11	0.002	487	0.002	1.7 [0.9-3.1]	<10	0	174	0.001	1.01 [0.1-7.2]	31	1669	0.0182353	1.4 [1.0 - 1.7]	<10	86	--
2762	Acidosis	175	0.017	10809	0.011	1.52 [1.3-1.8]	102	0.022	3599	0.015	1.7 [1.4-2.1]	141	0.032	6999	0.027	1.53 [1.3-1.8]	40	0.018	3264	0.013	2.18 [1.6-3]	458	24671	0.018226	1.7 [1.5 - 2.2]	<10	524	3.93 [1.9-8.3]
V5862	Long-term (current) use of antibiotics	29	0.003	1997	0.002	1.35 [0.9-2]	<10	0.001	181	0.001	2.3 [1.1-4.9]	43	0.01	2034	0.008	1.59 [1.2-2.2]	<10	0.002	315	0.001	2.79 [1.2-6.7]	84	4527	0.0182173	2.0 [1.4 - 2.8]	<10	334	1.74 [0.4-7]
55220	Unspecified ventral hernia with obstruction	13	0.001	726	0.001	1.67 [1-2.9]	<10	0.001	142	0.001	1.67 [0.6-4.5]	<10	0.001	139	0.001	2.16 [0.8-5.8]	<10	0	125	0.001	--	21.001	1132	0.0182142	1.4 [0.0 - 2.2]	<10	<10	--
4380	Cognitive deficits as late effect of cerebrovascular disease	68	0.007	3337	0.004	1.9 [1.5-2.4]	<10	0.001	276	0.001	0.86 [0.3-2.3]	<10	0.002	469	0.002	1.28 [0.6-2.6]	<10	0	286	0.001	0.61 [0.1-4.4]	81	4368	0.0182063	1.2 [0.6 - 1.9]	<10	53	--
37992	Swelling or mass of eye	14	0.001	1352	0.001	0.96 [0.6-1.6]	27	0.006	1025	0.004	1.57 [1.1-2.3]	13	0.003	554	0.002	1.76 [1-3.1]	<10	0.002	251	0.001	3.5 [1.4-8.5]	59	3182	0.0182043	1.9 [1.0 - 3.5]	<10	60	9.73 [2.4-39.9]
34510	Generalized convulsive epilepsy, without mention of intractable epilepsy	84	0.008	5015	0.005	1.57 [1.3-1.9]	50	0.011	1543	0.007	1.94 [1.5-2.6]	29	0.007	1188	0.005	1.84 [1.3-2.7]	14	0.006	1803	0.007	1.36 [0.8-2.3]	177	9549	0.0181986	1.7 [1.4 - 1.9]	11	2447	1.31 [0.7-2.4]
73017	Chronic osteomyelitis involving ankle and foot	19	0.002	894	0.001	1.98 [1.3-3.1]	<10	0.001	174	0.001	1.02 [0.3-3.2]	<10	0.002	284	0.001	2.38 [1.2-4.6]	<10	0.001	429	0.002	0.82 [0.2-3.3]	33	1781	0.0181918	1.6 [0.8 - 2.4]	<10	21	--
490	Bronchitis, not specified as acute or chronic	588	0.057	33752	0.035	1.66 [1.5-1.8]	117	0.025	3661	0.016	1.93 [1.6-2.3]	115	0.026	5042	0.019	1.74 [1.4-2.1]	33	0.015	3596	0.014	1.62 [1.1-2.3]	853	46051	0.0181861	1.7 [1.6 - 1.9]	<10	87	--
78909	Abdominal pain, other specified site; multiple sites	862	0.084	54930	0.058	1.5 [1.4-1.6]	306	0.065	13314	0.057	1.4 [1.2-1.6]	440	0.099	15135	0.058	2.35 [2.1-2.6]	65	0.029	6952	0.028	1.67 [1.3-2.1]	1673	90331	0.018184	1.7 [1.4 - 2.4]	24	4945	1.43 [0.9-2.2]
V037	Need for prophylactic vaccination with tetanus toxoid alone	69	0.007	4056	0.004	1.59 [1.3-2]	12	0.003	830	0.004	0.86 [0.5-1.5]	40	0.009	1080	0.004	2.8 [2-3.8]	<10	0.001	731	0.003	0.72 [0.2-2.2]	124	6697	0.0181792	1.5 [0.7 - 2.8]	<10	91	--
7901	Precipitous drop in hematocrit	76	0.007	4012	0.004	1.77 [1.4-2.2]	<10	0.001	249	0.001	1.43 [0.6-3.2]	13	0.003	620	0.002	1.58 [0.9-2.7]	<10	0	310	0.001	0.56 [0.1-4]	96	5191	0.0181577	1.3 [0.6 - 1.8]	<10	369	1.58 [0.4-6.4]
4449	Embolism and thrombosis of unspecified artery	28	0.003	1466	0.002	1.78 [1.2-2.6]	<10	0	123	0.001	--	<10	0.001	264	0.001	1.14 [0.4-3.1]	<10	0.003	202	0.001	5.22 [2.3-11.8]	38.001	2055	0.0181562	2.0 [0.0 - 5.2]	<10	29	--
7907	Unspecified bacteremia	223	0.022	13397	0.014	1.56 [1.4-1.8]	61	0.013	1540	0.007	2.37 [1.8-3.1]	35	0.008	1821	0.007	1.45 [1-2]	27	0.012	1980	0.008	2.42 [1.6-3.5]	346	18738	0.0181304	1.9 [1.4 - 2.4]	<10	289	3.03 [1-9.5]
V5789	Care involving other specified rehabilitation procedure	25	0.002	1613	0.002	1.45 [1-2.1]	37	0.008	1261	0.005	1.75 [1.3-2.4]	42	0.009	2553	0.01	1.24 [0.9-1.7]	<10	0.001	373	0.001	1.41 [0.5-4.4]	107	5800	0.0181141	1.5 [1.2 - 1.7]	NA	NA	NA
V4972	Status post amputation of other toe(s)	19	0.002	907	0.001	1.95 [1.2-3.1]	<10	0.001	256	0.001	0.7 [0.2-2.2]	<10	0.002	383	0.001	1.37 [0.6-2.9]	<10	0.001	135	0.001	2.6 [0.6-10.5]	31	1681	0.0181075	1.7 [0.7 - 2.6]	<10	10	--
7892	Splenomegaly	118	0.011	6068	0.006	1.82 [1.5-2.2]	24	0.005	837	0.004	1.71 [1.1-2.6]	10	0.002	1117	0.004	0.67 [0.4-1.3]	18	0.008	1204	0.005	2.64 [1.7-4.2]	170	9226	0.0180928	1.7 [0.7 - 2.6]	<10	457	0.64 [0.1-4.5]
73395	Stress fracture of other bone	17	0.002	768	0.001	2.06 [1.3-3.3]	<10	0	114	0	1.04 [0.3-4.2]	<10	0.001	197	0.001	1.91 [0.8-4.6]	<10	0	224	0.001	--	24.001	1303	0.0180866	1.3 [0.0 - 2.1]	<10	437	--
5589	Other and unspecified noninfectious gastroenteritis and colitis	639	0.062	38027	0.04	1.6 [1.5-1.7]	162	0.035	5194	0.022	1.89 [1.6-2.2]	138	0.031	5531	0.021	1.91 [1.6-2.3]	42	0.019	4557	0.018	1.63 [1.2-2.2]	981	53309	0.0180696	1.8 [1.6 - 1.9]	18	2811	1.9 [1.2-3]
78905	Abdominal pain, periumbilic	98	0.01	5923	0.006	1.55 [1.3-1.9]	39	0.008	1736	0.007	1.34 [1-1.8]	48	0.011	1787	0.007	2.03 [1.5-2.7]	<10	0.003	990	0.004	1.24 [0.6-2.6]	192	10436	0.0180655	1.5 [1.2 - 2.0]	<10	1050	0.55 [0.1-2.2]
8290	Fracture of unspecified bone, closed	54	0.005	2466	0.003	2.05 [1.6-2.7]	<10	0.001	225	0.001	0.79 [0.3-2.5]	<10	0	237	0.001	0.63 [0.2-2.5]	30	0.013	1910	0.008	2.79 [1.9-4]	89	4838	0.0180637	1.6 [0.6 - 2.8]	<10	963	0.91 [0.3-2.8]
60789	Other specified disorders of penis	28	0.003	1310	0.001	1.99 [1.4-2.9]	13	0.003	654	0.003	1.18 [0.7-2]	<10	0	321	0.001	0.47 [0.1-1.9]	<10	0.001	162	0.001	2.16 [0.5-8.7]	45	2447	0.0180578	1.5 [0.5 - 2.2]	<10	178	1.64 [0.2-11.7]
CPT:70481	Computed tomography, orbit, sella, or posterior fossa or outer, middle, or inner ear; with contrast material(s)	<10	0.001	302	0	2.16 [1-4.6]	<10	0.001	295	0.001	1.21 [0.5-2.7]	<10	0.002	378	0.001	1.39 [0.7-2.9]	<10	0.001	223	0.001	1.57 [0.4-6.3]	22	1198	0.0180328	1.6 [1.2 - 2.2]	<10	116	--
73382	Nonunion of fracture	105	0.01	5428	0.006	1.81 [1.5-2.2]	10	0.002	651	0.003	0.91 [0.5-1.7]	30	0.007	1077	0.004	2.1 [1.5-3]	11	0.005	1341	0.005	1.44 [0.8-2.6]	156	8497	0.0180284	1.6 [0.9 - 2.1]	<10	261	--
3568	Other specified idiopathic peripheral neuropathy	92	0.009	5433	0.006	1.58 [1.3-1.9]	39	0.008	1501	0.006	1.55 [1.1-2.1]	<10	0.001	256	0.001	1.17 [0.4-3.1]	<10	0	222	0.001	0.79 [0.1-5.6]	136	7412	0.018018	1.3 [0.8 - 1.6]	<10	32	--
E9320	Adrenal cortical steroids causing adverse effects in therapeutic use	82	0.008	4622	0.005	1.66 [1.3-2.1]	12	0.003	640	0.003	1.11 [0.6-2]	26	0.006	1064	0.004	1.84 [1.2-2.7]	<10	0	220	0.001	--	120.001	6546	0.0180019	1.2 [0.0 - 1.8]	<10	397	0.73 [0.1-5.2]
CPT:29425	Application of short leg cast (below knee to toes); walking or ambulatory type	<10	0	250	0	1.12 [0.4-3.5]	<10	0.001	264	0.001	1.58 [0.7-3.3]	53	0.012	2623	0.01	1.52 [1.2-2]	<10	0	300	0.001	--	63.001	3437	0.0180003	1.1 [0.0 - 1.6]	<10	10	--
CPT:73010	Radiologic examination; scapula, complete	27	0.003	1252	0.001	2.01 [1.4-2.9]	<10	0.001	297	0.001	1.4 [0.7-3]	19	0.004	587	0.002	2.44 [1.5-3.9]	<10	0.002	1030	0.004	0.85 [0.4-2]	58	3166	0.0179901	1.7 [0.8 - 2.4]	<10	144	4.05 [1-16.4]
CPT:73020	Radiologic examination, shoulder; one view	37	0.004	2310	0.002	1.49 [1.1-2.1]	14	0.003	508	0.002	1.64 [1-2.8]	24	0.005	1188	0.005	1.52 [1-2.3]	12	0.005	743	0.003	2.84 [1.6-5]	87	4749	0.0179901	1.9 [1.5 - 2.8]	<10	266	1.09 [0.2-7.8]
2704	Disturbances of sulphur-bearing amino-acid metabolism	<10	0.001	656	0.001	0.85 [0.4-1.9]	<10	0.001	123	0.001	1.93 [0.7-5.2]	11	0.002	278	0.001	2.97 [1.6-5.4]	<10	0	145	0.001	1.21 [0.2-8.6]	22	1202	0.0179739	1.7 [0.9 - 3.0]	<10	16	--
8088	Unspecified closed fracture of pelvis	53	0.005	2335	0.002	2.12 [1.6-2.8]	<10	0.002	195	0.001	2.44 [1.2-5]	<10	0.002	368	0.001	1.43 [0.7-3]	20	0.009	1916	0.008	1.84 [1.2-2.9]	88	4814	0.0179519	2.0 [1.4 - 2.4]	<10	35	8.33 [1.1-60.9]
71943	Pain in joint involving forearm	522	0.051	28414	0.03	1.75 [1.6-1.9]	121	0.026	6209	0.027	1.16 [1-1.4]	120	0.027	5325	0.021	1.72 [1.4-2.1]	66	0.029	5405	0.022	2.19 [1.7-2.8]	829	45353	0.0179507	1.7 [1.2 - 2.2]	<10	2259	0.9 [0.4-1.9]
496	Chronic airway obstruction, not elsewhere classified	678	0.066	36421	0.038	1.79 [1.7-1.9]	143	0.031	6681	0.029	1.28 [1.1-1.5]	264	0.06	13553	0.052	1.5 [1.3-1.7]	38	0.017	4834	0.019	1.39 [1-1.9]	1123	61489	0.0179359	1.5 [1.3 - 1.8]	<10	205	--
CPT:99291	Critical care, evaluation and management of the critically ill or critically injured patient; first 30-74 minutes	1120	0.109	67871	0.071	1.6 [1.5-1.7]	196	0.042	7487	0.032	1.58 [1.4-1.8]	476	0.107	20755	0.08	1.84 [1.7-2]	156	0.07	10697	0.043	2.75 [2.3-3.2]	1948	106810	0.0179113	1.9 [1.6 - 2.7]	13	3662	1.03 [0.6-1.8]
110	Dermatophytosis of scalp and beard	28	0.003	1689	0.002	1.55 [1.1-2.2]	29	0.006	1424	0.006	1.21 [0.8-1.8]	10	0.002	416	0.002	1.81 [1-3.4]	<10	0.004	641	0.003	2.47 [1.3-4.8]	76	4170	0.0178992	1.8 [1.2 - 2.5]	<10	352	1.66 [0.4-6.7]
CPT:74150	Computed tomography, abdomen; without contrast material	549	0.053	31865	0.033	1.64 [1.5-1.8]	82	0.017	3756	0.016	1.3 [1-1.6]	176	0.04	6638	0.026	2.04 [1.8-2.4]	39	0.017	4179	0.017	1.65 [1.2-2.3]	846	46438	0.0178919	1.7 [1.3 - 2.0]	<10	61	--
99669	Infection and inflammatory reaction due to other internal prosthetic device, implant, and graft	36	0.004	1687	0.002	1.99 [1.4-2.8]	<10	0	173	0.001	0.34 [0-2.5]	<10	0.001	389	0.002	1.16 [0.5-2.6]	<10	0.001	223	0.001	1.57 [0.4-6.3]	45	2472	0.0178784	1.3 [0.3 - 2.0]	<10	43	--
CPT:72170	Radiologic examination, pelvis; one or two views	801	0.078	48804	0.051	1.57 [1.5-1.7]	193	0.041	8568	0.037	1.36 [1.2-1.6]	384	0.087	14686	0.057	2.08 [1.9-2.3]	212	0.095	15300	0.062	2.68 [2.3-3.1]	1590	87358	0.0178756	1.9 [1.4 - 2.7]	10	2765	1.05 [0.6-2]
37993	Redness or discharge of eye	16	0.002	1381	0.001	1.08 [0.7-1.8]	52	0.011	2382	0.01	1.3 [1-1.7]	39	0.009	2077	0.008	1.41 [1-1.9]	<10	0.001	205	0.001	2.57 [0.8-8]	110	6045	0.0178716	1.6 [1.1 - 2.6]	<10	101	--
99832	Disruption of external operation wound	65	0.006	3377	0.004	1.8 [1.4-2.3]	22	0.005	773	0.003	1.69 [1.1-2.6]	21	0.005	1272	0.005	1.24 [0.8-1.9]	<10	0.003	900	0.004	1.36 [0.6-2.9]	115	6322	0.0178655	1.5 [1.2 - 1.8]	<10	102	--
7810	Abnormal involuntary movements	233	0.023	12783	0.013	1.71 [1.5-2]	67	0.014	3011	0.013	1.33 [1-1.7]	87	0.02	3921	0.015	1.68 [1.4-2.1]	<10	0.002	1852	0.007	0.47 [0.2-1.1]	392	21567	0.0178515	1.3 [0.5 - 1.7]	10	1213	2.43 [1.3-4.6]
94420	Blisters with epidermal loss due to burn (second degree) of unspecified site of hand	15	0.001	763	0.001	1.83 [1.1-3.1]	<10	0	122	0.001	0.97 [0.2-3.9]	<10	0.001	266	0.001	1.41 [0.6-3.4]	<10	0.001	226	0.001	2.33 [0.7-7.3]	25	1377	0.0178317	1.6 [1.0 - 2.3]	<10	10	29.15 [3.7-228.1]
CPT:72193	Computed tomography, pelvis; with contrast material(s)	1356	0.132	87557	0.092	1.51 [1.4-1.6]	254	0.054	9607	0.041	1.61 [1.4-1.8]	384	0.087	11472	0.044	2.7 [2.4-3]	166	0.074	10516	0.042	3 [2.6-3.5]	2160	119152	0.0178053	2.2 [1.5 - 3.0]	<10	732	0.79 [0.2-3.2]
684	Impetigo	116	0.011	6378	0.007	1.7 [1.4-2]	27	0.006	939	0.004	1.71 [1.2-2.5]	13	0.003	688	0.003	1.42 [0.8-2.5]	<10	0.003	935	0.004	1.12 [0.5-2.5]	162	8940	0.0177983	1.5 [1.1 - 1.7]	<10	354	4.98 [2.2-11.2]
6079	Unspecified disorder of penis	41	0.004	2403	0.003	1.59 [1.2-2.2]	16	0.003	826	0.004	1.15 [0.7-1.9]	12	0.003	463	0.002	1.95 [1.1-3.5]	<10	0	172	0.001	1.02 [0.1-7.3]	70	3864	0.0177936	1.4 [1.0 - 1.9]	<10	93	--
78659	Other chest pain	1006	0.098	61538	0.065	1.58 [1.5-1.7]	378	0.081	14268	0.061	1.63 [1.5-1.8]	503	0.113	19299	0.075	2.12 [1.9-2.3]	108	0.048	15026	0.06	1.28 [1.1-1.6]	1995	110131	0.0177925	1.7 [1.3 - 2.1]	<10	1563	1.5 [0.7-3]
CPT:72192	Computed tomography, pelvis; without contrast material	643	0.063	37561	0.039	1.63 [1.5-1.8]	84	0.018	3768	0.016	1.33 [1.1-1.7]	169	0.038	6403	0.025	2.03 [1.7-2.4]	50	0.022	4515	0.018	1.97 [1.5-2.6]	946	52247	0.0177843	1.7 [1.3 - 2.0]	<10	262	1.11 [0.2-7.9]
78199	Other symptoms involving nervous and musculoskeletal systems	304	0.03	15860	0.017	1.81 [1.6-2]	18	0.004	662	0.003	1.62 [1-2.6]	<10	0.002	1135	0.004	0.59 [0.3-1.1]	<10	0.003	981	0.004	1.07 [0.5-2.4]	337	18638	0.0177602	1.3 [0.6 - 1.8]	<10	1380	1.27 [0.6-2.8]
78901	Abdominal pain, right upper quadrant	522	0.051	28899	0.03	1.72 [1.6-1.9]	132	0.028	5441	0.023	1.46 [1.2-1.7]	123	0.028	5548	0.021	1.69 [1.4-2]	32	0.014	4856	0.02	1.16 [0.8-1.6]	809	44744	0.0177595	1.5 [1.2 - 1.7]	<10	787	3.37 [1.7-6.5]
42832	Diastolic heart failure, chronic	55	0.005	3240	0.003	1.58 [1.2-2.1]	27	0.006	1308	0.006	1.23 [0.8-1.8]	38	0.009	1617	0.006	1.77 [1.3-2.4]	<10	0	477	0.002	--	120.001	6642	0.0177464	1.1 [0.0 - 1.8]	<10	12	--
2858	Other specified anemias	32	0.003	1836	0.002	1.63 [1.1-2.3]	<10	0.001	247	0.001	1.2 [0.5-2.9]	20	0.005	1029	0.004	1.46 [0.9-2.3]	<10	0	102	0	1.72 [0.2-12.3]	58	3214	0.0177262	1.5 [1.2 - 1.7]	<10	57	--
CPT:73701	Computed tomography, lower extremity; with contrast material(s)	307	0.03	17168	0.018	1.69 [1.5-1.9]	<10	0.001	329	0.001	0.72 [0.3-1.9]	14	0.003	551	0.002	1.91 [1.1-3.2]	<10	0.004	411	0.002	3.42 [1.7-6.9]	333	18459	0.0177203	1.9 [0.7 - 3.4]	<10	22	--
CPT:7310	NA	125	0.012	5224	0.005	2.24 [1.9-2.7]	42	0.009	2925	0.013	0.85 [0.6-1.2]	79	0.018	4092	0.016	1.46 [1.2-1.8]	17	0.008	2338	0.009	1.28 [0.8-2.1]	263	14579	0.01772	1.5 [0.9 - 2.2]	<10	2009	0.87 [0.4-1.9]
72283	Postlaminectomy syndrome of lumbar region	59	0.006	2807	0.003	1.96 [1.5-2.5]	<10	0.001	364	0.002	0.49 [0.2-1.5]	<10	0.002	428	0.002	1.4 [0.7-2.8]	<10	0.001	453	0.002	1.16 [0.4-3.6]	73	4052	0.017697	1.3 [0.5 - 2.0]	<10	<10	--
7895	Ascites	151	0.015	9008	0.009	1.57 [1.3-1.8]	14	0.003	379	0.002	2.2 [1.3-3.8]	<10	0.002	297	0.001	2.28 [1.2-4.4]	32	0.014	1756	0.007	3.24 [2.3-4.6]	206	11440	0.0176885	2.3 [1.6 - 3.2]	<10	<10	--
99859	Other postoperative infection	289	0.028	17288	0.018	1.57 [1.4-1.8]	55	0.012	1911	0.008	1.72 [1.3-2.3]	59	0.013	2458	0.009	1.81 [1.4-2.4]	28	0.012	2305	0.009	2.15 [1.5-3.1]	431	23962	0.017669	1.8 [1.6 - 2.2]	<10	326	1.79 [0.4-7.2]
7998	Unspecified chlamydial infection in conditions classified elsewhere and of unspecified site	24	0.002	1191	0.001	1.88 [1.3-2.8]	26	0.006	1171	0.005	1.32 [0.9-2]	<10	0.002	349	0.001	1.72 [0.9-3.5]	<10	0	516	0.002	--	58.001	3227	0.0176563	1.2 [0.0 - 1.9]	<10	487	1.8 [0.6-5.6]
CPT:71275	Computed tomographic angiography, chest, without contrast material(s), followed by contrast material(s) and further sections, including image post-processing	128	0.012	11873	0.012	1 [0.8-1.2]	106	0.023	6785	0.029	0.93 [0.8-1.1]	433	0.098	14489	0.056	2.42 [2.2-2.7]	41	0.018	6259	0.025	1.15 [0.8-1.6]	708	39406	0.0176497	1.4 [0.9 - 2.4]	<10	458	2.55 [1-6.9]
5350	Acute gastritis, without mention of hemorrhage	104	0.01	6283	0.007	1.55 [1.3-1.9]	36	0.008	1338	0.006	1.6 [1.2-2.2]	24	0.005	580	0.002	3.12 [2.1-4.7]	16	0.007	1823	0.007	1.54 [0.9-2.5]	180	10024	0.0176401	2.0 [1.5 - 3.1]	<10	531	3.32 [1.5-7.5]
25010	type II diabetes mellitus [non-insulin dependent type] [NIDDM type] [adult-onset type] or unspecified type, not stated as uncontrolled, with ketoacidosis	30	0.003	1308	0.001	2.14 [1.5-3.1]	<10	0.001	266	0.001	1.56 [0.7-3.3]	<10	0.002	251	0.001	2.39 [1.2-4.8]	<10	0.002	960	0.004	0.91 [0.4-2.2]	50	2785	0.0176367	1.8 [0.9 - 2.4]	<10	156	--
3572	Polyneuropathy in diabetes	127	0.012	7375	0.008	1.61 [1.4-1.9]	58	0.012	3148	0.013	1.1 [0.8-1.4]	70	0.016	2992	0.012	1.77 [1.4-2.2]	13	0.006	1422	0.006	1.61 [0.9-2.8]	268	14937	0.0176258	1.5 [1.1 - 1.8]	<10	14	--
7307	Acute osteomyelitis involving ankle and foot	22	0.002	1153	0.001	1.78 [1.2-2.7]	<10	0.001	192	0.001	1.24 [0.5-3.3]	<10	0.002	252	0.001	2.09 [1-4.4]	<10	0.001	356	0.001	0.98 [0.2-4]	35	1953	0.0176056	1.5 [1.0 - 2.1]	<10	30	--
78791	Diarrhea	1118	0.109	66739	0.07	1.63 [1.5-1.7]	299	0.064	12446	0.053	1.46 [1.3-1.6]	414	0.093	18230	0.07	1.8 [1.6-2]	50	0.022	7582	0.03	1.16 [0.9-1.5]	1881	104997	0.0175995	1.5 [1.2 - 1.8]	27	4296	1.88 [1.3-2.8]
4928	Other emphysema	289	0.028	16381	0.017	1.66 [1.5-1.9]	47	0.01	1422	0.006	1.97 [1.5-2.6]	61	0.014	3395	0.013	1.35 [1-1.7]	14	0.006	1745	0.007	1.41 [0.8-2.4]	411	22943	0.0175987	1.6 [1.4 - 2.0]	<10	14	--
1120	Candidiasis of mouth	106	0.01	7392	0.008	1.34 [1.1-1.6]	61	0.013	1560	0.007	2.34 [1.8-3]	41	0.009	2107	0.008	1.47 [1.1-2]	<10	0.002	835	0.003	1.05 [0.4-2.5]	213	11894	0.0175931	1.5 [1.0 - 2.3]	<10	265	--
29411	Dementia in conditions classified elsewhere with behavioral disturbance	38	0.004	1856	0.002	1.91 [1.4-2.6]	<10	0	251	0.001	--	<10	0.001	191	0.001	1.57 [0.6-4.2]	<10	0.001	216	0.001	2.44 [0.8-7.6]	45.001	2514	0.0175854	1.5 [0.0 - 2.4]	<10	12	--
CPT:730	NA	77	0.007	3586	0.004	2.01 [1.6-2.5]	14	0.003	833	0.004	1 [0.6-1.7]	28	0.006	1338	0.005	1.57 [1.1-2.3]	10	0.004	1451	0.006	1.21 [0.6-2.3]	129	7208	0.0175821	1.4 [1.0 - 2.0]	<10	881	1.66 [0.7-4]
78050	Unspecified sleep disturbance	321	0.031	17115	0.018	1.77 [1.6-2]	41	0.009	2063	0.009	1.18 [0.9-1.6]	35	0.008	2252	0.009	1.17 [0.8-1.6]	<10	0.003	1147	0.005	1.07 [0.5-2.3]	404	22577	0.0175797	1.3 [1.1 - 1.8]	10	1777	1.65 [0.9-3.1]
3820	Acute suppurative otitis media without spontaneous rupture of ear drum	54	0.005	2727	0.003	1.85 [1.4-2.4]	13	0.003	557	0.002	1.39 [0.8-2.4]	16	0.004	924	0.004	1.3 [0.8-2.1]	<10	0	487	0.002	0.36 [0.1-2.6]	84	4695	0.0175769	1.2 [0.4 - 1.8]	<10	362	3.23 [1.2-8.7]
72291	Other and unspecified disc disorder of cervical region	49	0.005	2759	0.003	1.66 [1.2-2.2]	<10	0.002	230	0.001	2.07 [1-4.2]	<10	0.001	374	0.001	1.2 [0.5-2.7]	<10	0	215	0.001	0.81 [0.1-5.8]	64	3578	0.0175728	1.4 [0.8 - 2.1]	<10	55	--
78903	Abdominal pain, right lower quadrant	479	0.047	27843	0.029	1.63 [1.5-1.8]	114	0.024	5131	0.022	1.33 [1.1-1.6]	124	0.028	5027	0.019	1.88 [1.6-2.3]	27	0.012	3623	0.015	1.31 [0.9-1.9]	744	41624	0.0175604	1.5 [1.3 - 1.9]	12	1881	1.88 [1.1-3.3]
82381	Closed fracture of unspecified part of fibula	40	0.004	1958	0.002	1.91 [1.4-2.6]	<10	0.001	207	0.001	0.86 [0.3-2.7]	<10	0.001	271	0.001	1.66 [0.7-3.7]	<10	0.004	753	0.003	1.87 [0.9-3.7]	57	3189	0.0175601	1.6 [0.9 - 1.9]	<10	274	1.06 [0.1-7.6]
25041	Diabetes mellitus type I [insulin dependent type] [IDDM] [juvenile type], not stated as uncontrolled, with renal manifestations	26	0.003	1435	0.002	1.69 [1.1-2.5]	<10	0.001	267	0.001	0.89 [0.3-2.4]	<10	0.002	282	0.001	1.86 [0.9-3.9]	<10	0.004	590	0.002	2.68 [1.4-5.2]	46	2574	0.0175573	1.8 [0.9 - 2.7]	<10	11	--
82322	Closed fracture of shaft of fibula with tibia	26	0.003	1302	0.001	1.86 [1.3-2.7]	<10	0.001	461	0.002	0.9 [0.4-1.9]	<10	0.002	269	0.001	2.51 [1.3-4.9]	11	0.005	939	0.004	2.06 [1.1-3.7]	53	2971	0.0175265	1.8 [0.9 - 2.5]	<10	277	1.05 [0.1-7.5]
72142	Spondylosis with myelopathy, lumbar region	51	0.005	2555	0.003	1.86 [1.4-2.5]	<10	0.001	230	0.001	1.03 [0.4-2.8]	<10	0	271	0.001	0.55 [0.1-2.2]	<10	0	140	0.001	--	57.001	3196	0.0175226	0.9 [0.0 - 1.9]	<10	<10	--
V1585	History of exposure to potentially hazardous body fluids	37	0.004	2199	0.002	1.57 [1.1-2.2]	22	0.005	958	0.004	1.37 [0.9-2.1]	<10	0	147	0.001	1.02 [0.3-4.1]	<10	0.002	341	0.001	2.06 [0.8-5.5]	65	3645	0.0175202	1.5 [1.0 - 2.1]	<10	71	--
71907	Effusion of ankle and foot joint	153	0.015	8234	0.009	1.74 [1.5-2]	23	0.005	912	0.004	1.5 [1-2.3]	26	0.006	1599	0.006	1.22 [0.8-1.8]	22	0.01	1818	0.007	2.14 [1.4-3.3]	224	12563	0.0175178	1.7 [1.2 - 2.1]	<10	907	1.29 [0.5-3.4]
3829	Unspecified otitis media	518	0.05	29821	0.031	1.65 [1.5-1.8]	137	0.029	5239	0.022	1.57 [1.3-1.9]	86	0.019	4843	0.019	1.34 [1.1-1.7]	42	0.019	4042	0.016	1.85 [1.4-2.5]	783	43945	0.0175058	1.6 [1.3 - 1.8]	10	2128	1.37 [0.7-2.6]
78064	Chills (without fever)	35	0.003	2376	0.002	1.37 [1-1.9]	<10	0.002	365	0.002	1.47 [0.8-2.8]	31	0.007	1272	0.005	1.84 [1.3-2.6]	<10	0.001	365	0.001	1.44 [0.5-4.5]	78	4378	0.0175045	1.5 [1.4 - 1.8]	<10	40	--
71699	Arthropathy unspecified, involving multiple sites	30	0.003	1625	0.002	1.72 [1.2-2.5]	<10	0.001	188	0.001	1.26 [0.5-3.4]	<10	0.002	262	0.001	2.01 [0.9-4.3]	<10	0.003	620	0.002	1.98 [0.9-4.2]	48	2695	0.0174991	1.7 [1.3 - 2.0]	<10	20	--
6116	Galactorrhea not associated with childbirth	25	0.002	1517	0.002	1.54 [1-2.3]	11	0.002	515	0.002	1.27 [0.7-2.3]	<10	0.002	236	0.001	2.87 [1.5-5.6]	<10	0	260	0.001	--	45.001	2528	0.0174897	1.4 [0.0 - 2.9]	<10	89	--
7799	Unspecified diseases of conjunctiva due to viruses	<10	0	443	0	1.05 [0.4-2.5]	<10	0.002	407	0.002	1.17 [0.6-2.4]	<10	0.002	264	0.001	2.28 [1.1-4.6]	<10	0	123	0	1.42 [0.2-10.2]	22	1237	0.0174742	1.5 [1.1 - 2.3]	<10	108	2.7 [0.4-19.4]
7245	Backache, unspecified	2050	0.199	119959	0.126	1.74 [1.7-1.8]	560	0.12	26899	0.115	1.28 [1.2-1.4]	590	0.133	25007	0.097	1.93 [1.8-2.1]	110	0.049	14290	0.057	1.38 [1.1-1.7]	3310	186155	0.0174702	1.6 [1.3 - 1.9]	19	3891	1.44 [0.9-2.3]
81201	Fracture of surgical neck of humerus, closed	29	0.003	2134	0.002	1.27 [0.9-1.8]	<10	0.001	358	0.002	1.16 [0.5-2.5]	13	0.003	439	0.002	2.23 [1.3-3.9]	11	0.005	447	0.002	4.34 [2.4-7.9]	60	3378	0.017452	2.2 [1.2 - 4.3]	<10	58	--
5363	Gastroparesis	55	0.005	3026	0.003	1.7 [1.3-2.2]	12	0.003	624	0.003	1.14 [0.6-2]	34	0.008	1573	0.006	1.63 [1.2-2.3]	<10	0.002	747	0.003	1.17 [0.5-2.8]	106	5970	0.0174457	1.4 [1.1 - 1.7]	<10	339	2.58 [0.8-8.1]
7241	Pain in thoracic spine	255	0.025	15396	0.016	1.56 [1.4-1.8]	60	0.013	3717	0.016	0.96 [0.7-1.2]	126	0.028	4573	0.018	2.11 [1.8-2.5]	37	0.017	3256	0.013	2.02 [1.5-2.8]	478	26942	0.0174325	1.7 [1.0 - 2.1]	<10	1432	1.43 [0.7-3]
78602	Orthopnea	28	0.003	1125	0.001	2.32 [1.6-3.4]	<10	0.001	348	0.001	1.02 [0.5-2.3]	<10	0.001	534	0.002	0.84 [0.4-1.9]	<10	0	305	0.001	0.57 [0.1-4.1]	41	2312	0.0174246	1.2 [0.6 - 2.3]	<10	39	14.98 [3.6-62.2]
8411	Ulnar collateral ligament sprain	<10	0.001	520	0.001	1.25 [0.6-2.6]	<10	0	255	0.001	0.23 [0-1.7]	10	0.002	169	0.001	4.45 [2.3-8.4]	<10	0.001	184	0.001	1.91 [0.5-7.7]	20	1128	0.0174216	2.0 [0.2 - 4.4]	<10	166	--
70715	Ulcer of other part of foot	89	0.009	4563	0.005	1.82 [1.5-2.3]	32	0.007	1664	0.007	1.14 [0.8-1.6]	26	0.006	1263	0.005	1.55 [1-2.3]	11	0.005	1433	0.006	1.35 [0.7-2.4]	158	8923	0.017399	1.5 [1.1 - 1.8]	<10	24	--
4580	Orthostatic hypotension	144	0.014	7992	0.008	1.69 [1.4-2]	48	0.01	2140	0.009	1.34 [1-1.8]	43	0.01	2518	0.01	1.28 [0.9-1.7]	<10	0.002	906	0.004	0.97 [0.4-2.3]	240	13556	0.0173963	1.3 [1.0 - 1.7]	<10	507	3.47 [1.5-7.8]
CPT:74160	Computed tomography, abdomen; with contrast material(s)	1278	0.124	83453	0.088	1.49 [1.4-1.6]	249	0.053	9315	0.04	1.63 [1.4-1.9]	294	0.066	9233	0.036	2.52 [2.2-2.8]	160	0.071	9915	0.04	3.06 [2.6-3.6]	1981	111916	0.0173929	2.2 [1.5 - 3.1]	<10	349	0.83 [0.1-5.9]
CPT:27786	Closed treatment of distal fibular fracture (lateral malleolus); without manipulation	23	0.002	1119	0.001	1.92 [1.3-2.9]	<10	0.002	385	0.002	1.23 [0.6-2.5]	<10	0.001	538	0.002	0.84 [0.4-1.9]	<10	0.001	164	0.001	2.14 [0.5-8.6]	39	2206	0.0173719	1.5 [0.8 - 2.1]	<10	28	--
53190	Gastric ulcer, unspecified as acute or chronic, without mention of hemorrhage or perforation, without mention of obstruction	59	0.006	3651	0.004	1.51 [1.2-2]	<10	0.002	453	0.002	1.05 [0.5-2.1]	25	0.006	911	0.004	2.07 [1.4-3.1]	<10	0.003	595	0.002	2.07 [1-4.4]	99	5610	0.017341	1.7 [1.0 - 2.1]	<10	119	2.45 [0.3-17.6]
CPT:46040	Incision and drainage of ischiorectal and/or perirectal abscess (separate procedure)	<10	0.001	535	0.001	1.57 [0.8-3]	<10	0	100	0	1.19 [0.3-4.8]	<10	0.001	213	0.001	1.76 [0.7-4.3]	<10	0.001	173	0.001	2.03 [0.5-8.2]	18	1021	0.0173244	1.6 [1.2 - 2.0]	<10	35	--
460	Acute nasopharyngitis (common cold)	70	0.007	4295	0.005	1.52 [1.2-1.9]	41	0.009	1193	0.005	2.05 [1.5-2.8]	10	0.002	733	0.003	1.02 [0.5-1.9]	<10	0	700	0.003	0.25 [0-1.8]	122	6921	0.0173222	1.2 [0.2 - 2.1]	<10	43	--
CPT:86592	Syphilis test; qualitative (eg, VDRL, RPR, ART)	1558	0.152	89192	0.094	1.74 [1.6-1.8]	483	0.103	28549	0.122	1.01 [0.9-1.1]	387	0.087	19682	0.076	1.54 [1.4-1.7]	<10	0	397	0.002	--	2428	137820	0.0173122	1.1 [0.0 - 1.7]	11	2441	1.32 [0.7-2.4]
79092	Abnormal coagulation profile	189	0.018	11743	0.012	1.51 [1.3-1.7]	23	0.005	1165	0.005	1.17 [0.8-1.8]	134	0.03	6535	0.025	1.56 [1.3-1.9]	<10	0	263	0.001	0.67 [0.1-4.7]	347	19706	0.0173041	1.2 [0.7 - 1.6]	<10	227	2.57 [0.6-10.4]
CPT:81025	Urine pregnancy test, by visual color comparison methods	1454	0.141	86160	0.091	1.67 [1.6-1.8]	589	0.126	33462	0.143	1.05 [1-1.1]	735	0.166	30912	0.119	2 [1.8-2.2]	14	0.006	8089	0.033	0.3 [0.2-0.5]	2792	158623	0.017297	1.3 [0.3 - 2.0]	113	16660	2.27 [1.8-2.8]
5950	Acute cystitis	48	0.005	2725	0.003	1.64 [1.2-2.2]	49	0.01	2479	0.011	1.18 [0.9-1.6]	31	0.007	1435	0.006	1.63 [1.1-2.3]	<10	0.002	863	0.003	0.81 [0.3-2.2]	132	7502	0.0172911	1.3 [0.8 - 1.6]	<10	532	0.55 [0.1-3.9]
73381	Malunion of fracture	33	0.003	1797	0.002	1.71 [1.2-2.4]	<10	0.001	297	0.001	0.8 [0.3-2.1]	11	0.002	322	0.001	2.57 [1.4-4.7]	<10	0.002	543	0.002	1.29 [0.5-3.5]	52	2959	0.01727	1.6 [0.8 - 2.6]	<10	183	1.59 [0.2-11.4]
CPT:74020	Radiologic examination, abdomen; complete, including decubitus and/or erect views	577	0.056	32801	0.034	1.68 [1.5-1.8]	101	0.022	4513	0.019	1.34 [1.1-1.6]	55	0.012	3342	0.013	1.24 [0.9-1.6]	19	0.008	2146	0.009	1.56 [1-2.5]	752	42802	0.0172659	1.5 [1.2 - 1.7]	36	6530	1.65 [1.2-2.3]
68111	Onychia and paronychia of toe	80	0.008	4113	0.004	1.82 [1.5-2.3]	25	0.005	1605	0.007	0.92 [0.6-1.4]	<10	0.002	495	0.002	1.06 [0.5-2.2]	<10	0.001	278	0.001	1.26 [0.3-5.1]	114	6491	0.0172597	1.3 [0.9 - 1.8]	<10	309	5.71 [2.5-12.9]
8210	Fracture of unspecified part of femur, closed	45	0.004	2460	0.003	1.71 [1.3-2.3]	<10	0.001	240	0.001	0.74 [0.2-2.3]	12	0.003	553	0.002	1.63 [0.9-2.9]	28	0.012	1759	0.007	2.82 [1.9-4.1]	88	5012	0.0172549	1.7 [0.7 - 2.8]	<10	223	--
6959	Unspecified erythematous condition	118	0.011	6044	0.006	1.83 [1.5-2.2]	<10	0.002	392	0.002	1.36 [0.7-2.6]	24	0.005	1606	0.006	1.12 [0.7-1.7]	<10	0.002	854	0.003	1.03 [0.4-2.5]	156	8896	0.0172338	1.3 [1.0 - 1.8]	<10	186	1.57 [0.2-11.2]
7249	Other unspecified back disorders	170	0.017	9974	0.01	1.6 [1.4-1.9]	11	0.002	531	0.002	1.23 [0.7-2.2]	18	0.004	541	0.002	2.5 [1.6-4]	<10	0.002	598	0.002	1.47 [0.6-3.5]	204	11644	0.0172181	1.7 [1.2 - 2.5]	<10	129	2.26 [0.3-16.2]
413	Friedlander's bacillus infection in conditions classified elsewhere and of unspecified site	39	0.004	2473	0.003	1.47 [1.1-2]	10	0.002	513	0.002	1.16 [0.6-2.2]	13	0.003	679	0.003	1.44 [0.8-2.5]	<10	0.002	162	0.001	5.42 [2.2-13.2]	67	3827	0.017206	2.4 [1.2 - 5.4]	<10	85	--
58389	Nephritis and nephropathy, not specified as acute or chronic, with other specified pathological lesion in kidney	22	0.002	1301	0.001	1.58 [1-2.4]	<10	0.001	114	0	3.13 [1.4-7.1]	<10	0.001	423	0.002	1.06 [0.5-2.4]	<10	0	105	0	--	34.001	1943	0.0171983	1.4 [0.0 - 3.1]	<10	111	--
CPT:73660	Radiologic examination; toe(s), minimum of two views	115	0.011	6685	0.007	1.61 [1.3-1.9]	32	0.007	1346	0.006	1.42 [1-2]	26	0.006	1341	0.005	1.46 [1-2.2]	<10	0.001	696	0.003	0.75 [0.2-2.3]	176	10068	0.0171808	1.3 [0.8 - 1.6]	<10	906	0.96 [0.3-3]
64663	Infections of genitourinary tract antepartum	47	0.005	3590	0.004	1.22 [0.9-1.6]	52	0.011	1965	0.008	1.58 [1.2-2.1]	30	0.007	1399	0.005	1.61 [1.1-2.3]	12	0.005	1113	0.004	1.9 [1.1-3.4]	141	8067	0.0171784	1.6 [1.2 - 1.9]	<10	14	--
4568	Varices of other sites	17	0.002	885	0.001	1.79 [1.1-2.9]	<10	0.001	280	0.001	1.27 [0.6-2.9]	<10	0.001	271	0.001	1.11 [0.4-3]	<10	0.001	224	0.001	1.56 [0.4-6.3]	29	1660	0.0171699	1.4 [1.1 - 1.8]	<10	23	--
2752	Disorders of magnesium metabolism	98	0.01	5291	0.006	1.73 [1.4-2.1]	26	0.006	1053	0.005	1.47 [1-2.2]	147	0.033	9455	0.037	1.17 [1-1.4]	57	0.025	2978	0.012	3.45 [2.6-4.5]	328	18777	0.0171683	2.0 [1.2 - 3.5]	<10	154	7.61 [2.8-20.6]
78907	Abdominal pain, generalized	1034	0.101	59569	0.063	1.69 [1.6-1.8]	119	0.025	6310	0.027	1.12 [0.9-1.4]	116	0.026	4052	0.016	2.19 [1.8-2.6]	22	0.01	3992	0.016	0.96 [0.6-1.5]	1291	73923	0.0171644	1.5 [1.0 - 2.2]	16	4505	1.03 [0.6-1.7]
CPT:12052	Layer closure of wounds of face, ears, eyelids, nose, lips and/or mucous membranes; 2.6 cm to 5.0 cm	22	0.002	888	0.001	2.31 [1.5-3.5]	<10	0	280	0.001	0.21 [0-1.5]	26	0.006	1520	0.006	1.29 [0.9-1.9]	<10	0	118	0	--	49.001	2806	0.0171632	1.0 [0.0 - 2.3]	<10	145	2.01 [0.3-14.4]
CPT:86706	Hepatitis B surface antibody (HBsAb)	1290	0.126	71182	0.075	1.79 [1.7-1.9]	435	0.093	25380	0.109	1.02 [0.9-1.1]	101	0.023	7410	0.029	1.02 [0.8-1.2]	<10	0	705	0.003	--	1826	104677	0.0171451	1.0 [0.0 - 1.8]	11	2662	1.21 [0.7-2.2]
71944	Pain in joint involving hand	375	0.036	21176	0.022	1.67 [1.5-1.9]	75	0.016	3623	0.016	1.23 [1-1.6]	69	0.016	3403	0.013	1.53 [1.2-1.9]	37	0.017	3698	0.015	1.77 [1.3-2.5]	556	31900	0.0171309	1.6 [1.2 - 1.8]	<10	1197	1.46 [0.7-3.3]
29980	Other specified early childhood psychoses, current or active state	17	0.002	1645	0.002	0.96 [0.6-1.6]	12	0.003	320	0.001	2.23 [1.3-4]	13	0.003	238	0.001	4.11 [2.3-7.2]	<10	0	207	0.001	--	42.001	2410	0.0171293	1.8 [0.0 - 4.1]	<10	1009	2.33 [1.2-4.7]
7308	Acute osteomyelitis involving other specified sites	14	0.001	883	0.001	1.48 [0.9-2.5]	<10	0	121	0.001	0.49 [0.1-3.5]	<10	0.002	203	0.001	2.59 [1.2-5.5]	<10	0.001	228	0.001	2.31 [0.7-7.2]	25	1435	0.0171233	1.7 [0.5 - 2.6]	<10	31	--
CPT:8740	NA	176	0.017	11936	0.013	1.38 [1.2-1.6]	122	0.026	4517	0.019	1.62 [1.4-1.9]	32	0.007	1999	0.008	1.2 [0.8-1.7]	<10	0	560	0.002	0.31 [0-2.2]	331	19012	0.0171121	1.1 [0.3 - 1.6]	NA	NA	NA
44023	Atherosclerosis of native arteries of the extremities with ulceration	63	0.006	3395	0.004	1.73 [1.4-2.2]	12	0.003	707	0.003	1.01 [0.6-1.8]	<10	0.002	435	0.002	1.38 [0.7-2.8]	<10	0.002	462	0.002	1.52 [0.6-4.1]	87	4999	0.0171058	1.4 [1.0 - 1.7]	NA	NA	NA
CPT:73610	Radiologic examination, ankle; complete, minimum of three views	829	0.081	44754	0.047	1.79 [1.7-1.9]	248	0.053	11857	0.051	1.26 [1.1-1.4]	289	0.065	13347	0.052	1.68 [1.5-1.9]	116	0.052	15282	0.061	1.36 [1.1-1.6]	1482	85240	0.0170891	1.5 [1.3 - 1.8]	30	7114	1.24 [0.9-1.8]
E9270	Overexertion from sudden strenuous movement	88	0.009	6413	0.007	1.28 [1-1.6]	73	0.016	3208	0.014	1.36 [1.1-1.7]	58	0.013	2911	0.011	1.5 [1.2-2]	<10	0.002	366	0.001	2.4 [1-5.8]	224	12898	0.0170706	1.6 [1.3 - 2.4]	<10	822	0.71 [0.2-2.8]
2753	Disorders of phosphorus metabolism	53	0.005	2781	0.003	1.78 [1.4-2.3]	22	0.005	864	0.004	1.52 [1-2.3]	93	0.021	5536	0.021	1.27 [1-1.6]	32	0.014	2345	0.009	2.42 [1.7-3.4]	200	11526	0.0170561	1.7 [1.3 - 2.4]	<10	326	3.59 [1.3-9.7]
319	Unspecified mental retardation	48	0.005	2278	0.002	1.97 [1.5-2.6]	15	0.003	924	0.004	0.96 [0.6-1.6]	19	0.004	968	0.004	1.48 [0.9-2.3]	<10	0.002	845	0.003	1.04 [0.4-2.5]	87	5015	0.0170521	1.4 [1.0 - 2.0]	<10	1811	1.45 [0.8-2.8]
3690	Blindness of both eyes, impairment level not further specified	16	0.002	856	0.001	1.74 [1.1-2.9]	<10	0.001	287	0.001	1.03 [0.4-2.5]	<10	0.002	498	0.002	1.21 [0.6-2.4]	<10	0.001	146	0.001	2.4 [0.6-9.7]	31	1787	0.0170517	1.6 [1.0 - 2.4]	<10	109	--
7869	Other symptoms involving respiratory system and chest	218	0.021	12466	0.013	1.64 [1.4-1.9]	10	0.002	333	0.001	1.79 [1-3.4]	23	0.005	954	0.004	1.81 [1.2-2.7]	10	0.004	1304	0.005	1.35 [0.7-2.5]	261	15057	0.0170388	1.6 [1.3 - 1.8]	<10	481	1.21 [0.3-4.9]
7070	Decubitus ulcer	35	0.003	1938	0.002	1.69 [1.2-2.4]	<10	0.001	353	0.002	1.01 [0.5-2.3]	<10	0.002	408	0.002	1.47 [0.7-3]	<10	0.003	533	0.002	2.31 [1.1-4.9]	56	3232	0.0170316	1.6 [1.0 - 2.3]	<10	64	--
V5409	Other aftercare involving internal fixation device	40	0.004	2837	0.003	1.31 [1-1.8]	<10	0.001	138	0.001	1.29 [0.4-4.1]	91	0.021	4421	0.017	1.56 [1.3-1.9]	89	0.04	5477	0.022	2.97 [2.4-3.7]	223	12873	0.0170281	1.8 [1.3 - 3.0]	<10	2039	0.28 [0.1-1.1]
7891	Hepatomegaly	51	0.005	2851	0.003	1.67 [1.3-2.2]	12	0.003	343	0.001	2.08 [1.2-3.7]	42	0.009	2323	0.009	1.36 [1-1.8]	23	0.01	1884	0.008	2.16 [1.4-3.3]	128	7401	0.0170009	1.8 [1.4 - 2.2]	<10	179	1.63 [0.2-11.6]
34691	Migraine, unspecified, with intractable migraine, so stated	17	0.002	774	0.001	2.05 [1.3-3.3]	<10	0	113	0	0.53 [0.1-3.8]	<10	0.001	254	0.001	1.48 [0.6-3.6]	<10	0	189	0.001	--	23.001	1330	0.017	1.0 [0.0 - 2.0]	<10	31	9.4 [1.3-69]
56481	Neurogenic bowel	<10	0.001	447	0	1.46 [0.7-3.1]	<10	0.001	236	0.001	1.51 [0.7-3.4]	<10	0	191	0.001	0.79 [0.2-3.2]	<10	0.001	168	0.001	3.13 [1-9.8]	18	1042	0.0169811	1.7 [0.8 - 3.1]	<10	153	--
72665	Prepatellar bursitis	21	0.002	1111	0.001	1.76 [1.1-2.7]	<10	0.001	319	0.001	0.74 [0.3-2]	<10	0.002	239	0.001	2.2 [1-4.7]	<10	0	184	0.001	--	32.001	1853	0.0169766	1.2 [0.0 - 2.2]	<10	84	--
CPT:8076	NA	3320	0.323	209107	0.22	1.71 [1.6-1.8]	1248	0.266	55692	0.238	1.48 [1.4-1.6]	359	0.081	20309	0.078	1.36 [1.2-1.5]	<10	0	226	0.001	--	4927	285334	0.0169744	1.1 [0.0 - 1.7]	NA	NA	NA
2793	Unspecified immunity deficiency	29	0.003	1575	0.002	1.72 [1.2-2.5]	<10	0.002	222	0.001	2.14 [1.1-4.3]	<10	0	217	0.001	--	<10	0	129	0.001	--	37.002	2143	0.0169734	1.0 [0.0 - 2.1]	<10	867	0.67 [0.2-2.7]
CPT:73218	Magnetic resonance (eg, proton) imaging, upper extremity, other than joint; without contrast material(s)	17	0.002	815	0.001	1.95 [1.2-3.1]	<10	0	169	0.001	0.7 [0.2-2.8]	<10	0	207	0.001	0.36 [0.1-2.6]	<10	0.002	200	0.001	3.51 [1.3-9.5]	24	1391	0.0169611	1.6 [0.4 - 3.5]	<10	186	1.57 [0.2-11.2]
486	Pneumonia, organism unspecified	1038	0.101	64612	0.068	1.55 [1.5-1.7]	246	0.052	8077	0.035	1.86 [1.6-2.1]	237	0.053	11723	0.045	1.55 [1.4-1.8]	73	0.033	8197	0.033	1.59 [1.3-2]	1594	92609	0.0169209	1.6 [1.6 - 1.9]	13	1825	2.1 [1.2-3.7]
463	Acute tonsillitis	58	0.006	3442	0.004	1.57 [1.2-2]	40	0.009	1869	0.008	1.27 [0.9-1.7]	23	0.005	1214	0.005	1.42 [0.9-2.2]	<10	0.004	972	0.004	1.44 [0.7-2.9]	129	7497	0.0169158	1.4 [1.3 - 1.6]	<10	577	3.05 [1.4-6.9]
CPT:95903	Nerve conduction, amplitude and latency/velocity study, each nerve; motor, with F-wave study	252	0.025	13132	0.014	1.81 [1.6-2.1]	26	0.006	1699	0.007	0.91 [0.6-1.3]	52	0.012	2765	0.011	1.42 [1.1-1.9]	<10	0.002	1877	0.008	0.46 [0.2-1.1]	335	19473	0.0169124	1.1 [0.5 - 1.8]	<10	71	--
3559	Mononeuritis of unspecified site	241	0.023	14273	0.015	1.59 [1.4-1.8]	64	0.014	2205	0.009	1.74 [1.4-2.2]	66	0.015	3858	0.015	1.29 [1-1.6]	11	0.005	1876	0.008	1.03 [0.6-1.9]	382	22212	0.0169071	1.4 [1.0 - 1.7]	<10	346	0.84 [0.1-6]
V558	Attention to other specified artificial opening	<10	0	426	0	1.09 [0.5-2.6]	<10	0.001	98	0	2.43 [0.9-6.6]	<10	0	133	0.001	1.13 [0.3-4.6]	10	0.004	565	0.002	3.12 [1.7-5.8]	21	1222	0.0168946	1.9 [1.1 - 3.1]	<10	81	--
5070	Pneumonitis due to inhalation of food or vomitus	188	0.018	11921	0.013	1.48 [1.3-1.7]	38	0.008	1494	0.006	1.52 [1.1-2.1]	44	0.01	2176	0.008	1.52 [1.1-2.1]	11	0.005	763	0.003	2.54 [1.4-4.6]	281	16354	0.0168921	1.8 [1.5 - 2.5]	<10	408	3.59 [1.5-8.7]
5283	Cellulitis and abscess of oral soft tissues	22	0.002	1537	0.002	1.33 [0.9-2]	18	0.004	580	0.002	1.85 [1.2-3]	<10	0	183	0.001	0.82 [0.2-3.3]	<10	0.001	263	0.001	1.33 [0.3-5.4]	44	2563	0.0168776	1.3 [0.8 - 1.8]	<10	70	--
7999	Other unknown and unspecified cause of morbidity or mortality	610	0.059	41016	0.043	1.41 [1.3-1.5]	143	0.031	2637	0.011	3.3 [2.8-3.9]	<10	0	107	0	0.7 [0.1-5]	<10	0	279	0.001	0.63 [0.1-4.5]	755	44039	0.0168549	1.5 [0.6 - 3.3]	<10	18	16.19 [2.2-121.5]
V2549	Encounter for surveillance of other contraceptive method	104	0.01	5053	0.005	1.93 [1.6-2.3]	43	0.009	2820	0.012	0.9 [0.7-1.2]	29	0.007	2076	0.008	1.05 [0.7-1.5]	<10	0	383	0.002	0.46 [0.1-3.3]	177	10332	0.0168427	1.1 [0.5 - 1.9]	<10	335	1.74 [0.4-7]
8260	Closed fracture of one or more phalanges of foot	106	0.01	6681	0.007	1.48 [1.2-1.8]	27	0.006	971	0.004	1.66 [1.1-2.4]	27	0.006	1063	0.004	1.91 [1.3-2.8]	12	0.005	1329	0.005	1.59 [0.9-2.8]	172	10044	0.0168363	1.7 [1.5 - 1.9]	<10	556	0.52 [0.1-3.7]
475	Peritonsillar abscess	12	0.001	932	0.001	1.2 [0.7-2.1]	14	0.003	467	0.002	1.78 [1-3]	<10	0.001	331	0.001	0.91 [0.3-2.4]	<10	0.001	198	0.001	2.66 [0.8-8.3]	33	1928	0.0168281	1.6 [0.9 - 2.7]	<10	111	2.62 [0.4-18.8]
V7189	Observation for other specified suspected conditions	596	0.058	34800	0.037	1.63 [1.5-1.8]	50	0.011	1526	0.007	1.96 [1.5-2.6]	97	0.022	3201	0.012	2.31 [1.9-2.8]	71	0.032	8041	0.032	1.58 [1.2-2]	814	47568	0.0168244	1.9 [1.6 - 2.3]	20	4424	1.33 [0.8-2.1]
7840	Headache	1851	0.18	115977	0.122	1.59 [1.5-1.7]	675	0.144	33371	0.143	1.24 [1.1-1.3]	724	0.163	30492	0.118	1.99 [1.8-2.2]	206	0.092	22282	0.09	1.72 [1.5-2]	3456	202122	0.0168111	1.6 [1.2 - 2.0]	55	9380	1.8 [1.4-2.4]
56881	Hemoperitoneum (nontraumatic)	25	0.002	1627	0.002	1.43 [1-2.1]	<10	0.001	117	0.001	2.54 [1-6.2]	<10	0.001	353	0.001	1.06 [0.4-2.6]	<10	0.004	419	0.002	3.36 [1.7-6.8]	43	2516	0.0168034	2.1 [1.1 - 3.4]	<10	25	--
78053	Hypersomnia with sleep apnea	101	0.01	5266	0.006	1.79 [1.5-2.2]	80	0.017	5664	0.024	0.84 [0.7-1]	55	0.012	2226	0.009	1.87 [1.4-2.4]	<10	0.003	1006	0.004	1.04 [0.5-2.3]	242	14162	0.0168009	1.4 [0.8 - 1.9]	<10	247	1.18 [0.2-8.4]
7218	Other allied disorders of spine	47	0.005	2372	0.002	1.85 [1.4-2.5]	<10	0.001	258	0.001	1.61 [0.8-3.4]	<10	0.001	589	0.002	0.76 [0.3-1.7]	10	0.004	878	0.004	2 [1.1-3.7]	70	4097	0.0167987	1.6 [0.8 - 2.0]	<10	16	--
4820	Pneumonia due to Klebsiella pneumoniae	14	0.001	930	0.001	1.4 [0.8-2.4]	<10	0.001	132	0.001	2.25 [0.9-5.5]	<10	0.001	301	0.001	1.25 [0.5-3]	<10	0	104	0	1.68 [0.2-12.1]	25	1467	0.016756	1.6 [1.2 - 2.3]	<10	<10	--
7850	Tachycardia, unspecified	510	0.05	28486	0.03	1.7 [1.6-1.9]	87	0.019	4680	0.02	1.11 [0.9-1.4]	203	0.046	9558	0.037	1.63 [1.4-1.9]	72	0.032	8465	0.034	1.52 [1.2-1.9]	872	51189	0.0167496	1.5 [1.1 - 1.7]	15	2082	2.13 [1.3-3.6]
8058	Closed fracture of unspecified part of vertebral column without mention of spinal cord injury	38	0.004	2007	0.002	1.77 [1.3-2.4]	<10	0.001	181	0.001	1.97 [0.9-4.4]	<10	0.001	307	0.001	0.73 [0.2-2.3]	<10	0.001	382	0.002	0.92 [0.2-3.7]	49	2877	0.0167464	1.3 [0.7 - 2.0]	<10	67	4.35 [0.6-31.4]
7299	Other and unspecified disorders of soft tissue	42	0.004	2764	0.003	1.42 [1-1.9]	<10	0.001	128	0.001	1.39 [0.4-4.4]	<10	0.001	176	0.001	2.13 [0.9-5.2]	<10	0.002	108	0	6.5 [2.4-17.7]	54	3176	0.0167183	2.9 [1.4 - 6.5]	NA	NA	NA
33920	Post-traumatic headache, unspecified	15	0.001	860	0.001	1.63 [1-2.7]	<10	0	183	0.001	--	<10	0.002	252	0.001	2.09 [1-4.4]	<10	0.001	118	0	2.97 [0.7-12]	24.001	1413	0.0167021	1.7 [0.0 - 3.0]	<10	109	5.36 [1.3-21.7]
71697	Arthropathy unspecified, involving ankle and foot	36	0.004	2048	0.002	1.64 [1.2-2.3]	<10	0.001	167	0.001	1.78 [0.7-4.3]	<10	0.002	652	0.003	1.04 [0.5-2]	<10	0.002	315	0.001	2.23 [0.8-6]	54	3182	0.0166873	1.7 [1.0 - 2.2]	<10	48	--
3574	Polyneuropathy in other diseases classified elsewhere	27	0.003	1177	0.001	2.14 [1.5-3.1]	<10	0	222	0.001	--	<10	0	104	0	0.72 [0.1-5.2]	<10	0	209	0.001	0.84 [0.1-6]	29.001	1712	0.0166577	0.9 [0.0 - 2.1]	<10	22	--
8244	Bimalleolar fracture, closed	46	0.004	2580	0.003	1.66 [1.2-2.2]	12	0.003	524	0.002	1.36 [0.8-2.4]	15	0.003	497	0.002	2.27 [1.4-3.8]	12	0.005	1420	0.006	1.48 [0.8-2.6]	85	5021	0.0166471	1.7 [1.4 - 2.3]	<10	223	1.31 [0.2-9.3]
CPT:470	NA	116	0.011	6085	0.006	1.79 [1.5-2.1]	14	0.003	751	0.003	1.11 [0.7-1.9]	<10	0.001	669	0.003	0.67 [0.3-1.5]	<10	0.001	714	0.003	0.74 [0.2-2.3]	139	8219	0.0166308	1.1 [0.7 - 1.8]	<10	245	1.19 [0.2-8.5]
6850	Pilonidal cyst with abscess	27	0.003	1454	0.002	1.73 [1.2-2.5]	10	0.002	435	0.002	1.37 [0.7-2.6]	<10	0	300	0.001	0.5 [0.1-2]	<10	0	178	0.001	0.98 [0.1-7]	40	2367	0.0166182	1.1 [0.5 - 1.7]	<10	206	--
82382	Closed fracture of unspecified part of fibula with tibia	35	0.003	1972	0.002	1.66 [1.2-2.3]	<10	0	183	0.001	0.65 [0.2-2.6]	11	0.002	354	0.001	2.34 [1.3-4.3]	14	0.006	1162	0.005	2.12 [1.3-3.6]	62	3671	0.0166086	1.7 [0.6 - 2.3]	<10	175	1.66 [0.2-11.9]
37991	Pain in or around eye	81	0.008	5031	0.005	1.5 [1.2-1.9]	77	0.016	4278	0.018	1.07 [0.9-1.3]	74	0.017	3811	0.015	1.47 [1.2-1.8]	<10	0.002	854	0.003	0.82 [0.3-2.2]	236	13974	0.016608	1.2 [0.8 - 1.5]	<10	318	--
27652	Hypovolemia	106	0.01	7053	0.007	1.4 [1.2-1.7]	35	0.007	1552	0.007	1.34 [1-1.9]	30	0.007	1264	0.005	1.79 [1.2-2.6]	<10	0.004	767	0.003	1.83 [0.9-3.7]	179	10636	0.0165511	1.6 [1.3 - 1.8]	<10	133	2.19 [0.3-15.7]
7231	Cervicalgia	1348	0.131	83116	0.087	1.59 [1.5-1.7]	342	0.073	18331	0.078	1.12 [1-1.2]	401	0.09	17855	0.069	1.77 [1.6-2]	163	0.073	14702	0.059	2.06 [1.8-2.4]	2254	134004	0.0165421	1.6 [1.1 - 2.1]	<10	2153	1.08 [0.5-2.2]
CPT:73140	Radiologic examination, finger(s), minimum of two views	405	0.039	21647	0.023	1.77 [1.6-2]	83	0.018	4590	0.02	1.08 [0.9-1.3]	72	0.016	5399	0.021	1 [0.8-1.3]	19	0.008	2816	0.011	1.18 [0.8-1.9]	579	34452	0.0165282	1.3 [1.0 - 1.8]	12	4076	0.85 [0.5-1.5]
CPT:95819	Electroencephalogram (EEG); including recording awake and asleep	133	0.013	7399	0.008	1.68 [1.4-2]	43	0.009	2105	0.009	1.22 [0.9-1.6]	68	0.015	3185	0.012	1.61 [1.3-2.1]	18	0.008	2903	0.012	1.09 [0.7-1.7]	262	15592	0.0165258	1.4 [1.1 - 1.7]	11	2861	1.12 [0.6-2]
44381	Peripheral angiopathy in diseases classified elsewhere	26	0.003	1354	0.001	1.79 [1.2-2.6]	<10	0.001	424	0.002	0.56 [0.2-1.5]	<10	0.002	267	0.001	1.97 [0.9-4.2]	<10	0	158	0.001	--	37.001	2203	0.0165183	1.1 [0.0 - 2.0]	<10	<10	--
7835	Polydipsia	28	0.003	1271	0.001	2.06 [1.4-3]	<10	0.001	398	0.002	0.9 [0.4-2]	<10	0.002	660	0.003	1.02 [0.5-2]	<10	0	292	0.001	0.6 [0.1-4.3]	44	2621	0.0165103	1.1 [0.6 - 2.1]	<10	143	--
CPT:95860	Needle electromyography, one extremity with or without related paraspinal areas	186	0.018	10660	0.011	1.64 [1.4-1.9]	31	0.007	1621	0.007	1.14 [0.8-1.6]	26	0.006	1325	0.005	1.48 [1-2.2]	<10	0.001	1049	0.004	0.5 [0.2-1.6]	246	14655	0.016509	1.2 [0.5 - 1.6]	<10	70	--
84213	Sprain of interphalangeal (joint) of hand	13	0.001	854	0.001	1.42 [0.8-2.5]	15	0.003	675	0.003	1.32 [0.8-2.2]	<10	0.001	141	0.001	1.6 [0.5-5]	<10	0	177	0.001	--	31.001	1847	0.0165074	1.1 [0.0 - 1.6]	<10	224	6.55 [2.7-16]
78606	Tachypnea	63	0.006	3739	0.004	1.57 [1.2-2]	<10	0.001	257	0.001	1.62 [0.8-3.4]	12	0.003	709	0.003	1.27 [0.7-2.2]	<10	0.003	539	0.002	1.95 [0.9-4.4]	88	5244	0.0165041	1.6 [1.3 - 2.0]	<10	318	3.68 [1.4-9.9]
25060	Diabetes mellitus type II [non-insulin dependent type] [NIDDM type] [adult-onset type] or unspecified type, not stated as uncontrolled, with neurological manifestations	184	0.018	9862	0.01	1.75 [1.5-2]	96	0.02	5735	0.025	0.99 [0.8-1.2]	70	0.016	3680	0.014	1.44 [1.1-1.8]	11	0.005	2247	0.009	0.86 [0.5-1.6]	361	21524	0.0164953	1.3 [0.9 - 1.8]	<10	47	--
V1201	Personal history of tuberculosis	24	0.002	1339	0.001	1.67 [1.1-2.5]	<10	0.002	743	0.003	0.72 [0.4-1.4]	<10	0.002	212	0.001	2.48 [1.2-5.3]	<10	0	151	0.001	1.16 [0.2-8.3]	41	2445	0.0164924	1.5 [0.7 - 2.5]	<10	16	--
5183	Pulmonary eosinophilia	69	0.007	3798	0.004	1.7 [1.3-2.2]	<10	0.001	157	0.001	1.13 [0.4-3.6]	<10	0.001	372	0.001	0.81 [0.3-2.2]	28	0.012	1879	0.008	2.64 [1.8-3.8]	104	6206	0.0164818	1.6 [0.8 - 2.6]	<10	21	--
CPT:99218	Initial observation care, per day, for the evaluation and management of a patient which requires these three key components: a detailed or comprehensive history; a detailed or comprehensive examination; and medical decision making that is straightforward or of low complexity. Counseling and/or coordination of care with other providers or agencies are provided consistent with the nature of the pro…	695	0.068	43301	0.046	1.53 [1.4-1.7]	481	0.103	25083	0.107	1.16 [1.1-1.3]	13	0.003	1110	0.004	0.88 [0.5-1.5]	<10	0.004	2018	0.008	0.78 [0.4-1.5]	1198	71512	0.0164764	1.1 [0.8 - 1.5]	<10	754	0.77 [0.2-3.1]
58889	Other specified disorders resulting from impaired renal function	<10	0.001	277	0	2.36 [1.1-5]	<10	0.001	113	0	1.58 [0.5-5]	<10	0	298	0.001	0.5 [0.1-2]	<10	0.001	148	0.001	2.37 [0.6-9.6]	14	836	0.0164706	1.7 [0.5 - 2.4]	<10	45	--
25090	Diabetes mellitus type II [non-insulin dependent type] [NIDDM type] [adult-onset type] or unspecified type, not stated as uncontrolled, with unspecified complication	161	0.016	9405	0.01	1.6 [1.4-1.9]	19	0.004	1593	0.007	0.71 [0.4-1.1]	39	0.009	1680	0.006	1.75 [1.3-2.4]	<10	0	420	0.002	--	219.001	13098	0.0164452	1.0 [0.0 - 1.8]	<10	25	--
78651	Precordial pain	225	0.022	12997	0.014	1.63 [1.4-1.9]	59	0.013	2760	0.012	1.27 [1-1.7]	72	0.016	3076	0.012	1.77 [1.4-2.2]	33	0.015	4433	0.018	1.31 [0.9-1.9]	389	23266	0.0164447	1.5 [1.3 - 1.8]	<10	40	--
2763	Alkalosis	23	0.002	2069	0.002	1.04 [0.7-1.6]	22	0.005	793	0.003	1.65 [1.1-2.5]	26	0.006	1241	0.005	1.58 [1.1-2.3]	<10	0.004	627	0.003	2.24 [1.1-4.5]	79	4730	0.0164275	1.6 [1.0 - 2.2]	<10	105	--
34690	Migraine, unspecified, without mention of intractable migraine	565	0.055	35295	0.037	1.52 [1.4-1.7]	122	0.026	5939	0.025	1.23 [1-1.5]	200	0.045	8406	0.032	1.83 [1.6-2.1]	20	0.009	4676	0.019	0.75 [0.5-1.2]	907	54316	0.0164243	1.3 [0.7 - 1.8]	18	4275	1.23 [0.8-2]
5758	Other specified disorders of gallbladder	67	0.007	4630	0.005	1.35 [1.1-1.7]	12	0.003	290	0.001	2.46 [1.4-4.4]	21	0.005	755	0.003	2.09 [1.4-3.2]	11	0.005	976	0.004	1.98 [1.1-3.6]	111	6651	0.0164153	2.0 [1.4 - 2.5]	<10	112	5.21 [1.3-21.2]
30781	Tension headache	127	0.012	6918	0.007	1.72 [1.4-2.1]	31	0.007	2147	0.009	0.86 [0.6-1.2]	25	0.006	984	0.004	1.91 [1.3-2.8]	11	0.005	1580	0.006	1.22 [0.7-2.2]	194	11629	0.0164087	1.4 [0.9 - 1.9]	<10	756	1.54 [0.6-4.1]
5410	Genital herpes, unspecified	73	0.007	4490	0.005	1.52 [1.2-1.9]	40	0.009	1589	0.007	1.5 [1.1-2.1]	16	0.004	1025	0.004	1.17 [0.7-1.9]	<10	0.001	812	0.003	0.65 [0.2-2]	132	7916	0.0164016	1.2 [0.6 - 1.5]	<10	135	4.32 [1.1-17.5]
25082	Diabetes mellitus type II [non-insulin dependent type] [NIDDM type] [adult-onset type] or unspecified type, uncontrolled, with other specified manifestations	39	0.004	2630	0.003	1.38 [1-1.9]	<10	0.001	384	0.002	1.08 [0.5-2.3]	14	0.003	434	0.002	2.43 [1.4-4.1]	<10	0.001	273	0.001	1.28 [0.3-5.2]	62	3721	0.0163891	1.5 [1.1 - 2.4]	<10	34	--
V1259	Other personal history of diseases of circulatory system	224	0.022	13251	0.014	1.59 [1.4-1.8]	15	0.003	1576	0.007	0.56 [0.3-0.9]	120	0.027	5836	0.023	1.56 [1.3-1.9]	<10	0.001	1065	0.004	0.49 [0.2-1.5]	362	21728	0.0163875	1.1 [0.5 - 1.6]	<10	320	--
CPT:36410	Venipuncture, child over age 3 years or adult, necessitating physician's skill (separate procedure), for diagnostic or therapeutic purposes. Not to be used for routine venipuncture.	94	0.009	5782	0.006	1.52 [1.2-1.9]	28	0.006	1201	0.005	1.39 [1-2]	10	0.002	920	0.004	0.81 [0.4-1.5]	<10	0.001	141	0.001	2.49 [0.6-10]	134	8044	0.0163854	1.6 [0.8 - 2.5]	<10	327	3.58 [1.3-9.6]
CPT:72052	Radiologic examination, spine, cervical; complete, including oblique and flexion and/or extension studies	165	0.016	8914	0.009	1.74 [1.5-2]	12	0.003	1582	0.007	0.45 [0.3-0.8]	<10	0.002	251	0.001	2.39 [1.2-4.8]	<10	0.002	667	0.003	1.31 [0.5-3.2]	190	11414	0.0163737	1.5 [0.4 - 2.4]	<10	18	--
2501	type I diabetes mellitus [insulin dependent type] [IDDM] [juvenile type], not stated as uncontrolled, without mention of complication	290	0.028	16229	0.017	1.68 [1.5-1.9]	47	0.01	2002	0.009	1.4 [1-1.9]	62	0.014	3567	0.014	1.31 [1-1.7]	19	0.008	3320	0.013	1 [0.6-1.6]	418	25118	0.016369	1.3 [1.0 - 1.7]	10	1663	1.77 [0.9-3.3]
4588	Other specified hypotension	24	0.002	1550	0.002	1.44 [1-2.2]	<10	0	175	0.001	0.68 [0.2-2.7]	11	0.002	368	0.001	2.25 [1.2-4.1]	<10	0	192	0.001	0.91 [0.1-6.5]	38	2285	0.0163582	1.3 [0.7 - 2.2]	<10	64	4.55 [0.6-32.9]
CPT:35476	Transluminal balloon angioplasty, percutaneous; venous	29	0.003	1604	0.002	1.69 [1.2-2.4]	<10	0.002	357	0.002	1.33 [0.7-2.7]	<10	0.002	403	0.002	1.49 [0.7-3]	<10	0	404	0.002	0.43 [0.1-3.1]	46	2768	0.0163468	1.2 [0.4 - 1.7]	<10	92	3.17 [0.4-22.8]
82120	Fracture of lower end of femur, unspecified part, closed	14	0.001	1160	0.001	1.12 [0.7-1.9]	<10	0	107	0	0.55 [0.1-4]	<10	0.002	249	0.001	2.72 [1.4-5.3]	15	0.007	831	0.003	3.19 [1.9-5.3]	39	2347	0.0163453	1.9 [0.6 - 3.2]	<10	85	--
CPT:99292	Critical care, evaluation and management of the critically ill or critically injured patient; each additional 30 minutes (List separately in addition to code for primary service)	238	0.023	15237	0.016	1.47 [1.3-1.7]	39	0.008	1176	0.005	1.98 [1.4-2.7]	24	0.005	2023	0.008	0.89 [0.6-1.3]	25	0.011	1198	0.005	3.7 [2.5-5.5]	326	19634	0.0163327	2.0 [0.9 - 3.7]	<10	759	1.54 [0.6-4.1]
7248	Other symptoms referable to back	167	0.016	9380	0.01	1.67 [1.4-1.9]	33	0.007	1509	0.006	1.3 [0.9-1.8]	21	0.005	1828	0.007	0.86 [0.6-1.3]	<10	0.001	788	0.003	0.67 [0.2-2.1]	224	13505	0.0163158	1.1 [0.7 - 1.7]	<10	245	--
845	Intestinal infection due to clostridium difficile	105	0.01	6844	0.007	1.43 [1.2-1.7]	33	0.007	1218	0.005	1.61 [1.1-2.3]	28	0.006	1665	0.006	1.26 [0.9-1.8]	<10	0.001	406	0.002	0.86 [0.2-3.5]	168	10133	0.0163091	1.3 [0.9 - 1.6]	<10	260	5.64 [2.3-13.7]
78702	Nausea alone	630	0.061	42420	0.045	1.41 [1.3-1.5]	138	0.029	6564	0.028	1.26 [1.1-1.5]	437	0.099	20404	0.079	1.69 [1.5-1.9]	36	0.016	5609	0.023	1.13 [0.8-1.6]	1241	74997	0.016278	1.4 [1.1 - 1.7]	20	3281	1.81 [1.2-2.8]
30742	Persistent disorder of initiating or maintaining sleep	20	0.002	897	0.001	2.08 [1.3-3.2]	33	0.007	1727	0.007	1.14 [0.8-1.6]	<10	0.002	977	0.004	0.69 [0.4-1.3]	<10	0.002	449	0.002	1.95 [0.8-4.7]	67	4050	0.016274	1.5 [0.7 - 2.1]	<10	703	1.24 [0.4-3.9]
7222	Displacement of intervertebral disc, site unspecified, without myelopathy	108	0.011	6388	0.007	1.58 [1.3-1.9]	<10	0.001	286	0.001	1.04 [0.4-2.5]	12	0.003	395	0.002	2.28 [1.3-4.1]	<10	0.001	669	0.003	0.79 [0.3-2.4]	128	7738	0.0162726	1.4 [0.8 - 2.3]	<10	146	--
7811	Condyloma acuminatum	76	0.007	4873	0.005	1.46 [1.2-1.8]	47	0.01	1880	0.008	1.49 [1.1-2]	13	0.003	826	0.003	1.18 [0.7-2]	<10	0	643	0.003	--	136.001	8222	0.016272	1.0 [0.0 - 1.5]	<10	65	--
25051	Diabetes mellitus type I [insulin dependent type] [IDDM] [juvenile type], not stated as uncontrolled, with ophthalmic manifestations	20	0.002	1003	0.001	1.86 [1.2-2.9]	<10	0.001	258	0.001	0.69 [0.2-2.2]	13	0.003	881	0.003	1.11 [0.6-1.9]	<10	0.001	158	0.001	2.22 [0.5-9]	38	2300	0.0162532	1.5 [0.7 - 2.2]	<10	24	--
5789	Hemorrhage of gastrointestinal tract, unspecified	545	0.053	32659	0.034	1.59 [1.5-1.7]	48	0.01	2774	0.012	1.03 [0.8-1.4]	66	0.015	3554	0.014	1.4 [1.1-1.8]	34	0.015	3020	0.012	2 [1.4-2.8]	693	42007	0.0162295	1.5 [1.0 - 2.0]	<10	371	0.78 [0.1-5.6]
37230	Conjunctivitis, unspecified	358	0.035	22988	0.024	1.47 [1.3-1.6]	89	0.019	3328	0.014	1.6 [1.3-2]	24	0.005	1334	0.005	1.35 [0.9-2]	18	0.008	2007	0.008	1.58 [1-2.5]	489	29657	0.0162211	1.5 [1.4 - 1.6]	<10	987	1.78 [0.8-4]
5839	Nephritis and nephropathy, not specified as acute or chronic, with unspecified pathological lesion in kidney	61	0.006	3294	0.003	1.73 [1.3-2.2]	<10	0.001	326	0.001	0.91 [0.4-2.2]	14	0.003	844	0.003	1.25 [0.7-2.1]	<10	0	450	0.002	0.39 [0.1-2.8]	81	4914	0.0162162	1.1 [0.4 - 1.7]	<10	106	--
73340	Aseptic necrosis of bone, site unspecified	22	0.002	1198	0.001	1.71 [1.1-2.6]	<10	0.001	231	0.001	0.77 [0.2-2.4]	<10	0.002	315	0.001	1.67 [0.8-3.5]	<10	0.001	380	0.002	1.38 [0.4-4.3]	35	2124	0.0162112	1.4 [0.8 - 1.7]	<10	88	--
44022	Atherosclerosis of the extremities with rest pain	43	0.004	2524	0.003	1.59 [1.2-2.2]	<10	0.001	408	0.002	0.73 [0.3-1.8]	19	0.004	905	0.003	1.58 [1-2.5]	<10	0.001	352	0.001	1 [0.2-4]	69	4189	0.0162048	1.2 [0.7 - 1.6]	NA	NA	NA
73313	Pathologic fracture of vertebrae	147	0.014	8566	0.009	1.61 [1.4-1.9]	<10	0.001	461	0.002	0.9 [0.4-1.9]	18	0.004	1194	0.005	1.13 [0.7-1.8]	<10	0.004	714	0.003	1.97 [1-4]	180	10935	0.0161943	1.4 [0.9 - 2.0]	<10	75	3.88 [0.5-28]
CPT:75978	Transluminal balloon angioplasty, venous (eg, subclavian stenosis), radiological supervision and interpretation	29	0.003	1663	0.002	1.63 [1.1-2.3]	<10	0.001	319	0.001	1.3 [0.6-2.8]	<10	0.002	450	0.002	1.5 [0.8-2.9]	<10	0.001	426	0.002	0.82 [0.2-3.3]	47	2858	0.016179	1.3 [0.8 - 1.6]	<10	96	3.03 [0.4-21.8]
7242	Lumbago	1638	0.159	102413	0.108	1.58 [1.5-1.7]	633	0.135	31161	0.133	1.25 [1.1-1.4]	546	0.123	26762	0.103	1.63 [1.5-1.8]	109	0.049	17746	0.071	1.08 [0.9-1.3]	2926	178082	0.016165	1.4 [1.1 - 1.6]	15	6098	0.71 [0.4-1.2]
81209	Other closed fractures of upper end of humerus	22	0.002	1894	0.002	1.08 [0.7-1.6]	<10	0.001	220	0.001	1.89 [0.9-4]	11	0.002	410	0.002	2.02 [1.1-3.7]	<10	0.003	276	0.001	3.82 [1.7-8.6]	46	2800	0.016163	2.2 [1.1 - 3.8]	<10	151	1.93 [0.3-13.8]
CPT:12051	Layer closure of wounds of face, ears, eyelids, nose, lips and/or mucous membranes; 2.5 cm or less	29	0.003	1860	0.002	1.45 [1-2.1]	<10	0.001	361	0.002	0.66 [0.2-1.8]	24	0.005	1050	0.004	1.72 [1.1-2.6]	<10	0	260	0.001	0.67 [0.1-4.8]	58	3531	0.0161605	1.1 [0.7 - 1.7]	<10	474	--
2767	Hyperpotassemia	250	0.024	14407	0.015	1.63 [1.4-1.9]	51	0.011	2930	0.013	1.03 [0.8-1.4]	96	0.022	5395	0.021	1.34 [1.1-1.6]	29	0.013	3216	0.013	1.59 [1.1-2.3]	426	25948	0.0161523	1.4 [1.0 - 1.6]	<10	250	3.51 [1.1-11]
CPT:93888	Transcranial Doppler study of the intracranial arteries; limited study	99	0.01	6558	0.007	1.41 [1.2-1.7]	<10	0.001	215	0.001	0.83 [0.3-2.6]	29	0.007	1092	0.004	2 [1.4-2.9]	<10	0	127	0.001	--	131.001	7992	0.0161272	1.1 [0.0 - 2.0]	<10	<10	--
3720	Acute conjunctivitis, unspecified	61	0.006	3752	0.004	1.52 [1.2-2]	43	0.009	1923	0.008	1.33 [1-1.8]	12	0.003	867	0.003	1.04 [0.6-1.8]	<10	0.001	660	0.003	0.53 [0.1-2.1]	118	7202	0.0161202	1.1 [0.5 - 1.5]	<10	327	1.78 [0.4-7.2]
9950	Other anaphylactic shock	39	0.004	2534	0.003	1.44 [1-2]	<10	0.002	370	0.002	1.45 [0.7-2.8]	<10	0.002	299	0.001	1.76 [0.8-3.7]	<10	0	154	0.001	--	55.001	3357	0.0161199	1.2 [0.0 - 1.8]	<10	329	1.77 [0.4-7.1]
E887	Fracture, cause unspecified	324	0.032	19259	0.02	1.59 [1.4-1.8]	<10	0.001	238	0.001	1.75 [0.8-3.7]	115	0.026	6378	0.025	1.36 [1.1-1.6]	68	0.03	5511	0.022	2.22 [1.7-2.8]	514	31386	0.0161129	1.7 [1.4 - 2.2]	<10	66	--
5997	Hematuria	389	0.038	24928	0.026	1.47 [1.3-1.6]	82	0.017	3763	0.016	1.3 [1-1.6]	37	0.008	1644	0.006	1.7 [1.2-2.4]	18	0.008	1790	0.007	1.77 [1.1-2.8]	526	32125	0.0161098	1.6 [1.3 - 1.8]	<10	56	--
78051	Insomnia with sleep apnea	41	0.004	2117	0.002	1.81 [1.3-2.5]	<10	0	113	0	0.53 [0.1-3.8]	<10	0	237	0.001	0.32 [0-2.3]	<10	0.001	282	0.001	1.24 [0.3-5]	45	2749	0.0161059	1.0 [0.3 - 1.8]	<10	25	--
33390	Unspecified extrapyramidal disease and abnormal movement disorder	18	0.002	1085	0.001	1.55 [1-2.5]	<10	0.001	207	0.001	1.44 [0.6-3.5]	<10	0	99	0	1.52 [0.4-6.1]	<10	0.001	260	0.001	1.35 [0.3-5.4]	27	1651	0.0160906	1.5 [1.3 - 1.5]	<10	84	6.95 [1.7-28.3]
7802	Syncope and collapse	790	0.077	50925	0.054	1.48 [1.4-1.6]	199	0.042	8993	0.039	1.33 [1.2-1.5]	261	0.059	11330	0.044	1.79 [1.6-2]	67	0.03	9319	0.037	1.27 [1-1.6]	1317	80567	0.0160837	1.5 [1.3 - 1.8]	25	3222	2.33 [1.6-3.5]
9961	Mechanical complication of other vascular device, implant, and graft	72	0.007	4358	0.005	1.54 [1.2-1.9]	<10	0.001	384	0.002	0.77 [0.3-1.9]	31	0.007	1153	0.004	2.03 [1.4-2.9]	12	0.005	1450	0.006	1.45 [0.8-2.6]	120	7345	0.016075	1.4 [0.8 - 2.0]	<10	282	1.03 [0.1-7.4]
8110	Closed fracture of scapula, unspecified part	<10	0.001	811	0.001	1.03 [0.5-2]	<10	0	145	0.001	0.82 [0.2-3.3]	<10	0.002	297	0.001	2.02 [1-4.1]	10	0.004	523	0.002	3.37 [1.8-6.3]	29	1776	0.0160665	1.8 [0.8 - 3.4]	<10	13	--
28521	Anemia in end-stage renal disease	75	0.007	3383	0.004	2.07 [1.6-2.6]	30	0.006	1691	0.007	1.05 [0.7-1.5]	47	0.011	2895	0.011	1.22 [0.9-1.6]	12	0.005	2084	0.008	1.01 [0.6-1.8]	164	10053	0.0160517	1.3 [1.0 - 2.1]	<10	105	2.77 [0.4-19.9]
49302	Extrinsic asthma with acute exacerbation	31	0.003	3062	0.003	0.94 [0.7-1.3]	21	0.004	659	0.003	1.9 [1.2-2.9]	24	0.005	944	0.004	1.91 [1.3-2.9]	<10	0.002	242	0.001	2.9 [1.1-7.8]	80	4907	0.0160417	1.9 [0.9 - 2.9]	<10	246	--
5319	Herpes zoster with other nervous system complications	23	0.002	1275	0.001	1.68 [1.1-2.5]	<10	0.001	274	0.001	0.87 [0.3-2.3]	<10	0.002	417	0.002	1.26 [0.6-2.7]	<10	0	181	0.001	0.97 [0.1-6.9]	35	2147	0.0160403	1.2 [0.9 - 1.7]	<10	<10	--
1179	Other and unspecified mycoses	77	0.007	4346	0.005	1.66 [1.3-2.1]	<10	0.001	423	0.002	0.84 [0.4-1.9]	10	0.002	862	0.003	0.87 [0.5-1.6]	<10	0.002	395	0.002	2.22 [0.9-5.4]	98	6026	0.0160026	1.4 [0.8 - 2.2]	<10	89	3.27 [0.5-23.5]
78904	Abdominal pain, left lower quadrant	370	0.036	24686	0.026	1.41 [1.3-1.6]	99	0.021	5064	0.022	1.17 [1-1.4]	118	0.027	4314	0.017	2.09 [1.7-2.5]	15	0.007	2964	0.012	0.89 [0.5-1.5]	602	37028	0.0159979	1.4 [0.9 - 2.1]	<10	785	2.62 [1.2-5.5]
CPT:70487	Computed tomography, maxillofacial area; with contrast material(s)	37	0.004	2292	0.002	1.51 [1.1-2.1]	14	0.003	736	0.003	1.13 [0.7-1.9]	20	0.005	911	0.004	1.65 [1.1-2.6]	<10	0.001	566	0.002	0.62 [0.2-2.5]	73	4505	0.0159458	1.2 [0.6 - 1.7]	<10	240	3.65 [1.2-11.4]
1123	Candidiasis of skin and nails	53	0.005	2881	0.003	1.72 [1.3-2.3]	13	0.003	916	0.004	0.84 [0.5-1.5]	21	0.005	1133	0.004	1.39 [0.9-2.1]	<10	0.002	689	0.003	1.02 [0.4-2.7]	91	5619	0.015937	1.2 [0.8 - 1.7]	<10	120	--
V5489	Other orthopedic aftercare	196	0.019	12501	0.013	1.47 [1.3-1.7]	23	0.005	861	0.004	1.59 [1-2.4]	205	0.046	12278	0.047	1.27 [1.1-1.5]	97	0.043	6536	0.026	2.72 [2.2-3.3]	521	32176	0.0159342	1.8 [1.3 - 2.7]	10	4063	0.71 [0.4-1.3]
43490	Cerebral artery occlusion, unspecified, without mention of cerebral infarction	139	0.014	8035	0.008	1.62 [1.4-1.9]	<10	0.001	256	0.001	1.63 [0.8-3.4]	<10	0.002	225	0.001	2.67 [1.3-5.4]	13	0.006	1804	0.007	1.26 [0.7-2.2]	167	10320	0.0159245	1.8 [1.3 - 2.7]	<10	136	--
99883	Non-healing surgical wound	63	0.006	3795	0.004	1.55 [1.2-2]	<10	0.001	327	0.001	1.27 [0.6-2.7]	29	0.007	1183	0.005	1.85 [1.3-2.7]	<10	0.004	1314	0.005	1.07 [0.5-2.1]	107	6619	0.0159084	1.4 [1.1 - 1.8]	<10	50	--
CPT:30901	Control nasal hemorrhage, anterior, simple (limited cautery and/or packing) any method	26	0.003	1212	0.001	2 [1.4-3]	<10	0.001	526	0.002	0.56 [0.2-1.4]	11	0.002	667	0.003	1.24 [0.7-2.2]	<10	0	194	0.001	--	42.001	2599	0.0159034	1.0 [0.0 - 2.0]	<10	371	2.36 [0.8-7.4]
28989	Other specified diseases of blood and blood-forming organs	36	0.004	1957	0.002	1.72 [1.2-2.4]	<10	0	224	0.001	0.26 [0-1.9]	<10	0.002	567	0.002	1.19 [0.6-2.3]	<10	0.001	226	0.001	1.55 [0.4-6.2]	48	2974	0.0158835	1.2 [0.3 - 1.7]	<10	64	--
53550	Unspecified gastritis and gastroduodenitis, without mention of hemorrhage	525	0.051	33223	0.035	1.5 [1.4-1.6]	132	0.028	6395	0.027	1.23 [1-1.5]	89	0.02	3197	0.012	2.12 [1.7-2.6]	26	0.012	5030	0.02	0.9 [0.6-1.3]	772	47845	0.0158792	1.4 [0.9 - 2.1]	<10	926	1.9 [0.8-4.3]
5109	Empyema without mention of fistula	19	0.002	1711	0.002	1.03 [0.7-1.6]	<10	0.002	156	0.001	3.43 [1.8-6.7]	<10	0.002	325	0.001	1.62 [0.8-3.4]	<10	0.003	349	0.001	3.02 [1.3-6.8]	41	2541	0.0158792	2.3 [1.0 - 3.4]	<10	37	--
CPT:72220	Radiologic examination, sacrum and coccyx, minimum of two views	64	0.006	3292	0.003	1.82 [1.4-2.3]	13	0.003	866	0.004	0.89 [0.5-1.5]	15	0.003	1059	0.004	1.06 [0.6-1.8]	<10	0	550	0.002	0.32 [0-2.3]	93	5767	0.0158703	1.0 [0.3 - 1.8]	<10	230	--
72981	Swelling of limb	1194	0.116	77077	0.081	1.5 [1.4-1.6]	188	0.04	8117	0.035	1.39 [1.2-1.6]	211	0.048	10090	0.039	1.61 [1.4-1.8]	171	0.076	14120	0.057	2.27 [1.9-2.7]	1764	109404	0.0158679	1.7 [1.4 - 2.3]	<10	2297	1.14 [0.6-2.2]
7904	Nonspecific elevation of levels of transaminase or lactic acid dehydrogenase [LDH]	156	0.015	9497	0.01	1.54 [1.3-1.8]	70	0.015	3500	0.015	1.19 [0.9-1.5]	39	0.009	2312	0.009	1.27 [0.9-1.7]	12	0.005	1873	0.008	1.12 [0.6-2]	277	17182	0.0158657	1.3 [1.1 - 1.5]	<10	687	0.85 [0.2-3.4]
7823	Edema	831	0.081	47767	0.05	1.68 [1.6-1.8]	149	0.032	8068	0.035	1.1 [0.9-1.3]	243	0.055	13201	0.051	1.41 [1.2-1.6]	82	0.037	11920	0.048	1.22 [1-1.5]	1305	80956	0.0158641	1.4 [1.1 - 1.7]	<10	1118	0.52 [0.1-2.1]
CPT:7210	NA	889	0.087	49177	0.052	1.75 [1.6-1.9]	163	0.035	12266	0.053	0.78 [0.7-0.9]	249	0.056	12845	0.05	1.49 [1.3-1.7]	131	0.058	14723	0.059	1.62 [1.4-1.9]	1432	89011	0.0158332	1.4 [0.8 - 1.7]	12	2481	1.42 [0.8-2.5]
CPT:94150	Vital capacity, total (separate procedure)	172	0.017	10523	0.011	1.53 [1.3-1.8]	<10	0.001	204	0.001	1.16 [0.4-3.1]	27	0.006	1696	0.007	1.2 [0.8-1.8]	<10	0	197	0.001	--	203.001	12620	0.015831	1.0 [0.0 - 1.5]	<10	46	--
CPT:73220	Magnetic resonance (eg, proton) imaging, upper extremity, other than joint; without contrast material(s), followed by contrast material(s) and further sequences	30	0.003	1591	0.002	1.76 [1.2-2.5]	<10	0	192	0.001	0.31 [0-2.2]	<10	0.001	313	0.001	0.72 [0.2-2.2]	<10	0.001	146	0.001	2.4 [0.6-9.7]	36	2242	0.0158033	1.3 [0.3 - 2.4]	<10	231	1.26 [0.2-9]
3140	Attention deficit disorder of childhood without mention of hyperactivity	203	0.02	12133	0.013	1.57 [1.4-1.8]	38	0.008	2075	0.009	1.09 [0.8-1.5]	46	0.01	2447	0.009	1.42 [1.1-1.9]	<10	0.003	1594	0.006	0.66 [0.3-1.5]	293	18249	0.015802	1.2 [0.7 - 1.6]	16	3514	1.34 [0.8-2.2]
7240	Spinal stenosis of unspecified region	169	0.016	9902	0.01	1.6 [1.4-1.9]	<10	0.002	633	0.003	0.75 [0.4-1.5]	11	0.002	815	0.003	1.01 [0.6-1.8]	<10	0.001	550	0.002	0.96 [0.3-3]	191	11900	0.0157969	1.1 [0.8 - 1.6]	<10	17	--
70	Corns and callosities	137	0.013	7768	0.008	1.65 [1.4-2]	66	0.014	4188	0.018	0.93 [0.7-1.2]	16	0.004	1132	0.004	1.06 [0.6-1.7]	<10	0.002	809	0.003	0.87 [0.3-2.3]	223	13897	0.0157932	1.1 [0.9 - 1.7]	<10	90	3.24 [0.5-23.3]
80502	Closed fracture of second cervical vertebra	14	0.001	971	0.001	1.34 [0.8-2.3]	<10	0.001	152	0.001	1.17 [0.4-3.7]	<10	0.001	373	0.001	1.21 [0.5-2.7]	<10	0.004	501	0.002	3.16 [1.6-6.1]	32	1997	0.0157713	1.7 [1.2 - 3.2]	<10	14	--
3331	Essential and other specified forms of tremor	78	0.008	4354	0.005	1.67 [1.3-2.1]	16	0.003	942	0.004	1.01 [0.6-1.7]	21	0.005	1367	0.005	1.15 [0.7-1.8]	<10	0.003	896	0.004	1.17 [0.5-2.6]	121	7559	0.0157552	1.3 [1.0 - 1.7]	<10	262	2.23 [0.6-9]
417	Pseudomonas infection in conditions classified elsewhere and of unspecified site	38	0.004	2308	0.002	1.54 [1.1-2.1]	10	0.002	385	0.002	1.54 [0.8-2.9]	<10	0.002	646	0.002	0.81 [0.4-1.7]	<10	0.002	349	0.001	2.01 [0.7-5.4]	59	3688	0.0157459	1.5 [0.8 - 2.0]	<10	235	3.73 [1.2-11.7]
7948	Nonspecific abnormal results of function study of liver	351	0.034	22659	0.024	1.46 [1.3-1.6]	71	0.015	2836	0.012	1.5 [1.2-1.9]	21	0.005	1462	0.006	1.08 [0.7-1.7]	13	0.006	1549	0.006	1.47 [0.9-2.5]	456	28506	0.0157448	1.4 [1.1 - 1.5]	<10	252	1.15 [0.2-8.2]
CPT:78315	Bone and/or joint imaging; three phase study	44	0.004	2774	0.003	1.48 [1.1-2]	<10	0.001	286	0.001	0.83 [0.3-2.2]	17	0.004	867	0.003	1.47 [0.9-2.4]	12	0.005	893	0.004	2.37 [1.3-4.2]	77	4820	0.0157239	1.5 [0.8 - 2.4]	<10	95	--
70722	Pressure ulcer, stage ii	13	0.001	793	0.001	1.53 [0.9-2.6]	<10	0.001	427	0.002	0.83 [0.4-1.9]	26	0.006	1506	0.006	1.3 [0.9-1.9]	<10	0	154	0.001	1.14 [0.2-8.1]	46	2880	0.0157211	1.2 [0.8 - 1.5]	<10	88	3.31 [0.5-23.8]
CPT:72190	Radiologic examination, pelvis; complete, minimum of three views	73	0.007	3524	0.004	1.94 [1.5-2.4]	19	0.004	726	0.003	1.56 [1-2.5]	62	0.014	4165	0.016	1.12 [0.9-1.4]	<10	0.003	1668	0.007	0.73 [0.3-1.5]	161	10083	0.0157165	1.3 [0.7 - 1.9]	<10	51	--
4540	Varicose veins of lower extremities with ulcer	31	0.003	1649	0.002	1.75 [1.2-2.5]	12	0.003	698	0.003	1.02 [0.6-1.8]	<10	0.002	478	0.002	1.1 [0.5-2.3]	<10	0	371	0.001	0.47 [0.1-3.4]	51	3196	0.0157068	1.1 [0.5 - 1.8]	<10	<10	--
42830	Diastolic heart failure, unspecified	94	0.009	5791	0.006	1.52 [1.2-1.9]	26	0.006	1535	0.007	1.01 [0.7-1.5]	27	0.006	1142	0.004	1.78 [1.2-2.6]	<10	0.001	934	0.004	0.56 [0.2-1.7]	150	9402	0.0157035	1.2 [0.6 - 1.8]	<10	627	1.39 [0.4-4.4]
7295	Pain in limb	2704	0.263	182274	0.192	1.52 [1.5-1.6]	829	0.177	37713	0.161	1.39 [1.3-1.5]	778	0.175	35715	0.138	1.82 [1.7-2]	264	0.118	31077	0.125	1.6 [1.4-1.8]	4575	286779	0.0157025	1.6 [1.4 - 1.8]	61	14249	1.28 [1-1.7]
72705	Other tenosynovitis or hand and wrist	112	0.011	7385	0.008	1.42 [1.2-1.7]	30	0.006	1128	0.005	1.58 [1.1-2.3]	15	0.003	977	0.004	1.15 [0.7-1.9]	<10	0.001	541	0.002	0.97 [0.3-3]	160	10031	0.0157001	1.3 [1.0 - 1.6]	<10	190	--
CPT:85018	Blood count; hemoglobin (Hgb)	251	0.024	24926	0.026	0.94 [0.8-1.1]	590	0.126	21698	0.093	1.72 [1.6-1.9]	328	0.074	26593	0.103	0.92 [0.8-1]	<10	0.001	276	0.001	1.27 [0.3-5.1]	1171	73493	0.0156836	1.2 [0.9 - 1.7]	<10	3874	0.67 [0.3-1.3]
53020	Ulcer of esophagus without bleeding	20	0.002	1627	0.002	1.15 [0.7-1.8]	<10	0.001	165	0.001	2.52 [1.2-5.4]	<10	0.002	285	0.001	1.84 [0.9-3.9]	<10	0	120	0	1.46 [0.2-10.5]	35	2197	0.015681	1.7 [1.1 - 2.5]	<10	41	14.24 [3.4-59.1]
82101	Fracture of shaft of femur, closed	28	0.003	1863	0.002	1.4 [1-2]	<10	0.002	409	0.002	1.31 [0.7-2.5]	10	0.002	471	0.002	1.59 [0.9-3]	20	0.009	1464	0.006	2.41 [1.5-3.8]	67	4207	0.0156762	1.7 [1.3 - 2.4]	<10	275	--
70705	Decubitus ulcer, buttock	29	0.003	1570	0.002	1.72 [1.2-2.5]	10	0.002	644	0.003	0.92 [0.5-1.7]	16	0.004	996	0.004	1.21 [0.7-2]	<10	0.001	370	0.001	0.95 [0.2-3.8]	57	3580	0.0156723	1.2 [0.9 - 1.7]	<10	43	--
3569	Unspecified idiopathic peripheral neuropathy	305	0.03	19369	0.02	1.48 [1.3-1.7]	112	0.024	4853	0.021	1.38 [1.1-1.7]	77	0.017	4415	0.017	1.32 [1-1.7]	13	0.006	3212	0.013	0.71 [0.4-1.2]	507	31849	0.0156694	1.2 [0.7 - 1.5]	<10	155	--
3158	Other specified delays in development	<10	0.001	482	0.001	1.74 [0.9-3.4]	12	0.003	514	0.002	1.39 [0.8-2.5]	<10	0.001	410	0.002	0.55 [0.2-1.7]	<10	0.001	228	0.001	1.54 [0.4-6.2]	26	1634	0.0156627	1.3 [0.5 - 1.7]	12	1775	1.99 [1.1-3.5]
CPT:90714	Tetanus and diphtheria toxoids (Td) adsorbed, preservative free, when administered to individuals 7 years or older, for intramuscular use	22	0.002	1792	0.002	1.14 [0.8-1.7]	21	0.004	1377	0.006	0.91 [0.6-1.4]	44	0.01	1705	0.007	1.95 [1.4-2.6]	<10	0	660	0.003	0.26 [0-1.9]	88	5534	0.0156528	1.1 [0.3 - 1.9]	<10	458	1.27 [0.3-5.1]
99591	Systemic inflammatory response syndrome (SIRS), due to infectious process without organ dysfunction Sepsis	100	0.01	7149	0.008	1.31 [1.1-1.6]	34	0.007	1262	0.005	1.61 [1.1-2.3]	76	0.017	3854	0.015	1.49 [1.2-1.9]	25	0.011	2516	0.01	1.75 [1.2-2.6]	235	14781	0.01565	1.5 [1.3 - 1.8]	<10	317	1.84 [0.5-7.4]
53290	Duodenal ulcer, unspecified as acute or chronic, without hemorrhage or perforation, without mention of obstruction	32	0.003	2171	0.002	1.37 [1-1.9]	<10	0.001	312	0.001	0.57 [0.2-1.8]	14	0.003	384	0.001	2.74 [1.6-4.7]	<10	0	220	0.001	--	49.001	3087	0.0156253	1.2 [0.0 - 2.7]	<10	112	--
7847	Epistaxis	151	0.015	9836	0.01	1.44 [1.2-1.7]	65	0.014	3217	0.014	1.2 [0.9-1.5]	56	0.013	3006	0.012	1.4 [1.1-1.8]	10	0.004	1713	0.007	1.02 [0.5-1.9]	282	17772	0.0156198	1.3 [1.0 - 1.4]	<10	1378	1.48 [0.7-3.1]
3542	Lesion of ulnar nerve	123	0.012	7464	0.008	1.54 [1.3-1.8]	35	0.007	1517	0.006	1.37 [1-1.9]	20	0.005	1262	0.005	1.19 [0.8-1.9]	<10	0.003	1358	0.005	0.77 [0.3-1.7]	184	11601	0.0156131	1.2 [0.8 - 1.5]	<10	77	--
7890	Abdominal pain, unspecified site	2112	0.206	146961	0.154	1.43 [1.4-1.5]	682	0.146	31510	0.135	1.35 [1.2-1.5]	801	0.181	36530	0.141	1.84 [1.7-2]	262	0.117	28287	0.114	1.76 [1.5-2]	3857	243288	0.0156062	1.6 [1.3 - 1.8]	53	10877	1.47 [1.1-2]
82525	Fracture of metatarsal bone(s), closed	117	0.011	7219	0.008	1.52 [1.3-1.8]	30	0.006	1227	0.005	1.46 [1-2.1]	22	0.005	1238	0.005	1.34 [0.9-2]	19	0.008	2175	0.009	1.54 [1-2.4]	188	11859	0.0156055	1.5 [1.3 - 1.5]	<10	887	2.31 [1.1-4.9]
V1302	Urinary (tract) infection	51	0.005	3717	0.004	1.28 [1-1.7]	27	0.006	1255	0.005	1.28 [0.9-1.9]	61	0.014	3413	0.013	1.35 [1-1.7]	<10	0.001	512	0.002	0.68 [0.2-2.7]	141	8897	0.0156008	1.1 [0.7 - 1.3]	<10	495	1.18 [0.3-4.7]
3319	Cerebral degeneration, unspecified	48	0.005	3007	0.003	1.49 [1.1-2]	<10	0.001	178	0.001	1.34 [0.5-3.6]	17	0.004	701	0.003	1.82 [1.1-3]	12	0.005	1229	0.005	1.72 [1-3]	81	5115	0.0155889	1.6 [1.3 - 1.8]	<10	66	--
V5411	Aftercare for healing traumatic fracture of upper arm	67	0.007	4792	0.005	1.3 [1-1.7]	<10	0	121	0.001	0.98 [0.2-4]	34	0.008	1439	0.006	1.78 [1.3-2.5]	<10	0.001	345	0.001	1.52 [0.5-4.8]	106	6697	0.0155814	1.4 [1.0 - 1.8]	<10	143	2.04 [0.3-14.6]
99666	Infection and inflammatory reaction due to internal joint prosthesis	37	0.004	2007	0.002	1.72 [1.2-2.4]	<10	0	131	0.001	0.45 [0.1-3.2]	<10	0.002	462	0.002	1.46 [0.8-2.8]	<10	0	433	0.002	0.4 [0.1-2.9]	48	3033	0.0155794	1.0 [0.4 - 1.7]	<10	<10	--
2808	Other specified iron deficiency anemias	18	0.002	818	0.001	2.05 [1.3-3.3]	<10	0.001	381	0.002	0.94 [0.4-2.1]	<10	0	253	0.001	0.3 [0-2.1]	<10	0	128	0.001	--	25.001	1580	0.0155769	0.8 [0.0 - 2.1]	<10	31	--
9895	Toxic effect of venom	21	0.002	2219	0.002	0.88 [0.6-1.4]	<10	0.001	235	0.001	0.76 [0.2-2.4]	30	0.007	969	0.004	2.33 [1.6-3.4]	<10	0.002	246	0.001	2.85 [1.1-7.7]	58	3669	0.0155621	1.7 [0.8 - 2.9]	<10	102	--
586	Renal failure, unspecified	323	0.031	20955	0.022	1.45 [1.3-1.6]	21	0.004	1145	0.005	1.09 [0.7-1.7]	49	0.011	2074	0.008	1.78 [1.3-2.4]	29	0.013	2526	0.01	2.03 [1.4-2.9]	422	26700	0.0155593	1.6 [1.1 - 2.0]	<10	198	2.95 [0.7-11.9]
38870	Otalgia, unspecified	314	0.031	23419	0.025	1.26 [1.1-1.4]	150	0.032	7998	0.034	1.12 [0.9-1.3]	163	0.037	6435	0.025	1.94 [1.7-2.3]	<10	0.003	2283	0.009	0.53 [0.3-1.1]	634	40135	0.015551	1.2 [0.5 - 1.9]	<10	973	1.2 [0.4-3.2]
31539	Other developmental speech disorder	16	0.002	804	0.001	1.86 [1.1-3]	<10	0.002	549	0.002	0.97 [0.5-1.9]	<10	0	275	0.001	0.55 [0.1-2.2]	<10	0.001	272	0.001	1.93 [0.6-6]	30	1900	0.015544	1.3 [0.5 - 1.9]	<10	743	0.39 [0.1-2.8]
82321	Closed fracture of shaft of fibula	27	0.003	1394	0.001	1.81 [1.2-2.6]	<10	0	276	0.001	0.43 [0.1-1.7]	<10	0.001	226	0.001	1.33 [0.5-3.6]	<10	0.002	516	0.002	1.7 [0.7-4.1]	38	2412	0.0155102	1.3 [0.4 - 1.8]	<10	174	--
72401	Spinal stenosis of thoracic region	21	0.002	1388	0.001	1.41 [0.9-2.2]	<10	0	103	0	0.58 [0.1-4.1]	<10	0.001	206	0.001	2.19 [1-4.9]	<10	0.001	208	0.001	1.69 [0.4-6.8]	30	1905	0.0155039	1.5 [0.6 - 2.2]	<10	26	--
2811	Other vitamin B12 deficiency anemia	69	0.007	4043	0.004	1.59 [1.3-2]	<10	0.002	688	0.003	0.69 [0.3-1.4]	10	0.002	699	0.003	1.07 [0.6-2]	<10	0	159	0.001	1.1 [0.2-7.9]	88	5589	0.0155011	1.1 [0.7 - 1.6]	<10	38	--
72762	Nontraumatic rupture of tendons of biceps (long head)	29	0.003	1721	0.002	1.57 [1.1-2.3]	<10	0.001	400	0.002	0.89 [0.4-2]	<10	0.001	143	0.001	2.63 [1.1-6.4]	<10	0	277	0.001	--	40.001	2541	0.0154983	1.3 [0.0 - 2.6]	<10	13	--
7030	Ingrowing nail	140	0.014	7955	0.008	1.65 [1.4-2]	39	0.008	2363	0.01	0.98 [0.7-1.3]	17	0.004	1375	0.005	0.93 [0.6-1.5]	<10	0	830	0.003	0.21 [0-1.5]	197	12523	0.0154874	0.9 [0.2 - 1.6]	<10	317	3.69 [1.4-9.9]
78906	Abdominal pain, epigastric	563	0.055	36320	0.038	1.47 [1.3-1.6]	185	0.039	11057	0.047	0.99 [0.9-1.2]	198	0.045	8214	0.032	1.86 [1.6-2.1]	33	0.015	6654	0.027	0.87 [0.6-1.2]	979	62245	0.0154846	1.3 [0.9 - 1.9]	<10	1569	1.49 [0.7-3]
2899	Unspecified diseases of blood and blood-forming organs	127	0.012	13699	0.014	0.86 [0.7-1]	166	0.035	4696	0.02	2.15 [1.8-2.5]	<10	0.002	536	0.002	0.98 [0.5-2.1]	<10	0.001	271	0.001	1.29 [0.3-5.2]	302	19202	0.015484	1.3 [0.9 - 2.1]	<10	154	1.89 [0.3-13.5]
71905	Effusion of joint of pelvic region and thigh	22	0.002	1151	0.001	1.78 [1.2-2.7]	<10	0	140	0.001	0.42 [0.1-3]	<10	0	230	0.001	0.65 [0.2-2.6]	<10	0.001	198	0.001	1.77 [0.4-7.1]	27	1719	0.0154639	1.2 [0.4 - 1.8]	<10	129	2.26 [0.3-16.2]
6019	Prostatitis, unspecified	71	0.007	4848	0.005	1.37 [1.1-1.7]	14	0.003	831	0.004	1 [0.6-1.7]	21	0.005	853	0.003	1.85 [1.2-2.9]	<10	0.001	352	0.001	1 [0.2-4]	108	6884	0.0154462	1.3 [1.0 - 1.9]	<10	18	16.19 [2.2-121.5]
99889	Other specified complications of procedures	99	0.01	6713	0.007	1.38 [1.1-1.7]	12	0.003	705	0.003	1.01 [0.6-1.8]	22	0.005	900	0.003	1.84 [1.2-2.8]	<10	0.003	606	0.002	2.03 [1-4.3]	140	8924	0.0154457	1.6 [1.0 - 2.0]	<10	188	--
7872	Dysphagia	233	0.023	15225	0.016	1.44 [1.3-1.6]	55	0.012	2501	0.011	1.31 [1-1.7]	21	0.005	1054	0.004	1.5 [1-2.3]	<10	0.003	1364	0.005	0.9 [0.4-1.9]	316	20144	0.0154448	1.3 [0.9 - 1.5]	<10	<10	--
462	Acute pharyngitis	1264	0.123	87865	0.092	1.39 [1.3-1.5]	415	0.089	17089	0.073	1.49 [1.3-1.7]	322	0.073	15478	0.06	1.62 [1.4-1.8]	41	0.018	9768	0.039	0.73 [0.5-1]	2042	130200	0.0154414	1.3 [0.7 - 1.6]	24	4525	1.57 [1-2.4]
2699	Unspecified nutritional deficiency	87	0.008	5812	0.006	1.4 [1.1-1.7]	12	0.003	457	0.002	1.56 [0.9-2.8]	<10	0	170	0.001	0.44 [0.1-3.2]	<10	0.003	320	0.001	3.29 [1.5-7.4]	106	6759	0.0154406	1.7 [0.4 - 3.3]	25	2716	2.77 [1.8-4.1]
V1359	Personal history of other musculoskeletal disorders	23	0.002	1144	0.001	1.88 [1.2-2.8]	<10	0	129	0.001	0.92 [0.2-3.7]	19	0.004	1405	0.005	1.01 [0.6-1.6]	<10	0	128	0.001	--	44.001	2806	0.0154389	1.0 [0.0 - 1.9]	<10	170	--
2893	Lymphadenitis, unspecified, except mesenteric	34	0.003	2303	0.002	1.38 [1-1.9]	<10	0.002	421	0.002	1.27 [0.7-2.5]	<10	0.002	488	0.002	1.23 [0.6-2.5]	<10	0.003	423	0.002	2.49 [1.1-5.6]	57	3635	0.0154388	1.6 [1.2 - 2.5]	<10	246	3.56 [1.1-11.2]
2738	Other disorders of plasma protein metabolism	13	0.001	1020	0.001	1.19 [0.7-2.1]	<10	0.001	306	0.001	0.58 [0.2-1.8]	38	0.009	1925	0.007	1.49 [1.1-2.1]	<10	0	257	0.001	0.68 [0.1-4.9]	55	3508	0.0154364	1.0 [0.6 - 1.5]	<10	118	--
7862	Cough	2069	0.201	141939	0.149	1.45 [1.4-1.5]	568	0.121	24466	0.105	1.44 [1.3-1.6]	563	0.127	25762	0.099	1.76 [1.6-1.9]	135	0.06	20611	0.083	1.16 [1-1.4]	3335	212778	0.0154317	1.5 [1.2 - 1.8]	26	6089	1.26 [0.8-1.9]
5849	Acute renal failure, unspecified	483	0.047	32395	0.034	1.41 [1.3-1.5]	157	0.034	7392	0.032	1.27 [1.1-1.5]	187	0.042	10035	0.039	1.42 [1.2-1.6]	56	0.025	6549	0.026	1.52 [1.2-2]	883	56371	0.0154225	1.4 [1.3 - 1.5]	<10	379	4.65 [2.1-10.5]
389	Unspecified septicemia	196	0.019	14183	0.015	1.29 [1.1-1.5]	43	0.009	2160	0.009	1.18 [0.9-1.6]	99	0.022	5278	0.02	1.42 [1.2-1.7]	27	0.012	1681	0.007	2.85 [1.9-4.2]	365	23302	0.0154223	1.7 [1.2 - 2.8]	<10	343	5.14 [2.3-11.6]
CPT:71010	Radiologic examination, chest; single view, frontal	2157	0.21	151906	0.16	1.41 [1.3-1.5]	594	0.127	29996	0.128	1.21 [1.1-1.3]	972	0.219	44895	0.173	1.87 [1.7-2]	526	0.235	44625	0.179	2.69 [2.4-3]	4249	271422	0.0154133	1.8 [1.2 - 2.7]	27	5114	1.57 [1.1-2.3]
979	Syphilis, unspecified	19	0.002	1242	0.001	1.43 [0.9-2.2]	10	0.002	477	0.002	1.25 [0.7-2.3]	<10	0.001	251	0.001	1.2 [0.4-3.2]	<10	0.001	330	0.001	1.59 [0.5-5]	36	2300	0.015411	1.4 [1.2 - 1.6]	<10	14	--
1109	Dermatophytosis of unspecified site	165	0.016	10389	0.011	1.49 [1.3-1.7]	17	0.004	568	0.002	1.78 [1.1-2.9]	16	0.004	1311	0.005	0.92 [0.6-1.5]	<10	0.004	898	0.004	1.56 [0.8-3.1]	206	13166	0.0154053	1.4 [0.9 - 1.8]	<10	227	2.57 [0.6-10.4]
72479	Other disorders of coccyx	46	0.004	2449	0.003	1.75 [1.3-2.3]	<10	0.001	419	0.002	0.99 [0.5-2.1]	<10	0	516	0.002	0.29 [0.1-1.2]	<10	0.001	324	0.001	1.62 [0.5-5.1]	58	3708	0.015401	1.2 [0.3 - 1.8]	<10	113	2.58 [0.4-18.5]
CPT:49320	Laparoscopy, abdomen, peritoneum, and omentum, diagnostic, with or without collection of specimen(s) by brushing or washing (separate procedure)	15	0.001	1041	0.001	1.34 [0.8-2.2]	<10	0.002	242	0.001	1.97 [1-4]	<10	0.002	300	0.001	1.75 [0.8-3.7]	<10	0	399	0.002	0.44 [0.1-3.1]	31	1982	0.0153999	1.4 [0.4 - 2.0]	<10	169	--
56409	Other constipation	65	0.006	3998	0.004	1.52 [1.2-1.9]	36	0.008	1818	0.008	1.18 [0.8-1.6]	19	0.004	1627	0.006	0.88 [0.6-1.4]	<10	0.001	434	0.002	1.21 [0.4-3.8]	123	7877	0.015375	1.2 [0.9 - 1.5]	<10	2225	1.18 [0.6-2.3]
CPT:99394	Periodic comprehensive preventive medicine reevaluation and management of an individual including an age and gender appropriate history, examination, counseling/anticipatory guidance/risk factor reduction interventions, and the ordering of appropriate immunization(s), laboratory/diagnostic procedures, established patient; adolescent (age 12 through 17 years)	323	0.031	16303	0.017	1.87 [1.7-2.1]	86	0.018	4685	0.02	1.09 [0.9-1.4]	110	0.025	8877	0.034	0.93 [0.8-1.1]	21	0.009	4719	0.019	0.78 [0.5-1.2]	540	34584	0.0153741	1.2 [0.8 - 1.9]	37	6051	1.84 [1.3-2.6]
34610	Common migraine, without mention of intractable migraine	161	0.016	9128	0.01	1.65 [1.4-1.9]	43	0.009	3536	0.015	0.72 [0.5-1]	49	0.011	2732	0.011	1.35 [1-1.8]	<10	0.001	1007	0.004	0.52 [0.2-1.6]	256	16403	0.0153671	1.1 [0.5 - 1.7]	<10	2548	0.68 [0.3-1.5]
CPT:72191	Computed tomographic angiography, pelvis, without contrast material(s), followed by contrast material(s) and further sections, including image post-processing	105	0.01	7132	0.007	1.38 [1.1-1.7]	23	0.005	758	0.003	1.81 [1.2-2.7]	13	0.003	788	0.003	1.24 [0.7-2.1]	<10	0.001	556	0.002	0.95 [0.3-2.9]	144	9234	0.0153551	1.3 [0.9 - 1.8]	<10	37	7.88 [1.1-57.5]
6071	Balanoposthitis	26	0.003	1803	0.002	1.34 [0.9-2]	18	0.004	723	0.003	1.48 [0.9-2.4]	<10	0.001	283	0.001	1.06 [0.4-2.8]	<10	0	270	0.001	--	48.001	3079	0.0153505	1.0 [0.0 - 1.5]	<10	191	1.52 [0.2-10.9]
7881	Dysuria	552	0.054	38237	0.04	1.36 [1.3-1.5]	231	0.049	12285	0.053	1.12 [1-1.3]	249	0.056	12194	0.047	1.57 [1.4-1.8]	20	0.009	4786	0.019	0.73 [0.5-1.1]	1052	67502	0.0153456	1.2 [0.7 - 1.6]	<10	1827	1.12 [0.5-2.4]
CPT:99384	Initial comprehensive preventive medicine evaluation and management of an individual including an age and gender appropriate history, examination, counseling/anticipatory guidance/risk factor reduction interventions, and the ordering of appropriate immunization(s), laboratory/diagnostic procedures, new patient; adolescent (age 12 through 17 years)	72	0.007	3759	0.004	1.79 [1.4-2.3]	23	0.005	1445	0.006	0.95 [0.6-1.4]	23	0.005	1222	0.005	1.41 [0.9-2.1]	<10	0.003	1533	0.006	0.68 [0.3-1.5]	124	7959	0.0153408	1.2 [0.7 - 1.8]	14	1661	2.5 [1.5-4.3]
7930	Nonspecific abnormal findings on radiological and other examination of skull and head	134	0.013	9145	0.01	1.37 [1.2-1.6]	17	0.004	790	0.003	1.28 [0.8-2.1]	26	0.006	1089	0.004	1.8 [1.2-2.7]	10	0.004	979	0.004	1.79 [1-3.4]	187	12003	0.0153404	1.6 [1.3 - 1.8]	<10	1112	0.52 [0.1-2.1]
78650	Unspecified chest pain	2837	0.276	186940	0.197	1.57 [1.5-1.6]	655	0.14	36077	0.154	1.09 [1-1.2]	672	0.152	28260	0.109	1.97 [1.8-2.1]	407	0.182	42361	0.17	1.96 [1.8-2.2]	4571	293638	0.0153282	1.6 [1.1 - 2.0]	26	4641	1.67 [1.1-2.5]
CPT:20670	Removal of implant; superficial, (eg, buried wire, pin or rod) (separate procedure)	17	0.002	927	0.001	1.71 [1.1-2.8]	13	0.003	825	0.004	0.94 [0.5-1.6]	<10	0.002	450	0.002	1.33 [0.7-2.7]	<10	0.002	563	0.002	1.56 [0.6-3.8]	43	2765	0.0153134	1.4 [0.9 - 1.7]	<10	386	1.51 [0.4-6.1]
CPT:86803	Hepatitis C antibody	1400	0.136	89789	0.094	1.52 [1.4-1.6]	427	0.091	26141	0.112	0.97 [0.9-1.1]	270	0.061	18742	0.072	1.09 [1-1.2]	<10	0	392	0.002	--	2097	135064	0.0152886	0.9 [0.0 - 1.5]	13	2437	1.57 [0.9-2.7]
7813	Lack of coordination	179	0.017	10715	0.011	1.57 [1.3-1.8]	22	0.005	821	0.004	1.59 [1-2.4]	40	0.009	3165	0.012	0.95 [0.7-1.3]	<10	0.001	1029	0.004	0.51 [0.2-1.6]	244	15730	0.0152748	1.2 [0.5 - 1.6]	<10	1666	0.87 [0.4-2.1]
E9064	Bite of nonvenomous arthropod	33	0.003	3372	0.004	0.91 [0.6-1.3]	42	0.009	1523	0.007	1.64 [1.2-2.2]	25	0.006	1509	0.006	1.24 [0.8-1.9]	<10	0.002	302	0.001	2.32 [0.9-6.2]	104	6706	0.0152717	1.5 [0.9 - 2.3]	<10	142	4.11 [1-16.6]
79902	Hypoxemia	312	0.03	20981	0.022	1.4 [1.2-1.6]	40	0.009	1782	0.008	1.34 [1-1.8]	93	0.021	4666	0.018	1.51 [1.2-1.9]	42	0.019	4009	0.016	1.86 [1.4-2.5]	487	31438	0.0152545	1.5 [1.3 - 1.9]	<10	763	3.08 [1.5-6.2]
3688	Other specified visual disturbances	115	0.011	7203	0.008	1.49 [1.2-1.8]	81	0.017	4970	0.021	0.97 [0.8-1.2]	84	0.019	4627	0.018	1.37 [1.1-1.7]	11	0.005	1999	0.008	0.96 [0.5-1.7]	291	18799	0.0152436	1.2 [1.0 - 1.5]	<10	588	2.49 [1-6]
5645	Functional diarrhea	149	0.014	9384	0.01	1.49 [1.3-1.7]	<10	0	284	0.001	0.42 [0.1-1.7]	<10	0.001	156	0.001	1.44 [0.5-4.5]	<10	0.001	326	0.001	1.61 [0.5-5]	157	10150	0.0152324	1.2 [0.4 - 1.6]	<10	24	--
78096	Generalized pain	110	0.011	8138	0.009	1.26 [1-1.5]	45	0.01	1397	0.006	1.92 [1.4-2.6]	74	0.017	3585	0.014	1.56 [1.2-2]	15	0.007	2655	0.011	0.99 [0.6-1.6]	244	15775	0.0152319	1.4 [1.0 - 1.9]	<10	787	2.99 [1.5-6]
CPT:8102	NA	1959	0.191	135989	0.143	1.42 [1.4-1.5]	1086	0.232	48797	0.209	1.44 [1.3-1.5]	431	0.097	34594	0.134	0.93 [0.8-1]	22	0.01	6843	0.028	0.56 [0.4-0.8]	3498	226223	0.0152272	1.1 [0.6 - 1.4]	69	8703	2.52 [2-3.3]
5829	Chronic glomerulonephritis with unspecified pathological lesion in kidney	26	0.003	1488	0.002	1.63 [1.1-2.4]	<10	0	191	0.001	0.62 [0.2-2.5]	<10	0.001	264	0.001	1.42 [0.6-3.4]	<10	0	192	0.001	--	33.001	2135	0.0152219	0.9 [0.0 - 1.6]	<10	55	5.3 [0.7-38.4]
V720	Examination of eyes and vision	<10	0.001	612	0.001	1.07 [0.5-2.2]	34	0.007	3742	0.016	0.54 [0.4-0.8]	90	0.02	4037	0.016	1.69 [1.4-2.1]	<10	0	156	0.001	1.12 [0.2-8]	132	8547	0.0152091	1.1 [0.5 - 1.7]	<10	2698	0.86 [0.4-1.7]
7292	Neuralgia, neuritis, and radiculitis, unspecified	273	0.027	15585	0.016	1.65 [1.5-1.9]	32	0.007	1797	0.008	1.06 [0.7-1.5]	30	0.007	2334	0.009	0.96 [0.7-1.4]	<10	0.002	2236	0.009	0.31 [0.1-0.8]	339	21952	0.0152079	1.0 [0.3 - 1.6]	<10	337	0.86 [0.1-6.2]
V7285	Other specified examination	156	0.015	8690	0.009	1.68 [1.4-2]	<10	0.002	800	0.003	0.67 [0.3-1.3]	<10	0.002	1297	0.005	0.46 [0.2-0.9]	<10	0.001	547	0.002	0.64 [0.2-2.6]	175	11334	0.0152055	0.9 [0.5 - 1.7]	<10	77	--
5880	Renal osteodystrophy	<10	0.001	406	0	1.38 [0.6-3.1]	23	0.005	1315	0.006	1.04 [0.7-1.6]	<10	0.001	357	0.001	1.05 [0.4-2.5]	<10	0.001	319	0.001	1.65 [0.5-5.1]	37	2397	0.0152013	1.3 [1.0 - 1.6]	<10	<10	--
CPT:72114	Radiologic examination, spine, lumbosacral; complete, including bending views	47	0.005	2178	0.002	2.02 [1.5-2.7]	<10	0.002	998	0.004	0.48 [0.2-1]	<10	0	288	0.001	0.52 [0.1-2.1]	<10	0.001	360	0.001	0.97 [0.2-3.9]	59	3824	0.0151944	1.0 [0.5 - 2.0]	<10	<10	--
CPT:95904	Nerve conduction, amplitude and latency/velocity study, each nerve; sensory	371	0.036	22691	0.024	1.54 [1.4-1.7]	41	0.009	2659	0.011	0.91 [0.7-1.2]	59	0.013	3262	0.013	1.36 [1.1-1.8]	<10	0.002	2240	0.009	0.39 [0.2-0.9]	476	30852	0.0151941	1.1 [0.4 - 1.5]	<10	255	--
4371	Other generalized ischemic cerebrovascular disease	62	0.006	3384	0.004	1.71 [1.3-2.2]	<10	0	134	0.001	--	14	0.003	678	0.003	1.55 [0.9-2.6]	11	0.005	1444	0.006	1.34 [0.7-2.4]	87.001	5640	0.0151914	1.2 [0.0 - 1.7]	<10	10	--
541	Appendicitis, unqualified	66	0.006	4132	0.004	1.49 [1.2-1.9]	<10	0.001	638	0.003	0.46 [0.2-1.1]	15	0.003	752	0.003	1.5 [0.9-2.5]	<10	0.003	507	0.002	2.43 [1.1-5.1]	93	6029	0.0151911	1.5 [0.5 - 2.4]	<10	370	1.57 [0.4-6.3]
CPT:76376	3D rendering with interpretation and reporting of computed tomography, magnetic resonance imaging, ultrasound, or other tomographic modality; not requiring image postprocessing on an independent workstation	28	0.003	3333	0.004	0.78 [0.5-1.1]	<10	0.001	116	0	1.54 [0.5-4.8]	<10	0.001	422	0.002	0.53 [0.2-1.7]	69	0.031	2807	0.011	4.47 [3.5-5.7]	103	6678	0.0151895	1.8 [0.5 - 4.5]	<10	684	--
CPT:36556	Insertion of non-tunneled central venous catheter; patient five years or older	153	0.015	9793	0.01	1.46 [1.2-1.7]	13	0.003	536	0.002	1.44 [0.8-2.5]	94	0.021	5546	0.021	1.28 [1-1.6]	65	0.029	5220	0.021	2.24 [1.7-2.9]	325	21095	0.0151727	1.6 [1.3 - 2.2]	<10	898	--
4659	Acute upper respiratory infections of unspecified site	1527	0.149	106256	0.112	1.4 [1.3-1.5]	475	0.101	19019	0.081	1.55 [1.4-1.7]	315	0.071	15438	0.06	1.58 [1.4-1.8]	121	0.054	17593	0.071	1.22 [1-1.5]	2438	158306	0.015167	1.4 [1.2 - 1.6]	32	5088	1.89 [1.3-2.7]
2761	Hyposmolality and/or hyponatremia	380	0.037	25619	0.027	1.4 [1.3-1.5]	72	0.015	3466	0.015	1.24 [1-1.6]	135	0.03	7630	0.029	1.34 [1.1-1.6]	22	0.01	2838	0.011	1.36 [0.9-2.1]	609	39553	0.0151636	1.3 [1.2 - 1.4]	<10	610	1.43 [0.5-4.5]
542	Herpetic gingivostomatitis	<10	0.001	590	0.001	0.95 [0.4-2.1]	11	0.002	368	0.002	1.78 [1-3.2]	<10	0	151	0.001	0.99 [0.2-4]	<10	0	126	0.001	--	19.001	1235	0.0151523	0.9 [0.0 - 1.8]	<10	64	--
CPT:76705	Ultrasound, abdominal, B-scan and/or real time with image documentation; limited (eg, single organ, quadrant, follow-up)	324	0.032	20980	0.022	1.45 [1.3-1.6]	99	0.021	5199	0.022	1.13 [0.9-1.4]	218	0.049	10167	0.039	1.65 [1.4-1.9]	122	0.054	13274	0.053	1.67 [1.4-2]	763	49620	0.015144	1.5 [1.1 - 1.7]	<10	1435	1.01 [0.4-2.5]
CPT:70220	Radiologic examination, sinuses, paranasal, complete, minimum of three views	38	0.004	1867	0.002	1.9 [1.4-2.6]	<10	0	199	0.001	0.3 [0-2.1]	<10	0	203	0.001	0.74 [0.2-3]	<10	0.001	529	0.002	0.66 [0.2-2.7]	43	2798	0.0151355	0.9 [0.3 - 1.9]	<10	503	1.16 [0.3-4.7]
82520	Fracture of unspecified bone(s) of foot (except toes), closed	35	0.003	2161	0.002	1.51 [1.1-2.1]	<10	0	283	0.001	0.42 [0.1-1.7]	<10	0.002	217	0.001	2.42 [1.1-5.1]	<10	0.002	463	0.002	1.51 [0.6-4.1]	48	3124	0.0151324	1.5 [0.4 - 2.4]	<10	285	3.07 [1-9.6]
2888	Other specified disease of white blood cells	144	0.014	9461	0.01	1.42 [1.2-1.7]	<10	0.002	337	0.001	1.41 [0.7-2.8]	<10	0.002	316	0.001	2.14 [1.1-4.2]	<10	0.002	695	0.003	1.26 [0.5-3]	166	10809	0.0151253	1.6 [1.3 - 2.1]	<10	69	--
71954	Stiffness of joint, not elsewhere classified, involving hand	58	0.006	3588	0.004	1.51 [1.2-2]	10	0.002	694	0.003	0.86 [0.5-1.6]	29	0.007	1786	0.007	1.22 [0.8-1.8]	<10	0	251	0.001	--	97.001	6319	0.0151186	0.9 [0.0 - 1.5]	<10	54	--
CPT:8103	NA	3572	0.348	238987	0.251	1.6 [1.5-1.7]	627	0.134	33844	0.145	1.12 [1-1.2]	723	0.163	41479	0.16	1.39 [1.3-1.5]	11	0.005	7182	0.029	0.26 [0.1-0.5]	4933	321492	0.0151122	1.1 [0.3 - 1.6]	68	13394	1.55 [1.2-2]
5679	Unspecified peritonitis	31	0.003	2141	0.002	1.35 [0.9-1.9]	<10	0	110	0	1.08 [0.3-4.4]	<10	0.002	416	0.002	1.62 [0.8-3.1]	<10	0.002	398	0.002	2.2 [0.9-5.3]	47	3065	0.0151028	1.6 [1.1 - 2.2]	<10	47	--
7931	Nonspecific abnormal findings on radiological and other examination of lung field	719	0.07	47551	0.05	1.44 [1.3-1.6]	25	0.005	1148	0.005	1.3 [0.9-1.9]	61	0.014	2876	0.011	1.6 [1.2-2.1]	71	0.032	5580	0.022	2.29 [1.8-2.9]	876	57155	0.0150954	1.7 [1.3 - 2.3]	<10	148	--
46619	Acute bronchiolitis due to other infectious organisms	27	0.003	1740	0.002	1.45 [1-2.1]	<10	0.002	328	0.001	1.45 [0.7-2.9]	<10	0.001	281	0.001	1.34 [0.6-3.2]	<10	0.001	392	0.002	0.89 [0.2-3.6]	42	2741	0.0150916	1.3 [0.9 - 1.4]	<10	83	--
6160	Cervicitis and endocervicitis	185	0.018	13229	0.014	1.31 [1.1-1.5]	33	0.007	1321	0.006	1.49 [1.1-2.1]	35	0.008	1219	0.005	2.17 [1.5-3]	<10	0.002	1076	0.004	0.81 [0.3-2]	258	16845	0.0150851	1.4 [0.8 - 2.2]	<10	127	--
V1269	Other diseases of respiratory system	13	0.001	1049	0.001	1.15 [0.7-2]	<10	0.001	231	0.001	1.29 [0.5-3.1]	38	0.009	2143	0.008	1.33 [1-1.8]	<10	0	239	0.001	--	56.001	3662	0.0150621	0.9 [0.0 - 1.3]	<10	271	--
5289	Other and unspecified diseases of the oral soft tissues	90	0.009	6117	0.006	1.37 [1.1-1.7]	30	0.006	1627	0.007	1.1 [0.8-1.6]	32	0.007	1658	0.006	1.45 [1-2.1]	<10	0.001	670	0.003	0.52 [0.1-2.1]	154	10072	0.0150597	1.1 [0.5 - 1.5]	<10	530	0.55 [0.1-3.9]
47410	Hypertrophy of tonsil with adenoids	14	0.001	810	0.001	1.61 [0.9-2.7]	15	0.003	750	0.003	1.19 [0.7-2]	<10	0.001	600	0.002	0.62 [0.3-1.5]	<10	0.003	522	0.002	2.36 [1.1-5]	41	2682	0.0150569	1.4 [0.6 - 2.4]	<10	1856	1.42 [0.7-2.7]
CPT:28470	Closed treatment of metatarsal fracture; without manipulation, each	17	0.002	1199	0.001	1.32 [0.8-2.1]	<10	0.002	399	0.002	1.34 [0.7-2.6]	<10	0.002	623	0.002	1.08 [0.6-2.1]	<10	0	134	0.001	1.31 [0.2-9.4]	36	2355	0.0150565	1.3 [1.1 - 1.3]	<10	32	--
53010	Esophagitis, unspecified	173	0.017	12224	0.013	1.32 [1.1-1.5]	28	0.006	867	0.004	1.92 [1.3-2.8]	36	0.008	1486	0.006	1.83 [1.3-2.5]	11	0.005	1653	0.007	1.17 [0.6-2.1]	248	16230	0.0150504	1.6 [1.2 - 1.9]	<10	1455	1.2 [0.5-2.7]
7243	Sciatia	383	0.037	24286	0.026	1.49 [1.3-1.6]	112	0.024	7390	0.032	0.9 [0.7-1.1]	83	0.019	4453	0.017	1.41 [1.1-1.8]	<10	0.004	2223	0.009	0.63 [0.3-1.3]	586	38352	0.0150496	1.1 [0.6 - 1.5]	<10	401	--
4030	Hypertensive renal disease, malignant, without mention of renal failure	<10	0.001	275	0	2.03 [0.9-4.6]	<10	0	182	0.001	0.65 [0.2-2.6]	<10	0.001	167	0.001	1.35 [0.4-4.2]	<10	0.001	293	0.001	1.8 [0.6-5.6]	14	917	0.0150376	1.5 [0.7 - 2.0]	NA	NA	NA
38101	Acute serous otitis media	67	0.007	4229	0.004	1.48 [1.2-1.9]	16	0.003	834	0.004	1.14 [0.7-1.9]	11	0.002	612	0.002	1.35 [0.7-2.5]	<10	0	548	0.002	0.32 [0-2.3]	95	6223	0.0150364	1.1 [0.3 - 1.5]	<10	429	0.68 [0.1-4.8]
7821	Rash and other nonspecific skin eruption	1119	0.109	78964	0.083	1.36 [1.3-1.4]	357	0.076	18570	0.08	1.16 [1-1.3]	253	0.057	12931	0.05	1.5 [1.3-1.7]	16	0.007	3963	0.016	0.7 [0.4-1.2]	1745	114428	0.0150207	1.2 [0.7 - 1.5]	18	3204	1.66 [1-2.7]
CPT:93886	Transcranial Doppler study of the intracranial arteries; complete study	90	0.009	5495	0.006	1.53 [1.2-1.9]	<10	0	203	0.001	0.58 [0.1-2.4]	77	0.017	4588	0.018	1.26 [1-1.6]	<10	0	863	0.003	0.2 [0-1.4]	170	11149	0.015019	0.9 [0.2 - 1.5]	<10	52	--
CPT:94640	Pressurized or nonpressurized inhalation treatment for acute airway obstruction or for sputum induction for diagnostic purposes (eg, with an aerosol generator, nebulizer, metered dose inhaler or intermittent positive pressure breathing (IPPB) device)	475	0.046	34758	0.037	1.29 [1.2-1.4]	348	0.074	13160	0.056	1.63 [1.5-1.8]	165	0.037	15357	0.059	0.8 [0.7-0.9]	<10	0.001	1724	0.007	0.3 [0.1-0.9]	991	64999	0.0150174	1.0 [0.3 - 1.6]	22	3320	1.97 [1.3-3]
71615	Traumatic arthropathy involving pelvic region and thigh	<10	0.001	431	0	1.3 [0.6-2.9]	<10	0.001	137	0.001	1.3 [0.4-4.1]	<10	0.001	111	0	2.71 [1-7.3]	<10	0	174	0.001	--	13.001	853	0.0150127	1.3 [0.0 - 2.7]	<10	867	0.33 [0-2.4]
78492	Jaw pain	11	0.001	1811	0.002	0.57 [0.3-1]	36	0.008	1543	0.007	1.39 [1-1.9]	21	0.005	773	0.003	2.04 [1.3-3.2]	<10	0.003	794	0.003	1.55 [0.7-3.3]	75	4921	0.015012	1.4 [0.6 - 2.0]	<10	177	1.64 [0.2-11.8]
7921	Nonspecific abnormal findings in stool contents	210	0.02	13617	0.014	1.45 [1.3-1.7]	18	0.004	1050	0.004	1.02 [0.6-1.6]	29	0.007	1455	0.006	1.5 [1-2.2]	<10	0.002	1078	0.004	0.81 [0.3-2]	262	17200	0.015004	1.2 [0.8 - 1.5]	<10	146	--
2863	Congenital deficiency of other clotting factors	18	0.002	1198	0.001	1.4 [0.9-2.2]	<10	0	118	0.001	--	<10	0.002	256	0.001	2.05 [1-4.4]	<10	0	137	0.001	1.28 [0.2-9.1]	26.001	1709	0.0149862	1.2 [0.0 - 2.1]	<10	77	3.78 [0.5-27.3]
5719	Unspecified chronic liver disease without mention of alcohol	23	0.002	1328	0.001	1.62 [1.1-2.4]	<10	0.001	320	0.001	1.11 [0.5-2.5]	<10	0.001	307	0.001	1.22 [0.5-3]	<10	0.003	676	0.003	1.56 [0.7-3.5]	40	2631	0.0149757	1.4 [1.1 - 1.6]	<10	87	--
CPT:82947	Glucose; quantitative, blood (except reagent strip)	4869	0.474	319202	0.336	1.81 [1.7-1.9]	959	0.205	52908	0.227	1.1 [1-1.2]	229	0.052	20536	0.079	0.82 [0.7-0.9]	18	0.008	6955	0.028	0.45 [0.3-0.7]	6075	399601	0.014975	1.0 [0.4 - 1.8]	117	32690	1.05 [0.9-1.3]
8230	Closed fracture of upper end of tibia	64	0.006	3357	0.004	1.78 [1.4-2.3]	<10	0.001	720	0.003	0.41 [0.2-1]	11	0.002	769	0.003	1.07 [0.6-1.9]	19	0.008	1668	0.007	2.01 [1.3-3.2]	99	6514	0.0149705	1.3 [0.4 - 2.0]	<10	971	1.2 [0.4-3.2]
CPT:92568	Acoustic reflex testing	<10	0	351	0	1.06 [0.4-2.8]	51	0.011	3204	0.014	0.94 [0.7-1.2]	10	0.002	637	0.002	1.18 [0.6-2.2]	<10	0	153	0.001	1.15 [0.2-8.2]	66	4345	0.0149626	1.1 [0.9 - 1.2]	<10	203	--
V453	Postsurgical intestinal bypass or anastomosis status	79	0.008	4939	0.005	1.49 [1.2-1.9]	12	0.003	724	0.003	0.98 [0.6-1.7]	<10	0.001	356	0.001	0.63 [0.2-2]	<10	0	238	0.001	0.74 [0.1-5.2]	95	6257	0.0149559	1.0 [0.6 - 1.5]	<10	163	--
4930	Extrinsic asthma without mention of status asthmaticus	207	0.02	16251	0.017	1.19 [1-1.4]	76	0.016	3303	0.014	1.37 [1.1-1.7]	81	0.018	3979	0.015	1.54 [1.2-1.9]	<10	0.001	579	0.002	0.6 [0.2-2.4]	366	24112	0.0149522	1.2 [0.6 - 1.5]	14	3048	1.35 [0.8-2.3]
71947	Pain in joint involving ankle and foot	882	0.086	58723	0.062	1.44 [1.3-1.5]	224	0.048	11029	0.047	1.22 [1.1-1.4]	225	0.051	11011	0.043	1.57 [1.4-1.8]	75	0.033	11941	0.048	1.11 [0.9-1.4]	1406	92704	0.01494	1.3 [1.1 - 1.6]	17	7004	0.7 [0.4-1.1]
CPT:73050	Radiologic examination; acromioclavicular joints, bilateral, with or without weighted distraction	16	0.002	983	0.001	1.52 [0.9-2.5]	<10	0.001	300	0.001	0.79 [0.3-2.1]	<10	0	155	0.001	0.97 [0.2-3.9]	<10	0.001	211	0.001	2.49 [0.8-7.8]	25	1649	0.0149343	1.4 [0.8 - 2.5]	<10	113	--
V725	Radiological examination, not elsewhere classified	232	0.023	17111	0.018	1.27 [1.1-1.4]	<10	0.001	182	0.001	0.98 [0.3-3.1]	92	0.021	3768	0.015	1.85 [1.5-2.3]	21	0.009	1895	0.008	1.96 [1.3-3]	348	22956	0.0149331	1.5 [1.0 - 2.0]	<10	256	--
99674	Other complications due to other vascular device, implant, and graft	91	0.009	6262	0.007	1.36 [1.1-1.7]	13	0.003	650	0.003	1.19 [0.7-2.1]	23	0.005	1310	0.005	1.32 [0.9-2]	11	0.005	889	0.004	2.18 [1.2-4]	138	9111	0.0149205	1.5 [1.2 - 2.2]	<10	222	--
5968	Other specified disorders of bladder	37	0.004	2788	0.003	1.24 [0.9-1.7]	<10	0.001	238	0.001	1.75 [0.8-3.7]	13	0.003	587	0.002	1.66 [1-2.9]	<10	0.001	350	0.001	1.5 [0.5-4.7]	60	3963	0.0149142	1.5 [1.2 - 1.7]	<10	160	--
7080	Allergic urticaria	51	0.005	3822	0.004	1.24 [0.9-1.6]	15	0.003	935	0.004	0.95 [0.6-1.6]	19	0.004	554	0.002	2.58 [1.6-4.1]	<10	0	304	0.001	--	85.001	5615	0.0149125	1.2 [0.0 - 2.6]	<10	872	0.67 [0.2-2.7]
6930	Dermatitis due to drugs and medicines taken internally	88	0.009	6242	0.007	1.32 [1.1-1.6]	16	0.003	740	0.003	1.29 [0.8-2.1]	27	0.006	1243	0.005	1.63 [1.1-2.4]	<10	0	497	0.002	0.35 [0-2.5]	132	8722	0.0149085	1.1 [0.4 - 1.6]	<10	296	0.98 [0.1-7]
CPT:87210	Smear, primary source with interpretation; wet mount for infectious agents (eg, saline, India ink, KOH preps)	356	0.035	26046	0.027	1.28 [1.2-1.4]	75	0.016	5530	0.024	0.8 [0.6-1]	243	0.055	12660	0.049	1.47 [1.3-1.7]	<10	0.001	509	0.002	1.03 [0.3-3.2]	677	44745	0.0149047	1.1 [0.8 - 1.5]	<10	1881	1.4 [0.7-2.7]
27541	Hypocalcemia	66	0.006	3551	0.004	1.74 [1.4-2.2]	13	0.003	706	0.003	1.09 [0.6-1.9]	23	0.005	1985	0.008	0.87 [0.6-1.3]	18	0.008	1696	0.007	1.87 [1.2-3]	120	7938	0.014892	1.4 [0.9 - 1.9]	<10	197	2.96 [0.7-12]
V1249	Personal history of other disorders of nervous system and sense organs	35	0.003	2144	0.002	1.52 [1.1-2.1]	16	0.003	843	0.004	1.13 [0.7-1.9]	32	0.007	2310	0.009	1.04 [0.7-1.5]	<10	0	262	0.001	0.67 [0.1-4.8]	84	5559	0.0148857	1.1 [0.7 - 1.5]	<10	265	--
5819	Nephrotic syndrome with unspecified pathological lesion in kidney	24	0.002	1306	0.001	1.71 [1.1-2.6]	<10	0.002	565	0.002	0.84 [0.4-1.7]	<10	0.001	268	0.001	1.12 [0.4-3]	<10	0.002	509	0.002	1.38 [0.5-3.7]	40	2648	0.014881	1.3 [0.8 - 1.7]	<10	120	--
CPT:2560	NA	33	0.003	1453	0.002	2.12 [1.5-3]	<10	0.002	796	0.003	0.67 [0.3-1.3]	12	0.003	997	0.004	0.9 [0.5-1.6]	<10	0	329	0.001	--	54.001	3575	0.0148804	0.9 [0.0 - 2.1]	<10	51	--
78842	Polyuria	55	0.005	3571	0.004	1.44 [1.1-1.9]	19	0.004	1072	0.005	1.05 [0.7-1.7]	15	0.003	1008	0.004	1.12 [0.7-1.9]	<10	0.003	710	0.003	1.73 [0.8-3.6]	96	6361	0.0148676	1.3 [1.1 - 1.7]	<10	230	--
28860	Leukocytosis, unspecified	204	0.02	13885	0.015	1.38 [1.2-1.6]	46	0.01	2059	0.009	1.33 [1-1.8]	171	0.039	10118	0.039	1.28 [1.1-1.5]	32	0.014	3984	0.016	1.42 [1-2]	453	30046	0.0148529	1.4 [1.3 - 1.4]	<10	299	0.97 [0.1-6.9]
5206	Disturbances in tooth eruption	127	0.012	8559	0.009	1.39 [1.2-1.7]	87	0.019	5612	0.024	0.92 [0.7-1.1]	<10	0.001	249	0.001	1.81 [0.8-4.1]	<10	0.001	306	0.001	1.15 [0.3-4.6]	222	14726	0.0148515	1.3 [0.9 - 1.8]	<10	3158	0.64 [0.3-1.4]
V1309	Other personal history of disorders of urinary system	23	0.002	982	0.001	2.18 [1.4-3.3]	<10	0.001	635	0.003	0.47 [0.2-1.1]	15	0.003	1123	0.004	1 [0.6-1.7]	<10	0	113	0	--	43.001	2853	0.0148484	0.9 [0.0 - 2.2]	<10	424	2.76 [1-7.4]
2874	Secondary thrombocytopenia	67	0.007	4913	0.005	1.27 [1-1.6]	15	0.003	507	0.002	1.76 [1.1-2.9]	<10	0.002	505	0.002	1.19 [0.6-2.4]	<10	0.001	179	0.001	1.96 [0.5-7.9]	92	6104	0.0148483	1.5 [1.2 - 2.0]	<10	13	--
1105	Dermatophytosis of the body	58	0.006	3763	0.004	1.44 [1.1-1.9]	61	0.013	2928	0.013	1.24 [1-1.6]	16	0.004	1145	0.004	1.05 [0.6-1.7]	<10	0.003	1596	0.006	0.77 [0.4-1.6]	142	9432	0.0148318	1.1 [0.8 - 1.4]	<10	688	1.27 [0.4-4]
6163	Abscess of Bartholin's gland	<10	0	581	0.001	0.32 [0.1-1.3]	<10	0.001	221	0.001	1.88 [0.9-4]	<10	0.001	146	0.001	3.09 [1.4-7]	<10	0	115	0	1.52 [0.2-10.9]	16	1063	0.0148285	1.7 [0.3 - 3.1]	<10	15	--
40291	Unspecified hypertensive heart disease with congestive heart failure	12	0.001	1055	0.001	1.06 [0.6-1.9]	<10	0.001	578	0.002	0.51 [0.2-1.2]	21	0.005	707	0.003	2.24 [1.4-3.5]	<10	0	185	0.001	--	38.001	2525	0.0148268	1.0 [0.0 - 2.2]	<10	14	--
9331	Foreign body in larynx	85	0.008	5650	0.006	1.41 [1.1-1.7]	<10	0.001	168	0.001	1.06 [0.3-3.3]	<10	0.002	391	0.002	1.73 [0.9-3.3]	<10	0	303	0.001	0.58 [0.1-4.1]	98	6512	0.014826	1.2 [0.6 - 1.7]	<10	118	--
5538	Hernia of other specified sites without mention of obstruction or gangrene	35	0.003	2123	0.002	1.54 [1.1-2.1]	<10	0	176	0.001	--	<10	0.002	244	0.001	2.15 [1-4.6]	<10	0	248	0.001	--	42.002	2791	0.014826	0.9 [0.0 - 2.2]	<10	39	--
82320	Closed fracture of shaft of tibia	35	0.003	1958	0.002	1.67 [1.2-2.3]	11	0.002	605	0.003	1.08 [0.6-2]	<10	0.001	286	0.001	1.31 [0.5-3.2]	<10	0.004	1075	0.004	1.31 [0.7-2.6]	59	3924	0.014813	1.3 [1.1 - 1.7]	<10	466	0.62 [0.1-4.4]
CPT:73723	Magnetic resonance (eg, proton) imaging, any joint of lower extremity; without contrast material(s), followed by contrast material(s) and further sequences	55	0.005	3989	0.004	1.29 [1-1.7]	<10	0	195	0.001	0.61 [0.2-2.5]	20	0.005	738	0.003	2.04 [1.3-3.2]	<10	0	267	0.001	0.66 [0.1-4.7]	78	5189	0.0148092	1.1 [0.6 - 2.0]	<10	667	0.43 [0.1-3.1]
CPT:93990	Duplex scan of hemodialysis access (including arterial inflow, body of access and venous outflow)	<10	0	299	0	0.93 [0.3-2.9]	10	0.002	257	0.001	2.31 [1.2-4.4]	11	0.002	648	0.003	1.27 [0.7-2.3]	<10	0.001	526	0.002	0.67 [0.2-2.7]	26	1730	0.0148064	1.3 [0.7 - 2.3]	<10	<10	--
V174	Family history of other cardiovascular diseases	87	0.008	6074	0.006	1.34 [1.1-1.7]	<10	0.001	177	0.001	1.34 [0.5-3.6]	<10	0.001	189	0.001	1.99 [0.8-4.8]	<10	0.001	150	0.001	3.51 [1.1-11]	99	6590	0.0148004	2.0 [1.3 - 3.5]	NA	NA	NA
59654	Neurogenic bladder NOS	74	0.007	5033	0.005	1.37 [1.1-1.7]	21	0.004	1112	0.005	1.12 [0.7-1.7]	34	0.008	1543	0.006	1.66 [1.2-2.3]	<10	0.002	1239	0.005	0.71 [0.3-1.7]	134	8927	0.0147887	1.2 [0.7 - 1.7]	<10	594	0.49 [0.1-3.5]
25062	Diabetes mellitus type II [non-insulin dependent type] [NIDDM type] [adult-onset type] or unspecified type, uncontrolled, with neurological manifestations	42	0.004	3151	0.003	1.24 [0.9-1.7]	37	0.008	2326	0.01	0.94 [0.7-1.3]	20	0.005	585	0.002	2.57 [1.6-4]	<10	0.002	868	0.003	1.01 [0.4-2.4]	104	6930	0.0147853	1.4 [0.9 - 2.6]	<10	59	--
6965	Other and unspecified pityriasis	<10	0	262	0	1.07 [0.3-3.3]	<10	0.001	178	0.001	2 [0.9-4.5]	<10	0	203	0.001	0.74 [0.2-3]	<10	0	157	0.001	1.12 [0.2-8]	12	800	0.0147783	1.2 [0.7 - 2.0]	<10	94	3.1 [0.4-22.3]
58881	Secondary hyperparathyroidism (of renal origin)	21	0.002	1062	0.001	1.84 [1.2-2.8]	12	0.003	514	0.002	1.39 [0.8-2.5]	22	0.005	1853	0.007	0.89 [0.6-1.4]	<10	0.001	438	0.002	1.2 [0.4-3.7]	58	3867	0.0147771	1.3 [0.9 - 1.8]	<10	103	--
CPT:93975	Duplex scan of arterial inflow and venous outflow of abdominal, pelvic, scrotal contents and/or retroperitoneal organs; complete study	139	0.014	9296	0.01	1.4 [1.2-1.7]	141	0.03	6010	0.026	1.41 [1.2-1.7]	110	0.025	8842	0.034	0.93 [0.8-1.1]	49	0.022	5125	0.021	1.7 [1.3-2.3]	439	29273	0.0147752	1.4 [0.9 - 1.7]	<10	1061	2.5 [1.3-4.8]
7994	Cachexia	45	0.004	2499	0.003	1.68 [1.3-2.3]	12	0.003	951	0.004	0.75 [0.4-1.3]	<10	0.002	533	0.002	0.99 [0.5-2.1]	<10	0	352	0.001	0.5 [0.1-3.5]	65	4335	0.0147727	1.0 [0.5 - 1.7]	<10	58	5.02 [0.7-36.3]
CPT:94760	Noninvasive ear or pulse oximetry for oxygen saturation; single determination	1005	0.098	70778	0.074	1.36 [1.3-1.5]	773	0.165	45862	0.196	1 [0.9-1.1]	135	0.03	8510	0.033	1.2 [1-1.4]	23	0.01	4088	0.016	0.99 [0.7-1.5]	1936	129238	0.014759	1.1 [1.0 - 1.4]	14	3822	1.07 [0.6-1.8]
4599	Unspecified circulatory system disorder	71	0.007	4692	0.005	1.41 [1.1-1.8]	<10	0.001	304	0.001	0.59 [0.2-1.8]	16	0.004	898	0.003	1.34 [0.8-2.2]	<10	0.004	715	0.003	2.21 [1.1-4.3]	99	6609	0.0147585	1.4 [0.6 - 2.2]	<10	86	--
51881	Respiratory failure	285	0.028	23509	0.025	1.13 [1-1.3]	69	0.015	3069	0.013	1.34 [1.1-1.7]	135	0.03	7179	0.028	1.43 [1.2-1.7]	138	0.062	8107	0.033	3.2 [2.7-3.8]	627	41864	0.0147561	1.8 [1.1 - 3.2]	<10	569	2.57 [1.1-6.2]
7291	Mylagia and myositis, unspecified	692	0.067	51201	0.054	1.28 [1.2-1.4]	197	0.042	8752	0.037	1.35 [1.2-1.6]	298	0.067	14106	0.054	1.64 [1.5-1.8]	62	0.028	9405	0.038	1.16 [0.9-1.5]	1249	83464	0.0147439	1.4 [1.2 - 1.6]	<10	1528	0.95 [0.4-2.3]
V0179	Contact with or exposure to other viral diseases	26	0.003	1693	0.002	1.43 [1-2.1]	11	0.002	686	0.003	0.95 [0.5-1.7]	10	0.002	446	0.002	1.68 [0.9-3.2]	<10	0	316	0.001	--	47.001	3141	0.0147431	1.0 [0.0 - 1.7]	<10	51	5.71 [0.8-41.4]
CPT:78465	Myocardial perfusion imaging; tomographic (SPECT), multiple studies, at rest and/or stress (exercise and/or pharmacologic) and redistribution and/or rest injection, with or without quantification	549	0.053	33951	0.036	1.54 [1.4-1.7]	23	0.005	1494	0.006	0.91 [0.6-1.4]	12	0.003	395	0.002	2.28 [1.3-4.1]	38	0.017	5757	0.023	1.16 [0.8-1.6]	622	41597	0.0147327	1.5 [0.9 - 2.3]	<10	<10	--
6954	Lupus erythematosus	31	0.003	1660	0.002	1.74 [1.2-2.5]	<10	0.002	385	0.002	1.23 [0.6-2.5]	<10	0.001	503	0.002	0.6 [0.2-1.6]	<10	0	395	0.002	0.44 [0.1-3.2]	44	2943	0.0147305	1.0 [0.4 - 1.7]	<10	79	--
CPT:56405	Incision and drainage of vulva or perineal abscess	10	0.001	574	0.001	1.62 [0.9-3]	<10	0	216	0.001	0.55 [0.1-2.2]	<10	0.001	364	0.001	1.24 [0.6-2.8]	<10	0	117	0	1.5 [0.2-10.7]	19	1271	0.0147287	1.2 [0.5 - 1.6]	<10	20	--
7937	Nonspecific abnormal findings on radiological and other examination of musculoskeletal system	152	0.015	9757	0.01	1.46 [1.2-1.7]	14	0.003	879	0.004	0.95 [0.6-1.6]	<10	0.001	509	0.002	0.44 [0.1-1.4]	15	0.007	1169	0.005	2.26 [1.4-3.8]	184	12314	0.0147224	1.3 [0.4 - 2.3]	10	2718	1.07 [0.6-2]
58381	Nephritis and nephropathy, not specified as acute or chronic, in diseases classified elsewhere	58	0.006	3468	0.004	1.56 [1.2-2]	24	0.005	1897	0.008	0.75 [0.5-1.1]	31	0.007	1727	0.007	1.35 [0.9-1.9]	<10	0.001	606	0.002	0.58 [0.1-2.3]	115	7698	0.0147191	1.1 [0.6 - 1.6]	<10	72	--
CPT:96360	Intravenous infusion, hydration; initial, 31 minutes to 1 hour	333	0.032	22246	0.023	1.41 [1.3-1.6]	232	0.05	13148	0.056	1.05 [0.9-1.2]	120	0.027	10438	0.04	0.86 [0.7-1]	<10	0	107	0	1.64 [0.2-11.7]	686	45939	0.0147131	1.2 [0.9 - 1.6]	39	4854	2.45 [1.8-3.4]
7289	Unspecified disorder of muscle, ligament, and fascia	49	0.005	2967	0.003	1.54 [1.2-2]	<10	0.001	203	0.001	0.88 [0.3-2.7]	<10	0	291	0.001	0.52 [0.1-2.1]	<10	0.001	290	0.001	1.21 [0.3-4.9]	56	3751	0.0147097	1.0 [0.5 - 1.5]	<10	801	1.09 [0.3-3.4]
78321	Loss of weight	578	0.056	37127	0.039	1.48 [1.4-1.6]	137	0.029	8272	0.035	0.98 [0.8-1.2]	109	0.025	7164	0.028	1.15 [0.9-1.4]	16	0.007	3703	0.015	0.75 [0.5-1.2]	840	56266	0.0147095	1.1 [0.8 - 1.5]	25	3870	1.93 [1.3-2.9]
4871	Influenza with other respiratory manifestations	124	0.012	9401	0.01	1.23 [1-1.5]	63	0.013	2779	0.012	1.35 [1.1-1.7]	51	0.011	2693	0.01	1.43 [1.1-1.9]	10	0.004	1741	0.007	1.01 [0.5-1.9]	248	16614	0.0147076	1.3 [1.0 - 1.4]	<10	389	2.25 [0.7-7]
CPT:11750	Excision of nail and nail matrix, partial or complete, (eg, ingrown or deformed nail) for permanent removal	16	0.002	785	0.001	1.9 [1.2-3.1]	10	0.002	477	0.002	1.25 [0.7-2.3]	<10	0.001	573	0.002	0.65 [0.3-1.6]	<10	0	242	0.001	--	31.001	2077	0.0147063	1.0 [0.0 - 1.9]	<10	110	2.65 [0.4-19]
6961	Other psoriasis and similar disorders excluding psoriatic arthropathy	238	0.023	15041	0.016	1.49 [1.3-1.7]	35	0.007	2253	0.01	0.92 [0.7-1.3]	33	0.007	2961	0.011	0.83 [0.6-1.2]	23	0.01	1789	0.007	2.27 [1.5-3.4]	329	22044	0.0147052	1.4 [0.8 - 2.3]	<10	412	2.84 [1.1-7.6]
82123	Supracondylar fracture of femur, closed	<10	0.001	784	0.001	0.95 [0.5-1.9]	<10	0	174	0.001	0.68 [0.2-2.8]	<10	0.001	154	0.001	1.95 [0.7-5.3]	<10	0.003	229	0.001	4.6 [2-10.4]	20	1341	0.0146951	2.0 [0.7 - 4.6]	<10	28	--
CPT:72158	Magnetic resonance (eg, proton) imaging, spinal canal and contents, without contrast material, followed by contrast material(s) and further sequences; lumbar	210	0.02	14945	0.016	1.32 [1.1-1.5]	37	0.008	1644	0.007	1.34 [1-1.9]	64	0.014	3370	0.013	1.43 [1.1-1.8]	<10	0.003	1364	0.005	0.9 [0.4-1.9]	318	21323	0.0146943	1.2 [0.9 - 1.4]	<10	444	1.97 [0.6-6.2]
6089	Unspecified disorder of male genital organs	121	0.012	9249	0.01	1.22 [1-1.5]	55	0.012	2711	0.012	1.21 [0.9-1.6]	41	0.009	1809	0.007	1.71 [1.3-2.3]	<10	0.001	983	0.004	0.53 [0.2-1.7]	220	14752	0.0146941	1.2 [0.5 - 1.7]	<10	547	--
30924	Adjustment reaction with anxious mood	95	0.009	6187	0.007	1.43 [1.2-1.8]	20	0.004	1429	0.006	0.83 [0.5-1.3]	11	0.002	446	0.002	1.85 [1-3.4]	<10	0.001	521	0.002	0.67 [0.2-2.7]	128	8583	0.0146941	1.2 [0.7 - 1.9]	<10	497	2.35 [0.9-6.3]
CPT:96375	Therapeutic, prophylactic, or diagnostic injection (specify substance or drug); each additional sequential intravenous push of a new substance/drug (List separately in addition to code for primary procedure)	580	0.056	40173	0.042	1.37 [1.3-1.5]	481	0.103	23021	0.099	1.27 [1.2-1.4]	331	0.075	30106	0.116	0.81 [0.7-0.9]	<10	0	123	0	--	1392	93423	0.0146812	0.9 [0.0 - 1.4]	37	5499	2.04 [1.5-2.9]
4589	Hypotension, unspecified	474	0.046	34704	0.036	1.29 [1.2-1.4]	69	0.015	2568	0.011	1.61 [1.3-2]	165	0.037	8563	0.033	1.47 [1.3-1.7]	44	0.02	4682	0.019	1.67 [1.2-2.2]	752	50517	0.0146677	1.5 [1.3 - 1.7]	<10	639	2.29 [0.9-5.5]
V5832	Encounter for removal of sutures	134	0.013	10475	0.011	1.19 [1-1.4]	83	0.018	3289	0.014	1.51 [1.2-1.9]	92	0.021	5737	0.022	1.21 [1-1.5]	<10	0.003	1664	0.007	0.63 [0.3-1.4]	315	21165	0.0146648	1.1 [0.6 - 1.5]	<10	233	2.5 [0.6-10.1]
2839	Acquired hemolytic anemia, unspecified	17	0.002	1347	0.001	1.18 [0.7-1.9]	<10	0.001	134	0.001	2.22 [0.9-5.4]	<10	0.001	164	0.001	1.37 [0.4-4.3]	<10	0.001	171	0.001	2.05 [0.5-8.3]	27	1816	0.01465	1.7 [1.2 - 2.2]	<10	47	--
1129	Candidiasis of unspecified site	106	0.01	6838	0.007	1.45 [1.2-1.8]	15	0.003	971	0.004	0.92 [0.6-1.5]	11	0.002	731	0.003	1.13 [0.6-2]	<10	0.004	944	0.004	1.67 [0.9-3.2]	141	9484	0.0146494	1.3 [0.9 - 1.7]	<10	101	2.88 [0.4-20.7]
CPT:10160	Puncture aspiration of abscess, hematoma, bulla, or cyst	43	0.004	2457	0.003	1.63 [1.2-2.2]	<10	0.001	285	0.001	0.83 [0.3-2.2]	<10	0.002	698	0.003	0.97 [0.5-1.9]	<10	0	327	0.001	--	56.001	3767	0.0146484	0.9 [0.0 - 1.6]	<10	82	--
2760	Hyperosmolality and/or hypernatremia	85	0.008	5105	0.005	1.56 [1.3-1.9]	11	0.002	1119	0.005	0.58 [0.3-1.1]	32	0.007	2244	0.009	1.07 [0.8-1.5]	18	0.008	1356	0.005	2.34 [1.5-3.7]	146	9824	0.0146439	1.4 [0.6 - 2.3]	<10	117	7.5 [2.4-23.7]
5756	Cholesterolosis of gallbladder	33	0.003	2082	0.002	1.48 [1-2.1]	<10	0.001	291	0.001	1.02 [0.4-2.5]	<10	0	224	0.001	0.33 [0-2.4]	<10	0.001	230	0.001	2.29 [0.7-7.2]	42	2827	0.0146392	1.3 [0.3 - 2.3]	<10	23	--
7104	Polymyositis	11	0.001	849	0.001	1.21 [0.7-2.2]	<10	0	106	0	1.12 [0.3-4.5]	<10	0.001	118	0	2.54 [0.9-6.9]	<10	0.001	206	0.001	1.7 [0.4-6.9]	19	1279	0.0146379	1.6 [1.1 - 2.5]	<10	<10	--
CPT:72080	Radiologic examination, spine; thoracolumbar, two views	40	0.004	1901	0.002	1.96 [1.4-2.7]	10	0.002	506	0.002	1.17 [0.6-2.2]	37	0.008	2878	0.011	0.96 [0.7-1.3]	<10	0.001	774	0.003	0.68 [0.2-2.1]	90	6059	0.0146365	1.2 [0.7 - 2.0]	<10	167	1.74 [0.2-12.5]
71831	Recurrent dislocation of joint of shoulder region	50	0.005	4172	0.004	1.12 [0.8-1.5]	14	0.003	286	0.001	2.91 [1.7-5]	<10	0.002	193	0.001	2.72 [1.3-5.8]	<10	0.001	331	0.001	1.59 [0.5-5]	74	4982	0.0146361	2.1 [1.1 - 2.9]	<10	354	--
CPT:87220	Tissue examination by KOH slide of samples from skin, hair, or nails for fungi or ectoparasite ova or mites (eg, scabies)	156	0.015	11806	0.012	1.23 [1.1-1.4]	19	0.004	1401	0.006	0.8 [0.5-1.3]	56	0.013	1868	0.007	2.27 [1.7-3]	10	0.004	1153	0.005	1.52 [0.8-2.8]	241	16228	0.0146336	1.5 [0.8 - 2.3]	<10	1445	0.8 [0.3-2.2]
72982	Cramp of limb	68	0.007	4676	0.005	1.36 [1.1-1.7]	40	0.009	2309	0.01	1.03 [0.8-1.4]	30	0.007	1723	0.007	1.31 [0.9-1.9]	<10	0.002	933	0.004	0.94 [0.4-2.3]	143	9641	0.0146157	1.2 [0.9 - 1.4]	<10	72	--
8340	Closed dislocation of finger, unspecified part	18	0.002	1513	0.002	1.11 [0.7-1.8]	<10	0.001	143	0.001	2.49 [1.1-5.6]	<10	0	128	0	0.59 [0.1-4.2]	<10	0.002	172	0.001	4.08 [1.5-11]	29	1956	0.0146096	2.1 [0.6 - 4.1]	<10	68	--
CPT:93307	Echocardiography, transthoracic, real-time with image documentation (2D) with or without M-mode recording; complete	1051	0.102	73978	0.078	1.36 [1.3-1.5]	105	0.022	5910	0.025	1.06 [0.9-1.3]	221	0.05	8756	0.034	1.95 [1.7-2.2]	90	0.04	10317	0.041	1.56 [1.3-1.9]	1467	98961	0.0146075	1.5 [1.1 - 2.0]	<10	12	--
5305	Dyskinesia of esophagus	40	0.004	2641	0.003	1.41 [1-1.9]	<10	0.001	259	0.001	0.92 [0.3-2.5]	12	0.003	703	0.003	1.28 [0.7-2.3]	<10	0	178	0.001	--	56.001	3781	0.014595	0.9 [0.0 - 1.4]	<10	58	--
V1251	Personal history of venous thrombosis and embolism	193	0.019	15304	0.016	1.18 [1-1.4]	51	0.011	2447	0.01	1.24 [0.9-1.6]	102	0.023	5107	0.02	1.51 [1.2-1.8]	<10	0.001	724	0.003	0.73 [0.2-2.3]	349	23582	0.0145836	1.2 [0.7 - 1.5]	<10	213	2.74 [0.7-11.1]
CPT:43235	Upper gastrointestinal endoscopy including esophagus, stomach, and either the duodenum and/or jejunum as appropriate; diagnostic, with or without collection of specimen(s) by brushing or washing (separate procedure)	304	0.03	19192	0.02	1.49 [1.3-1.7]	51	0.011	3352	0.014	0.9 [0.7-1.2]	185	0.042	11078	0.043	1.27 [1.1-1.5]	19	0.008	4156	0.017	0.8 [0.5-1.3]	559	37778	0.0145812	1.1 [0.8 - 1.5]	<10	188	3.1 [0.8-12.5]
5929	Urinary calculus, unspecified	35	0.003	2113	0.002	1.55 [1.1-2.2]	<10	0.001	219	0.001	1.08 [0.4-2.9]	<10	0.001	395	0.002	0.76 [0.3-2]	<10	0	247	0.001	0.71 [0.1-5.1]	44	2974	0.0145792	1.0 [0.7 - 1.5]	<10	50	--
479	Unspecified viral meningitis	14	0.001	954	0.001	1.37 [0.8-2.3]	<10	0.001	217	0.001	1.37 [0.6-3.3]	<10	0.001	135	0.001	1.67 [0.5-5.2]	<10	0	182	0.001	--	22.001	1488	0.0145702	1.1 [0.0 - 1.7]	<10	34	8.57 [1.2-62.7]
25070	Diabetes mellitus type II [non-insulin dependent type] [NIDDM type] [adult-onset type] or unspecified type, not stated as uncontrolled, with peripheral circulatory disorders	66	0.006	4014	0.004	1.54 [1.2-2]	27	0.006	2170	0.009	0.74 [0.5-1.1]	15	0.003	572	0.002	1.97 [1.2-3.3]	<10	0.002	887	0.004	0.99 [0.4-2.4]	113	7643	0.0145694	1.3 [0.7 - 2.0]	<10	<10	--
V553	Attention to colostomy	22	0.002	1740	0.002	1.18 [0.8-1.8]	<10	0.001	149	0.001	2.79 [1.3-6]	<10	0.001	281	0.001	1.34 [0.6-3.2]	<10	0	201	0.001	0.87 [0.1-6.2]	35	2371	0.014547	1.5 [0.9 - 2.8]	<10	39	7.47 [1-54.5]
CPT:95870	Needle electromyography, limited study of muscles in one extremity or non-limb (axial) muscles (unilateral or bilateral), other than thoracic paraspinal, cranial nerve supplied muscles, or sphincters	97	0.009	6935	0.007	1.31 [1.1-1.6]	<10	0	138	0.001	0.86 [0.2-3.5]	29	0.007	1353	0.005	1.61 [1.1-2.3]	<10	0	247	0.001	--	128.001	8673	0.0145439	0.9 [0.0 - 1.6]	<10	752	--
7819	Other specified viral warts	105	0.01	8496	0.009	1.15 [1-1.4]	52	0.011	1981	0.008	1.57 [1.2-2.1]	<10	0.002	532	0.002	1.13 [0.6-2.3]	<10	0.001	308	0.001	1.14 [0.3-4.6]	167	11317	0.014542	1.2 [1.1 - 1.6]	<10	183	--
52462	Arthralgia of temporomandibular joint	53	0.005	3655	0.004	1.35 [1-1.8]	17	0.004	1016	0.004	0.99 [0.6-1.6]	<10	0.001	233	0.001	1.93 [0.9-4.4]	<10	0	315	0.001	0.56 [0.1-4]	77	5219	0.0145393	1.2 [0.6 - 1.9]	<10	74	--
5199	Unspecified disease of respiratory system	65	0.006	4078	0.004	1.49 [1.2-1.9]	<10	0	127	0.001	0.94 [0.2-3.8]	<10	0	121	0	0.62 [0.1-4.4]	<10	0	284	0.001	--	68.001	4610	0.0145363	0.8 [0.0 - 1.5]	<10	317	0.92 [0.1-6.5]
CPT:43255	Upper gastrointestinal endoscopy including esophagus, stomach, and either the duodenum and/or jejunum as appropriate; with control of bleeding, any method	26	0.003	1586	0.002	1.53 [1-2.3]	<10	0	230	0.001	0.26 [0-1.8]	14	0.003	703	0.003	1.5 [0.9-2.5]	<10	0	329	0.001	0.53 [0.1-3.8]	42	2848	0.0145329	1.0 [0.3 - 1.5]	<10	14	--
3892	Mixed conductive and sensorineural hearing loss	10	0.001	644	0.001	1.45 [0.8-2.7]	16	0.003	777	0.003	1.22 [0.7-2]	<10	0	191	0.001	0.79 [0.2-3.2]	<10	0	287	0.001	--	28.001	1899	0.0145309	0.9 [0.0 - 1.4]	NA	NA	NA
V4511	Renal dialysis status	21	0.002	1719	0.002	1.14 [0.7-1.8]	17	0.004	614	0.003	1.65 [1-2.7]	31	0.007	2051	0.008	1.14 [0.8-1.6]	<10	0.002	635	0.003	1.38 [0.6-3.3]	74	5019	0.0145297	1.3 [1.1 - 1.6]	<10	84	--
1121	Candidiasis of vulva and vagina	129	0.013	8516	0.009	1.42 [1.2-1.7]	97	0.021	5361	0.023	1.08 [0.9-1.3]	60	0.014	3652	0.014	1.24 [1-1.6]	25	0.011	3582	0.014	1.23 [0.8-1.8]	311	21111	0.0145178	1.2 [1.1 - 1.4]	<10	942	1.24 [0.5-3.3]
57510	Cholecystitis, unspecified	93	0.009	5719	0.006	1.52 [1.2-1.9]	<10	0.001	533	0.002	0.78 [0.4-1.6]	12	0.003	879	0.003	1.02 [0.6-1.8]	<10	0.001	680	0.003	0.77 [0.2-2.4]	115	7811	0.0145092	1.0 [0.8 - 1.5]	<10	93	--
3441	Paraplegia	29	0.003	2364	0.002	1.14 [0.8-1.6]	10	0.002	504	0.002	1.18 [0.6-2.2]	14	0.003	582	0.002	1.81 [1.1-3.1]	10	0.004	832	0.003	2.11 [1.1-3.9]	63	4282	0.0144994	1.6 [1.1 - 2.1]	<10	118	--
43889	Other late effects of cerebrovascular disease	54	0.005	3832	0.004	1.31 [1-1.7]	18	0.004	963	0.004	1.11 [0.7-1.8]	24	0.005	1523	0.006	1.18 [0.8-1.8]	<10	0.001	345	0.001	1.02 [0.3-4.1]	98	6663	0.0144949	1.2 [1.0 - 1.3]	<10	92	3.17 [0.4-22.8]
34830	Encephalopathy, unspecified	152	0.015	9110	0.01	1.56 [1.3-1.8]	12	0.003	1231	0.005	0.58 [0.3-1]	42	0.009	2044	0.008	1.55 [1.1-2.1]	15	0.007	2655	0.011	0.99 [0.6-1.6]	221	15040	0.0144814	1.2 [0.6 - 1.6]	<10	409	1.42 [0.4-5.7]
6851	Pilonidal cyst without mention of abscess	33	0.003	2196	0.002	1.4 [1-2]	10	0.002	549	0.002	1.08 [0.6-2]	<10	0.001	290	0.001	0.78 [0.2-2.4]	<10	0.001	234	0.001	1.5 [0.4-6]	48	3269	0.0144709	1.2 [0.8 - 1.5]	<10	232	--
6239	Unspecified noninflammatory disorder of vagina	25	0.002	1746	0.002	1.33 [0.9-2]	<10	0.001	310	0.001	1.15 [0.5-2.6]	<10	0.002	376	0.001	1.4 [0.7-3]	<10	0	157	0.001	--	38.001	2589	0.0144655	1.0 [0.0 - 1.4]	<10	46	--
75611	Spondylolysis, congenital, lumbosacral region	20	0.002	1177	0.001	1.58 [1-2.5]	<10	0.001	108	0	1.65 [0.5-5.2]	<10	0.001	170	0.001	1.32 [0.4-4.1]	<10	0	385	0.002	0.45 [0.1-3.2]	27	1840	0.0144617	1.3 [0.5 - 1.7]	<10	1198	0.48 [0.1-1.9]
CPT:93510	Left heart catheterization, retrograde, from the brachial artery, axillary artery or femoral artery; percutaneous	140	0.014	9948	0.01	1.32 [1.1-1.6]	<10	0.002	496	0.002	1.08 [0.6-2.1]	58	0.013	2928	0.011	1.49 [1.2-1.9]	<10	0.004	1350	0.005	1.17 [0.6-2.3]	216	14722	0.0144598	1.3 [1.1 - 1.5]	<10	<10	--
CPT:75710	Angiography, extremity, unilateral, radiological supervision and interpretation	56	0.005	3735	0.004	1.4 [1.1-1.8]	<10	0.001	678	0.003	0.52 [0.2-1.2]	19	0.004	727	0.003	1.97 [1.2-3.1]	<10	0.004	927	0.004	1.51 [0.8-3]	89	6067	0.0144574	1.4 [0.5 - 2.0]	<10	231	--
V5416	Aftercare for healing traumatic fracture of lower leg	121	0.012	8820	0.009	1.28 [1.1-1.5]	<10	0.001	308	0.001	0.96 [0.4-2.3]	53	0.012	2648	0.01	1.51 [1.1-2]	<10	0.002	772	0.003	1.14 [0.5-2.7]	184	12548	0.0144518	1.2 [1.0 - 1.5]	<10	501	--
2766	Fluid overload	107	0.01	7992	0.008	1.25 [1-1.5]	15	0.003	477	0.002	1.87 [1.1-3.1]	23	0.005	1063	0.004	1.63 [1.1-2.5]	<10	0.004	903	0.004	1.56 [0.8-3.1]	153	10435	0.0144503	1.6 [1.3 - 1.9]	<10	32	--
CPT:51705	Change of cystostomy tube; simple	<10	0.001	461	0	1.62 [0.8-3.3]	<10	0	103	0	1.15 [0.3-4.7]	<10	0	213	0.001	0.7 [0.2-2.8]	<10	0	110	0	1.59 [0.2-11.4]	13	887	0.0144444	1.3 [0.7 - 1.6]	<10	16	--
7038	Other specified diseases of nail	231	0.022	13731	0.014	1.58 [1.4-1.8]	48	0.01	4429	0.019	0.64 [0.5-0.9]	<10	0.001	792	0.003	0.38 [0.1-1]	<10	0	366	0.001	--	283.001	19318	0.0144381	0.6 [0.0 - 1.6]	<10	122	2.39 [0.3-17.1]
5128	Other spontaneous pneumothorax	172	0.017	12272	0.013	1.31 [1.1-1.5]	<10	0.001	205	0.001	1.74 [0.8-3.9]	10	0.002	996	0.004	0.75 [0.4-1.4]	41	0.018	2160	0.009	3.39 [2.5-4.6]	229	15633	0.014437	1.8 [0.8 - 3.4]	<10	53	--
7246	Disorders of sacrum	113	0.011	7337	0.008	1.44 [1.2-1.7]	<10	0.001	620	0.003	0.67 [0.3-1.4]	29	0.007	1594	0.006	1.37 [0.9-2]	<10	0.001	827	0.003	0.63 [0.2-2]	152	10378	0.0144349	1.0 [0.6 - 1.4]	<10	831	--
3489	Unspecified condition of brain	99	0.01	5780	0.006	1.6 [1.3-2]	<10	0.001	423	0.002	0.98 [0.5-2.1]	<10	0	516	0.002	0.15 [0-1]	<10	0	655	0.003	0.27 [0-1.9]	108	7374	0.0144346	0.7 [0.1 - 1.6]	<10	132	--
V5867	Long-term (current) use of insulin	155	0.015	10926	0.011	1.33 [1.1-1.6]	69	0.015	3837	0.016	1.07 [0.8-1.4]	124	0.028	8524	0.033	1.09 [0.9-1.3]	<10	0.002	820	0.003	1.07 [0.4-2.6]	353	24107	0.0144317	1.1 [1.1 - 1.3]	<10	1016	1.73 [0.8-3.9]
CPT:7670	NA	975	0.095	64479	0.068	1.45 [1.4-1.6]	249	0.053	15501	0.066	0.95 [0.8-1.1]	96	0.022	6273	0.024	1.15 [0.9-1.4]	45	0.02	7021	0.028	1.13 [0.8-1.5]	1365	93274	0.0144232	1.2 [1.0 - 1.5]	22	4676	1.39 [0.9-2.1]
CPT:73706	Computed tomographic angiography, lower extremity, without contrast material(s), followed by contrast material(s) and further sections, including image post-processing	24	0.002	1976	0.002	1.13 [0.8-1.7]	<10	0.001	322	0.001	0.74 [0.3-2]	<10	0.001	195	0.001	2.31 [1-5.2]	<10	0.004	447	0.002	3.54 [1.8-6.9]	43	2940	0.014415	1.9 [0.7 - 3.5]	<10	12	--
V5865	Long-term (current) use of steroids	129	0.013	9098	0.01	1.33 [1.1-1.6]	27	0.006	1361	0.006	1.18 [0.8-1.7]	75	0.017	4531	0.017	1.25 [1-1.6]	<10	0.004	1351	0.005	1.04 [0.5-2.1]	239	16341	0.014415	1.2 [1.0 - 1.3]	<10	752	0.39 [0.1-2.7]
4379	Unspecified cerebrovascular disease	51	0.005	3367	0.004	1.41 [1.1-1.9]	20	0.004	1291	0.006	0.92 [0.6-1.4]	10	0.002	718	0.003	1.04 [0.6-2]	<10	0.002	436	0.002	1.61 [0.6-4.3]	85	5812	0.0144141	1.2 [0.9 - 1.6]	<10	25	--
4554	External thrombosed hemorrhoids	22	0.002	1421	0.001	1.44 [0.9-2.2]	<10	0.001	269	0.001	1.1 [0.5-2.7]	<10	0.001	244	0.001	1.23 [0.5-3.3]	<10	0	255	0.001	0.69 [0.1-4.9]	32	2189	0.0144079	1.1 [0.7 - 1.4]	<10	<10	--
42760	Premature beats, unspecified	21	0.002	1067	0.001	1.84 [1.2-2.8]	<10	0	317	0.001	0.37 [0.1-1.5]	<10	0	116	0	--	<10	0	143	0.001	1.23 [0.2-8.8]	24.001	1643	0.0143977	0.9 [0.0 - 1.8]	<10	115	5.08 [1.3-20.6]
CPT:99393	Periodic comprehensive preventive medicine reevaluation and management of an individual including an age and gender appropriate history, examination, counseling/anticipatory guidance/risk factor reduction interventions, and the ordering of appropriate immunization(s), laboratory/diagnostic procedures, established patient; late childhood (age 5 through 11 years)	194	0.019	12763	0.013	1.42 [1.2-1.6]	45	0.01	2943	0.013	0.91 [0.7-1.2]	79	0.018	4508	0.017	1.32 [1.1-1.7]	19	0.008	2868	0.012	1.16 [0.7-1.8]	337	23082	0.01439	1.2 [0.9 - 1.4]	19	4085	1.37 [0.9-2.2]
6162	Cyst of Bartholin's gland	13	0.001	1385	0.001	0.87 [0.5-1.5]	10	0.002	422	0.002	1.41 [0.8-2.6]	<10	0.002	196	0.001	3.07 [1.5-6.2]	<10	0	192	0.001	0.91 [0.1-6.5]	32	2195	0.0143691	1.6 [0.9 - 3.1]	<10	19	--
5539	Hernia of unspecified site without mention of obstruction or gangrene	88	0.009	6147	0.006	1.34 [1.1-1.7]	23	0.005	1211	0.005	1.13 [0.7-1.7]	12	0.003	610	0.002	1.48 [0.8-2.6]	<10	0	542	0.002	0.32 [0-2.3]	124	8510	0.0143618	1.1 [0.3 - 1.5]	<10	31	--
549	Herpes simplex without mention of complication	165	0.016	11727	0.012	1.32 [1.1-1.5]	61	0.013	2748	0.012	1.32 [1-1.7]	33	0.007	2472	0.01	1 [0.7-1.4]	<10	0.004	1378	0.006	1.02 [0.5-2]	267	18325	0.014361	1.2 [1.0 - 1.3]	<10	318	0.91 [0.1-6.5]
CPT:73630	Radiologic examination, foot; complete, minimum of three views	852	0.083	57492	0.06	1.42 [1.3-1.5]	264	0.056	14667	0.063	1.07 [0.9-1.2]	332	0.075	17292	0.067	1.49 [1.3-1.7]	110	0.049	17532	0.07	1.11 [0.9-1.3]	1558	106983	0.014354	1.3 [1.1 - 1.5]	25	6809	1.07 [0.7-1.6]
CPT:78480	Myocardial perfusion study with ejection fraction (List separately in addition to code for primary procedure)	456	0.044	28871	0.03	1.49 [1.4-1.6]	27	0.006	1728	0.007	0.93 [0.6-1.4]	10	0.002	387	0.001	1.94 [1-3.6]	34	0.015	5226	0.021	1.14 [0.8-1.6]	527	36212	0.0143444	1.4 [0.9 - 1.9]	NA	NA	NA
71690	Arthropathy, unspecified, site unspecified	379	0.037	23607	0.025	1.51 [1.4-1.7]	47	0.01	3266	0.014	0.85 [0.6-1.1]	86	0.019	7076	0.027	0.91 [0.7-1.1]	11	0.005	2001	0.008	0.96 [0.5-1.7]	523	35950	0.0143394	1.1 [0.9 - 1.5]	<10	432	--
40391	Hypertensive renal disease, unspecified, with renal failure	126	0.012	7975	0.008	1.48 [1.2-1.8]	40	0.009	1948	0.008	1.22 [0.9-1.7]	37	0.008	3024	0.012	0.92 [0.7-1.3]	18	0.008	2246	0.009	1.41 [0.9-2.2]	221	15193	0.0143376	1.3 [0.9 - 1.5]	<10	91	--
2536	Other disorders of neurohypophysis	46	0.004	3275	0.003	1.31 [1-1.8]	<10	0.001	407	0.002	0.88 [0.4-2]	<10	0.002	340	0.001	1.77 [0.9-3.6]	<10	0	103	0	--	60.001	4125	0.0143372	1.0 [0.0 - 1.8]	<10	105	2.77 [0.4-19.9]
7212	Thoracic spondylosis without myelopathy	92	0.009	5588	0.006	1.54 [1.3-1.9]	<10	0.001	449	0.002	0.66 [0.3-1.6]	<10	0.002	622	0.002	0.96 [0.5-1.9]	<10	0.001	708	0.003	0.49 [0.1-2]	107	7367	0.0143163	0.9 [0.5 - 1.5]	<10	16	--
2825	Sickle-cell trait	12	0.001	1457	0.002	0.77 [0.4-1.4]	25	0.005	1229	0.005	1.21 [0.8-1.8]	10	0.002	600	0.002	1.25 [0.7-2.3]	<10	0.003	432	0.002	2.85 [1.3-6]	54	3718	0.014316	1.5 [0.8 - 2.8]	<10	98	2.97 [0.4-21.4]
78609	Other dyspnea and respiratory abnormality	1341	0.13	96878	0.102	1.33 [1.3-1.4]	191	0.041	11212	0.048	1.01 [0.9-1.2]	417	0.094	19411	0.075	1.7 [1.5-1.9]	141	0.063	16490	0.066	1.55 [1.3-1.8]	2090	143991	0.0143071	1.4 [1.0 - 1.7]	13	2624	1.45 [0.8-2.5]
63310	Tubal pregnancy without intrauterine pregnancy	13	0.001	1088	0.001	1.11 [0.6-1.9]	<10	0.001	274	0.001	1.3 [0.6-2.9]	<10	0.001	149	0.001	1.51 [0.5-4.7]	<10	0.001	143	0.001	2.45 [0.6-9.9]	24	1654	0.0143027	1.6 [1.1 - 2.5]	NA	NA	NA
7820	Disturbance of skin sensation	705	0.069	50714	0.053	1.32 [1.2-1.4]	153	0.033	8850	0.038	1.03 [0.9-1.2]	306	0.069	15533	0.06	1.52 [1.4-1.7]	36	0.016	7610	0.031	0.82 [0.6-1.1]	1200	82707	0.0143015	1.2 [0.8 - 1.5]	11	1520	2.13 [1.2-3.9]
CPT:82962	Glucose, blood by glucose monitoring device(s) cleared by the FDA specifically for home use	148	0.014	10810	0.011	1.28 [1.1-1.5]	550	0.117	27826	0.119	1.2 [1.1-1.3]	478	0.108	41784	0.161	0.84 [0.8-0.9]	<10	0	633	0.003	--	1176	81053	0.0143015	0.8 [0.0 - 1.3]	13	1553	2.47 [1.4-4.3]
8220	Closed fracture of patella	29	0.003	2122	0.002	1.27 [0.9-1.8]	<10	0.001	297	0.001	1 [0.4-2.4]	<10	0.002	394	0.002	1.52 [0.8-3.1]	12	0.005	912	0.004	2.32 [1.3-4.1]	54	3725	0.0142895	1.5 [1.0 - 2.3]	<10	167	--
CPT:64721	Neuroplasty and/or transposition; median nerve at carpal tunnel	52	0.005	3364	0.004	1.44 [1.1-1.9]	15	0.003	1005	0.004	0.89 [0.5-1.5]	13	0.003	1194	0.005	0.82 [0.5-1.4]	<10	0.003	443	0.002	2.78 [1.3-5.9]	87	6006	0.0142787	1.5 [0.8 - 2.8]	<10	25	--
CPT:93539	Injection procedure during cardiac catheterization; for selective opacification of arterial conduits (eg, internal mammary), whether native or used for bypass	42	0.004	3192	0.003	1.23 [0.9-1.7]	<10	0	192	0.001	0.62 [0.2-2.5]	12	0.003	425	0.002	2.12 [1.2-3.8]	<10	0	127	0.001	1.38 [0.2-9.9]	57	3936	0.014275	1.3 [0.6 - 2.1]	<10	<10	--
5768	Other specified disorders of biliary tract	100	0.01	6909	0.007	1.35 [1.1-1.6]	13	0.003	965	0.004	0.8 [0.5-1.4]	35	0.008	1870	0.007	1.41 [1-2]	<10	0.004	1050	0.004	1.34 [0.7-2.7]	156	10794	0.0142466	1.2 [0.8 - 1.4]	<10	215	1.35 [0.2-9.7]
CPT:78478	Myocardial perfusion study with wall motion, qualitative or quantitative study (List separately in addition to code for primary procedure)	456	0.044	28864	0.03	1.49 [1.4-1.6]	27	0.006	1730	0.007	0.93 [0.6-1.4]	10	0.002	386	0.001	1.95 [1-3.6]	35	0.016	5566	0.022	1.1 [0.8-1.5]	528	36546	0.0142418	1.4 [0.9 - 1.9]	NA	NA	NA
23871	Essential thrombocythemia	15	0.001	1512	0.002	0.92 [0.6-1.5]	<10	0.001	441	0.002	0.94 [0.4-2]	21	0.005	1042	0.004	1.52 [1-2.3]	<10	0.002	330	0.001	2.66 [1.1-6.4]	48	3325	0.0142307	1.5 [0.9 - 2.7]	<10	49	5.95 [0.8-43.2]
CPT:94720	Carbon monoxide diffusing capacity (eg, single breath, steady state)	325	0.032	22158	0.023	1.38 [1.2-1.5]	59	0.013	3269	0.014	1.07 [0.8-1.4]	66	0.015	4493	0.017	1.1 [0.9-1.4]	16	0.007	2369	0.01	1.19 [0.7-1.9]	466	32289	0.0142268	1.2 [1.1 - 1.4]	<10	351	--
82332	Open fracture of shaft of fibula with tibia	<10	0.001	424	0	1.54 [0.7-3.2]	<10	0	258	0.001	0.23 [0-1.6]	<10	0.001	136	0.001	2.76 [1.1-6.7]	<10	0.002	360	0.001	1.95 [0.7-5.2]	17	1178	0.0142259	1.6 [0.2 - 2.8]	<10	26	--
3502	Atypical face pain	58	0.006	3334	0.004	1.62 [1.3-2.1]	<10	0.001	434	0.002	0.41 [0.1-1.3]	<10	0	259	0.001	0.29 [0-2.1]	<10	0	339	0.001	0.52 [0.1-3.7]	63	4366	0.0142244	0.7 [0.3 - 1.6]	<10	35	--
3551	Meralgia paresthetica	17	0.002	946	0.001	1.68 [1-2.7]	<10	0.001	408	0.002	0.87 [0.4-2]	<10	0.001	264	0.001	0.85 [0.3-2.7]	<10	0	184	0.001	--	26.001	1802	0.0142237	0.9 [0.0 - 1.7]	<10	38	--
7837	Adult failure to thrive	177	0.017	11807	0.012	1.4 [1.2-1.6]	13	0.003	1091	0.005	0.71 [0.4-1.2]	23	0.005	1526	0.006	1.13 [0.7-1.7]	<10	0	408	0.002	0.43 [0.1-3.1]	214	14832	0.014223	0.9 [0.4 - 1.4]	<10	99	2.94 [0.4-21.1]
4272	Paroxysmal tachycardia, unspecified	26	0.003	1508	0.002	1.61 [1.1-2.4]	<10	0	195	0.001	--	<10	0	101	0	0.74 [0.1-5.3]	<10	0	137	0.001	1.28 [0.2-9.1]	28.001	1941	0.0142209	0.9 [0.0 - 1.6]	<10	22	--
CPT:36569	Insertion of peripherally inserted central venous catheter, without subcutaneous port or pump; patient five years or older	173	0.017	12845	0.014	1.26 [1.1-1.5]	20	0.004	828	0.004	1.44 [0.9-2.2]	111	0.025	7056	0.027	1.19 [1-1.4]	<10	0.003	770	0.003	1.37 [0.6-3.1]	310	21499	0.0142143	1.3 [1.2 - 1.4]	<10	1261	1.62 [0.8-3.4]
7919	Other nonspecific findings on examination of urine	98	0.01	7054	0.007	1.3 [1.1-1.6]	<10	0.002	1123	0.005	0.47 [0.2-0.9]	79	0.018	4199	0.016	1.42 [1.1-1.8]	<10	0.001	732	0.003	0.72 [0.2-2.2]	189	13108	0.0142137	1.0 [0.5 - 1.4]	<10	157	--
CPT:95816	Electroencephalogram (EEG); including recording awake and drowsy	331	0.032	20979	0.022	1.49 [1.3-1.7]	30	0.006	1889	0.008	0.94 [0.7-1.4]	64	0.014	3812	0.015	1.26 [1-1.6]	19	0.008	4122	0.017	0.8 [0.5-1.3]	444	30802	0.0142098	1.1 [0.8 - 1.5]	<10	445	0.65 [0.1-4.7]
CPT:71110	Radiologic examination, ribs, bilateral; three views	<10	0	318	0	1.47 [0.6-3.5]	<10	0.001	671	0.003	0.62 [0.3-1.3]	<10	0.002	284	0.001	2.38 [1.2-4.6]	<10	0	184	0.001	--	21.001	1457	0.0142091	1.1 [0.0 - 2.4]	<10	<10	--
53540	Other specified gastritis, without mention of hemorrhage	166	0.016	11286	0.012	1.38 [1.2-1.6]	<10	0.002	638	0.003	0.84 [0.4-1.6]	24	0.005	1214	0.005	1.49 [1-2.2]	<10	0.003	1154	0.005	1.06 [0.5-2.2]	206	14292	0.0142089	1.2 [0.8 - 1.5]	<10	175	1.66 [0.2-11.9]
37311	Hordeolum externum	56	0.005	4134	0.004	1.26 [1-1.6]	25	0.005	1365	0.006	1.09 [0.7-1.6]	14	0.003	859	0.003	1.22 [0.7-2.1]	<10	0.002	512	0.002	1.37 [0.5-3.7]	99	6870	0.0142058	1.2 [1.1 - 1.4]	<10	255	--
7812	Abnormality of gait	492	0.048	30138	0.032	1.55 [1.4-1.7]	51	0.011	3902	0.017	0.77 [0.6-1]	100	0.023	7162	0.028	1.05 [0.9-1.3]	11	0.005	4190	0.017	0.46 [0.3-0.8]	654	45392	0.0142032	1.0 [0.5 - 1.5]	<10	2554	0.68 [0.3-1.5]
81612	Open fracture of distal phalanx or phalanges of hand	16	0.002	1197	0.001	1.25 [0.8-2]	<10	0.001	292	0.001	1.42 [0.7-3]	<10	0	251	0.001	0.6 [0.1-2.4]	<10	0.001	204	0.001	2.58 [0.8-8.1]	28	1944	0.0141988	1.5 [0.6 - 2.6]	<10	63	--
7190	Effusion of joint, site unspecified	36	0.004	2355	0.002	1.43 [1-2]	<10	0.001	285	0.001	0.62 [0.2-1.9]	<10	0.001	213	0.001	1.06 [0.3-3.3]	<10	0.001	203	0.001	1.73 [0.4-7]	44	3056	0.0141935	1.2 [0.6 - 1.7]	<10	62	--
37203	Other mucopurulent conjunctivitis	<10	0	100	0	1.86 [0.5-7.6]	<10	0	158	0.001	0.38 [0.1-2.7]	11	0.002	655	0.003	1.26 [0.7-2.3]	<10	0	129	0.001	1.36 [0.2-9.7]	15	1042	0.0141911	1.2 [0.4 - 1.9]	<10	166	3.52 [0.9-14.2]
72690	Enthesopathy of specified site	223	0.022	14671	0.015	1.43 [1.2-1.6]	24	0.005	1467	0.006	0.97 [0.6-1.5]	<10	0.001	420	0.002	1.07 [0.5-2.4]	<10	0	1087	0.004	0.16 [0-1.1]	254	17645	0.0141907	0.9 [0.2 - 1.4]	<10	977	0.59 [0.1-2.4]
25541	Glucocorticoid deficiency	26	0.003	2248	0.002	1.08 [0.7-1.6]	<10	0.001	355	0.002	0.67 [0.2-1.8]	25	0.006	963	0.004	1.95 [1.3-2.9]	<10	0	330	0.001	0.53 [0.1-3.8]	56	3896	0.01417	1.1 [0.5 - 2.0]	<10	375	1.55 [0.4-6.3]
71940	Pain in joint, site unspecified	599	0.058	39560	0.042	1.44 [1.3-1.6]	96	0.02	7146	0.031	0.79 [0.6-1]	40	0.009	2860	0.011	1.05 [0.8-1.4]	15	0.007	2639	0.011	1 [0.6-1.7]	750	52205	0.014163	1.1 [0.8 - 1.4]	<10	1696	0.51 [0.2-1.6]
2864	von Willebrand's disease	20	0.002	1289	0.001	1.45 [0.9-2.3]	<10	0.001	135	0.001	1.32 [0.4-4.1]	<10	0.001	204	0.001	1.1 [0.4-3.5]	<10	0	182	0.001	--	26.001	1810	0.0141618	1.0 [0.0 - 1.4]	<10	219	--
V1041	Personal history of malignant neoplasm of cervix uteri	25	0.002	1826	0.002	1.28 [0.9-1.9]	<10	0.001	297	0.001	0.8 [0.3-2.1]	12	0.003	593	0.002	1.52 [0.9-2.7]	<10	0	139	0.001	--	41.001	2855	0.0141578	0.9 [0.0 - 1.5]	NA	NA	NA
60886	Edema of male genital organs	22	0.002	1565	0.002	1.31 [0.9-2]	<10	0.002	413	0.002	1.29 [0.7-2.5]	12	0.003	690	0.003	1.31 [0.7-2.3]	<10	0	327	0.001	--	43.001	2995	0.0141544	1.0 [0.0 - 1.3]	<10	83	3.51 [0.5-25.3]
72271	Intervertebral disc disorder with myelopathy, cervical region	36	0.004	2277	0.002	1.47 [1.1-2.1]	12	0.003	1026	0.004	0.69 [0.4-1.2]	10	0.002	535	0.002	1.4 [0.8-2.6]	<10	0	272	0.001	0.64 [0.1-4.6]	59	4110	0.0141521	1.1 [0.6 - 1.5]	<10	13	--
2860	Congenital factor VIII disorder	<10	0	415	0	0.67 [0.2-2.1]	<10	0	114	0	--	<10	0	148	0.001	0.51 [0.1-3.6]	10	0.004	299	0.001	5.89 [3.1-11.1]	14.001	976	0.0141424	1.8 [0.0 - 5.9]	<10	68	4.28 [0.6-30.9]
78839	Other urinary incontinence	13	0.001	1118	0.001	1.08 [0.6-1.9]	<10	0.001	362	0.002	0.98 [0.4-2.2]	<10	0.002	307	0.001	2.2 [1.1-4.3]	<10	0	165	0.001	--	28.001	1952	0.0141419	1.1 [0.0 - 2.2]	<10	891	0.33 [0-2.3]
3694	Legal blindness, as defined in U.S.A.	23	0.002	1262	0.001	1.7 [1.1-2.6]	<10	0.001	460	0.002	0.65 [0.3-1.6]	<10	0.001	325	0.001	0.69 [0.2-2.2]	<10	0	115	0	--	31.001	2162	0.0141363	0.8 [0.0 - 1.7]	<10	324	1.8 [0.4-7.2]
3450	Generalized nonconvulsive epilepsy, without mention of intractable epilepsy	30	0.003	2009	0.002	1.39 [1-2]	<10	0.002	341	0.001	1.39 [0.7-2.8]	<10	0.001	316	0.001	0.95 [0.4-2.5]	<10	0	333	0.001	0.53 [0.1-3.7]	43	2999	0.0141354	1.1 [0.5 - 1.4]	<10	614	2.38 [1-5.8]
4139	Other and unspecified angina pectoris	315	0.031	21735	0.023	1.36 [1.2-1.5]	28	0.006	2121	0.009	0.78 [0.5-1.1]	67	0.015	3021	0.012	1.68 [1.3-2.1]	22	0.01	3272	0.013	1.18 [0.8-1.8]	432	30149	0.0141264	1.3 [0.8 - 1.7]	<10	12	--
V5861	Encounter for long-term (current) use of anticoagulants	449	0.044	30984	0.033	1.37 [1.2-1.5]	52	0.011	3948	0.017	0.78 [0.6-1]	178	0.04	11293	0.044	1.19 [1-1.4]	<10	0.003	1667	0.007	0.73 [0.3-1.5]	686	47892	0.0141216	1.0 [0.7 - 1.4]	<10	485	3.02 [1.2-7.3]
75461	Pes planus, congenital	<10	0.001	547	0.001	1.53 [0.8-3]	<10	0.001	250	0.001	0.71 [0.2-2.2]	<10	0.001	189	0.001	1.99 [0.8-4.8]	<10	0	202	0.001	--	17.001	1188	0.0141087	1.1 [0.0 - 2.0]	<10	473	0.61 [0.1-4.4]
7905	Other nonspecific abnormal serum enzyme levels	249	0.024	17737	0.019	1.32 [1.2-1.5]	48	0.01	2612	0.011	1.09 [0.8-1.5]	50	0.011	2398	0.009	1.57 [1.2-2.1]	<10	0.002	1856	0.007	0.47 [0.2-1.1]	352	24603	0.0141054	1.1 [0.5 - 1.6]	<10	535	0.54 [0.1-3.9]
V536	Fitting and adjustment of urinary devices	38	0.004	2697	0.003	1.31 [1-1.8]	<10	0	114	0	0.52 [0.1-3.7]	18	0.004	1106	0.004	1.22 [0.8-1.9]	<10	0.001	279	0.001	1.89 [0.6-5.9]	60	4196	0.0140977	1.2 [0.5 - 1.9]	<10	126	2.31 [0.3-16.6]
71509	Osteoarthrosis, generalized, involving multiple sites	76	0.007	5117	0.005	1.39 [1.1-1.7]	23	0.005	1165	0.005	1.17 [0.8-1.8]	41	0.009	2515	0.01	1.23 [0.9-1.7]	<10	0.002	1345	0.005	0.65 [0.3-1.6]	145	10142	0.0140955	1.1 [0.6 - 1.4]	<10	<10	--
4640	Acute laryngitis without mention of obstruction	61	0.006	4193	0.004	1.36 [1.1-1.7]	14	0.003	663	0.003	1.26 [0.7-2.1]	15	0.003	1009	0.004	1.12 [0.7-1.9]	<10	0.001	642	0.003	0.82 [0.3-2.5]	93	6507	0.0140909	1.1 [0.8 - 1.4]	<10	58	15.13 [4.7-48.5]
72211	Displacement of thoracic intervertebral disc without myelopathy	45	0.004	2864	0.003	1.47 [1.1-2]	<10	0	220	0.001	0.27 [0-1.9]	<10	0.002	353	0.001	1.49 [0.7-3.1]	<10	0	342	0.001	0.51 [0.1-3.6]	54	3779	0.0140882	0.9 [0.3 - 1.5]	<10	99	--
3810	Acute nonsuppurative otitis media, unspecified	20	0.002	1205	0.001	1.55 [1-2.4]	<10	0.001	287	0.001	1.03 [0.4-2.5]	<10	0	101	0	1.49 [0.4-6]	<10	0	297	0.001	--	27.001	1890	0.014085	1.0 [0.0 - 1.5]	<10	62	--
5579	Unspecified vascular insufficiency of intestine	38	0.004	2454	0.003	1.44 [1-2]	<10	0.001	214	0.001	0.83 [0.3-2.6]	<10	0.001	409	0.002	1.1 [0.5-2.5]	<10	0	213	0.001	--	47.001	3290	0.0140848	0.8 [0.0 - 1.4]	<10	13	--
3229	Meningitis, unspecified	40	0.004	2675	0.003	1.39 [1-1.9]	<10	0.001	165	0.001	1.08 [0.3-3.4]	<10	0.001	291	0.001	1.55 [0.7-3.5]	<10	0.001	511	0.002	1.03 [0.3-3.2]	52	3642	0.0140769	1.3 [1.0 - 1.5]	<10	120	--
1369	Unspecified infectious and parasitic diseases	100	0.01	7170	0.008	1.3 [1.1-1.6]	<10	0	221	0.001	0.54 [0.1-2.2]	15	0.003	719	0.003	1.57 [0.9-2.6]	<10	0.002	436	0.002	2.01 [0.8-4.9]	122	8546	0.0140748	1.4 [0.5 - 2.0]	<10	246	2.37 [0.6-9.6]
6235	Leukorrhea, not specified as infective	118	0.011	8148	0.009	1.35 [1.1-1.6]	108	0.023	5133	0.022	1.26 [1-1.5]	70	0.016	3394	0.013	1.56 [1.2-2]	16	0.007	5181	0.021	0.54 [0.3-0.9]	312	21856	0.0140743	1.2 [0.5 - 1.6]	<10	576	--
38023	Other chronic otitis externa	<10	0	182	0	1.54 [0.5-4.8]	13	0.003	822	0.004	0.94 [0.5-1.6]	<10	0	144	0.001	1.04 [0.3-4.2]	<10	0	183	0.001	0.96 [0.1-6.8]	19	1331	0.0140741	1.1 [0.9 - 1.5]	<10	26	11.21 [1.5-82.8]
73689	Other acquired deformity of other parts of limb	36	0.004	2264	0.002	1.48 [1.1-2.1]	<10	0	131	0.001	0.45 [0.1-3.2]	<10	0	373	0.001	0.4 [0.1-1.6]	<10	0.001	178	0.001	2.96 [0.9-9.3]	42	2946	0.0140562	1.3 [0.4 - 3.0]	<10	858	1.36 [0.5-3.6]
V7619	Other screening breast examination	<10	0	1164	0.001	0.4 [0.2-1]	<10	0	128	0.001	0.93 [0.2-3.8]	66	0.015	3557	0.014	1.4 [1.1-1.8]	<10	0.001	412	0.002	0.85 [0.2-3.4]	75	5261	0.0140555	0.9 [0.4 - 1.4]	<10	<10	--
30720	Tic disorder, unspecified	12	0.001	686	0.001	1.63 [0.9-2.9]	<10	0.001	230	0.001	0.77 [0.2-2.4]	<10	0.001	190	0.001	1.18 [0.4-3.7]	<10	0	157	0.001	--	18.001	1263	0.0140523	0.9 [0.0 - 1.6]	<10	737	0.79 [0.2-3.2]
42831	Diastolic heart failure, acute	26	0.003	1539	0.002	1.58 [1.1-2.3]	<10	0.001	433	0.002	0.69 [0.3-1.7]	<10	0.001	332	0.001	0.9 [0.3-2.4]	<10	0	153	0.001	--	35.001	2457	0.0140453	0.8 [0.0 - 1.6]	<10	<10	--
7961	Abnormal reflex	24	0.002	1711	0.002	1.31 [0.9-2]	<10	0.001	211	0.001	1.97 [0.9-4.2]	<10	0	194	0.001	--	<10	0.001	273	0.001	1.93 [0.6-6]	34.001	2389	0.0140326	1.3 [0.0 - 2.0]	<10	142	2.05 [0.3-14.7]
2875	Thrombocytopenia, unspecified	222	0.022	16160	0.017	1.29 [1.1-1.5]	68	0.015	3060	0.013	1.33 [1-1.7]	120	0.027	8655	0.033	1.04 [0.9-1.3]	23	0.01	2559	0.01	1.58 [1-2.4]	433	30434	0.0140279	1.3 [1.0 - 1.6]	<10	589	1.98 [0.7-5.3]
41090	Acute myocardial infarction, unspecified site, episode of care unspecified	302	0.029	19835	0.021	1.43 [1.3-1.6]	17	0.004	1339	0.006	0.75 [0.5-1.2]	15	0.003	1239	0.005	0.91 [0.5-1.5]	<10	0.003	1492	0.006	0.7 [0.3-1.6]	340	23905	0.0140235	0.9 [0.7 - 1.4]	<10	82	--
4920	Emphysematous bleb	27	0.003	1677	0.002	1.5 [1-2.2]	<10	0	189	0.001	0.63 [0.2-2.5]	<10	0	189	0.001	0.79 [0.2-3.2]	<10	0.001	268	0.001	1.31 [0.3-5.3]	33	2323	0.0140068	1.1 [0.6 - 1.5]	<10	34	8.57 [1.2-62.7]
38860	Otorrhea, unspecified	<10	0	204	0	1.37 [0.4-4.3]	<10	0.001	638	0.003	0.46 [0.2-1.1]	12	0.003	443	0.002	2.04 [1.1-3.6]	<10	0.001	264	0.001	1.33 [0.3-5.3]	22	1549	0.0140038	1.3 [0.5 - 2.0]	<10	411	3.57 [1.5-8.7]
82522	Fracture of navicular (scaphoid) bone of foot, closed	<10	0.001	603	0.001	0.93 [0.4-2.1]	<10	0.001	106	0	1.68 [0.5-5.3]	<10	0.001	144	0.001	2.61 [1.1-6.4]	<10	0.001	344	0.001	1.53 [0.5-4.8]	17	1197	0.0140033	1.7 [0.9 - 2.6]	<10	61	--
9176	Superficial foreign body (splinter) of foot and toe(s), without major open wound and without mention of infection	<10	0	522	0.001	0.36 [0.1-1.4]	<10	0.002	245	0.001	2.18 [1.1-4.3]	<10	0	109	0	1.38 [0.3-5.6]	<10	0	110	0	1.59 [0.2-11.4]	14	986	0.014	1.4 [0.4 - 2.2]	<10	104	--
340	Streptococcal sore throat	132	0.013	10236	0.011	1.2 [1-1.4]	74	0.016	3281	0.014	1.35 [1.1-1.7]	50	0.011	3550	0.014	1.06 [0.8-1.4]	15	0.007	2025	0.008	1.3 [0.8-2.2]	271	19092	0.0139958	1.2 [1.1 - 1.3]	10	1970	1.49 [0.8-2.8]
78605	Shortness of breath	1453	0.141	103629	0.109	1.36 [1.3-1.4]	318	0.068	15278	0.065	1.26 [1.1-1.4]	396	0.089	21201	0.082	1.45 [1.3-1.6]	170	0.076	24609	0.099	1.24 [1.1-1.4]	2337	164717	0.0139895	1.3 [1.2 - 1.5]	<10	2347	1.12 [0.6-2.2]
7824	Jaundice, unspecified, not of newborn	77	0.007	5195	0.005	1.38 [1.1-1.7]	11	0.002	729	0.003	0.9 [0.5-1.6]	23	0.005	1621	0.006	1.06 [0.7-1.6]	<10	0.004	848	0.003	1.66 [0.8-3.3]	119	8393	0.0139803	1.3 [0.9 - 1.7]	<10	187	1.56 [0.2-11.1]
CPT:9590	NA	206	0.02	14757	0.016	1.31 [1.1-1.5]	29	0.006	1603	0.007	1.08 [0.7-1.6]	27	0.006	1361	0.005	1.49 [1-2.2]	<10	0.002	1114	0.004	0.79 [0.3-1.9]	267	18835	0.0139776	1.2 [0.8 - 1.5]	<10	429	1.36 [0.3-5.5]
2809	Iron deficiency anemia, unspecified	451	0.044	29125	0.031	1.46 [1.3-1.6]	130	0.028	9253	0.04	0.83 [0.7-1]	128	0.029	9236	0.036	1.04 [0.9-1.2]	20	0.009	3848	0.015	0.91 [0.6-1.4]	729	51462	0.0139679	1.1 [0.8 - 1.5]	<10	996	0.88 [0.3-2.7]
5990	Urinary tract infection, site not specified	1643	0.16	123150	0.129	1.29 [1.2-1.4]	385	0.082	18889	0.081	1.23 [1.1-1.4]	409	0.092	23011	0.089	1.38 [1.2-1.5]	122	0.054	15626	0.063	1.4 [1.2-1.7]	2559	180676	0.0139657	1.3 [1.2 - 1.4]	12	2340	1.5 [0.8-2.7]
2869	Other and unspecified coagulation defects	437	0.043	31541	0.033	1.3 [1.2-1.4]	11	0.002	639	0.003	1.02 [0.6-1.9]	20	0.005	1171	0.005	1.28 [0.8-2]	35	0.016	2164	0.009	2.88 [2.1-4]	503	35515	0.0139652	1.6 [1.0 - 2.9]	<10	363	0.8 [0.1-5.7]
CPT:93350	Echocardiography, transthoracic, real-time with image documentation (2D), with or without M-mode recording, during rest and cardiovascular stress test using treadmill, bicycle exercise and/or pharmacologically induced stress, with interpretation and report	111	0.011	10330	0.011	1 [0.8-1.2]	61	0.013	3909	0.017	0.93 [0.7-1.2]	249	0.056	14809	0.057	1.28 [1.1-1.5]	<10	0.003	1101	0.004	0.95 [0.4-2.1]	427	30149	0.0139652	1.0 [0.9 - 1.3]	<10	484	--
2890	Polycythemia, secondary	14	0.001	814	0.001	1.6 [0.9-2.7]	<10	0.001	208	0.001	1.43 [0.6-3.5]	<10	0	387	0.001	0.39 [0.1-1.6]	<10	0	150	0.001	1.17 [0.2-8.3]	22	1559	0.0139152	1.1 [0.4 - 1.6]	<10	38	--
5110	Pleurisy without mention of effusion or current tuberculosis	127	0.012	9502	0.01	1.25 [1-1.5]	12	0.003	385	0.002	1.85 [1-3.3]	13	0.003	569	0.002	1.72 [1-3]	15	0.007	1385	0.006	1.91 [1.1-3.2]	167	11841	0.0139074	1.7 [1.2 - 1.9]	<10	86	--
CPT:75825	Venography, caval, inferior, with serialography, radiological supervision and interpretation	30	0.003	2115	0.002	1.32 [0.9-1.9]	<10	0	161	0.001	0.37 [0.1-2.6]	<10	0.002	391	0.002	1.73 [0.9-3.3]	<10	0.001	382	0.002	1.38 [0.4-4.3]	43	3049	0.0139069	1.2 [0.4 - 1.7]	<10	159	--
8670	Injury to bladder and urethra without mention of open wound into cavity	13	0.001	860	0.001	1.41 [0.8-2.4]	<10	0.001	223	0.001	0.8 [0.3-2.5]	<10	0.001	274	0.001	0.82 [0.3-2.6]	<10	0.002	275	0.001	2.55 [1-6.9]	23	1632	0.0138973	1.4 [0.8 - 2.6]	<10	71	--
7011	Keratoderma, acquired	90	0.009	7141	0.008	1.18 [1-1.4]	47	0.01	2455	0.011	1.14 [0.9-1.5]	14	0.003	1024	0.004	1.03 [0.6-1.7]	<10	0.002	458	0.002	1.92 [0.8-4.6]	156	11078	0.0138864	1.3 [1.0 - 1.9]	<10	352	--
CPT:760	NA	277	0.027	18206	0.019	1.43 [1.3-1.6]	26	0.006	2483	0.011	0.62 [0.4-0.9]	324	0.073	22196	0.086	1.1 [1-1.2]	26	0.012	3495	0.014	1.31 [0.9-1.9]	653	46380	0.0138839	1.1 [0.6 - 1.4]	13	5857	0.64 [0.4-1.1]
38022	Other acute otitis externa	19	0.002	1370	0.001	1.29 [0.8-2]	10	0.002	590	0.003	1.01 [0.5-1.9]	<10	0.001	467	0.002	0.96 [0.4-2.2]	<10	0	130	0.001	1.35 [0.2-9.6]	36	2557	0.0138835	1.2 [1.0 - 1.3]	<10	85	3.43 [0.5-24.7]
71695	Arthropathy unspecified, involving pelvic region and thigh	50	0.005	3129	0.003	1.49 [1.1-2]	<10	0.001	231	0.001	1.8 [0.8-3.8]	<10	0.001	713	0.003	0.42 [0.2-1.1]	<10	0	261	0.001	--	61.001	4334	0.0138796	0.9 [0.0 - 1.8]	<10	35	--
72889	Other disorder of muscle, ligament, and fascia	97	0.009	5878	0.006	1.54 [1.3-1.9]	<10	0.002	471	0.002	1.14 [0.6-2.2]	<10	0.002	1290	0.005	0.52 [0.3-1]	<10	0.002	887	0.004	0.99 [0.4-2.4]	120	8526	0.0138793	1.0 [0.5 - 1.5]	<10	1849	0.47 [0.2-1.5]
2740	Gouty arthropathy	47	0.005	3216	0.003	1.36 [1-1.8]	15	0.003	1118	0.005	0.8 [0.5-1.3]	15	0.003	1004	0.004	1.12 [0.7-1.9]	<10	0.001	351	0.001	1.5 [0.5-4.7]	80	5689	0.0138672	1.2 [0.8 - 1.5]	<10	12	24.29 [3.2-187.2]
3553	Lesion of lateral popliteal nerve	13	0.001	761	0.001	1.59 [0.9-2.8]	<10	0	107	0	1.11 [0.3-4.5]	<10	0.001	206	0.001	1.46 [0.5-3.9]	<10	0	349	0.001	0.5 [0.1-3.6]	20	1423	0.01386	1.2 [0.5 - 1.6]	<10	59	--
79989	Other ill-defined conditions	11	0.001	688	0.001	1.49 [0.8-2.7]	<10	0	114	0	1.04 [0.3-4.2]	<10	0.001	319	0.001	1.18 [0.5-2.8]	<10	0	160	0.001	--	18.001	1281	0.0138576	0.9 [0.0 - 1.5]	<10	106	--
4590	Hemorrhage, unspecified	54	0.005	4107	0.004	1.23 [0.9-1.6]	<10	0.002	304	0.001	1.56 [0.8-3.2]	<10	0.002	638	0.002	1.06 [0.5-2]	11	0.005	787	0.003	2.46 [1.4-4.5]	82	5836	0.013856	1.6 [1.1 - 2.5]	<10	94	--
78459	Other speech disturbance	44	0.004	3564	0.004	1.15 [0.9-1.6]	<10	0.001	449	0.002	0.93 [0.4-2]	34	0.008	1623	0.006	1.58 [1.1-2.2]	<10	0.001	561	0.002	0.62 [0.2-2.5]	87	6197	0.0138447	1.1 [0.6 - 1.6]	<10	591	0.49 [0.1-3.5]
CPT:85610	Prothrombin time	3989	0.388	307735	0.323	1.34 [1.3-1.4]	1019	0.217	62289	0.267	0.96 [0.9-1]	1064	0.24	62450	0.241	1.4 [1.3-1.5]	<10	0.001	501	0.002	1.05 [0.3-3.3]	6075	432975	0.0138367	1.2 [1.0 - 1.4]	40	11541	1.01 [0.7-1.4]
V1301	Personal history of urinary calculi	86	0.008	6116	0.006	1.31 [1.1-1.6]	<10	0.002	969	0.004	0.49 [0.2-1]	74	0.017	4647	0.018	1.2 [1-1.5]	<10	0	245	0.001	--	168.001	11977	0.0138329	0.8 [0.0 - 1.3]	<10	196	--
4299	Heart disease, unspecified	207	0.02	14112	0.015	1.37 [1.2-1.6]	22	0.005	1374	0.006	0.95 [0.6-1.5]	29	0.007	1587	0.006	1.37 [1-2]	<10	0.001	1553	0.006	0.34 [0.1-1]	261	18626	0.013819	1.0 [0.3 - 1.4]	<10	255	2.29 [0.6-9.2]
6268	Other disorders of menstruation and other abnormal bleeding from female genital tract	197	0.019	16033	0.017	1.15 [1-1.3]	97	0.021	4838	0.021	1.2 [1-1.5]	50	0.011	2428	0.009	1.55 [1.2-2.1]	15	0.007	2327	0.009	1.13 [0.7-1.9]	359	25626	0.0138157	1.3 [1.1 - 1.6]	<10	788	0.74 [0.2-3]
6238	Other specified noninflammatory disorders of vagina	210	0.02	17299	0.018	1.13 [1-1.3]	107	0.023	5339	0.023	1.2 [1-1.5]	73	0.016	3856	0.015	1.43 [1.1-1.8]	12	0.005	2218	0.009	0.95 [0.5-1.7]	402	28712	0.0138078	1.2 [0.9 - 1.4]	<10	348	0.84 [0.1-6]
V066	Need for prophylactic vaccination and inoculation against Streptococcus pneumoniae [pneumococcus] and influenza	53	0.005	3796	0.004	1.3 [1-1.7]	<10	0.001	186	0.001	1.28 [0.5-3.4]	14	0.003	825	0.003	1.27 [0.8-2.2]	<10	0.001	411	0.002	0.85 [0.2-3.4]	73	5218	0.013797	1.2 [0.9 - 1.3]	<10	<10	--
99676	Other complications due to genitourinary device, implant, and graft	23	0.002	1749	0.002	1.23 [0.8-1.9]	<10	0.001	278	0.001	0.85 [0.3-2.3]	<10	0.002	485	0.002	1.39 [0.7-2.7]	<10	0.001	205	0.001	1.71 [0.4-6.9]	38	2717	0.0137931	1.3 [0.9 - 1.7]	<10	29	--
CPT:70355	Orthopantogram	143	0.014	9594	0.01	1.39 [1.2-1.6]	240	0.051	18542	0.079	0.75 [0.7-0.9]	35	0.008	1298	0.005	2.03 [1.5-2.8]	27	0.012	2406	0.01	1.98 [1.4-2.9]	445	31840	0.0137835	1.5 [0.8 - 2.0]	<10	522	--
4470	Arteriovenous fistula, acquired	15	0.001	1174	0.001	1.19 [0.7-2]	<10	0.001	137	0.001	1.3 [0.4-4.1]	<10	0.001	263	0.001	1.43 [0.6-3.5]	<10	0.001	216	0.001	1.62 [0.4-6.5]	25	1790	0.0137741	1.4 [1.2 - 1.6]	<10	37	7.88 [1.1-57.5]
CPT:93321	Doppler echocardiography, pulsed wave and/or continuous wave with spectral display (List separately in addition to codes for echocardiographic imaging); follow-up or limited study (List separately in addition to codes for echocardiographic imaging)	23	0.002	1899	0.002	1.13 [0.7-1.7]	85	0.018	7904	0.034	0.63 [0.5-0.8]	236	0.053	13654	0.053	1.32 [1.2-1.5]	<10	0.003	1677	0.007	0.73 [0.3-1.5]	351	25134	0.0137728	1.0 [0.6 - 1.3]	<10	863	0.34 [0-2.4]
7804	Dizziness and giddiness	1163	0.113	81825	0.086	1.37 [1.3-1.5]	261	0.056	17522	0.075	0.88 [0.8-1]	314	0.071	17353	0.067	1.39 [1.2-1.6]	62	0.028	12250	0.049	0.88 [0.7-1.1]	1800	128950	0.0137667	1.1 [0.9 - 1.4]	27	3894	2.08 [1.4-3.1]
70703	Decubitus ulcer,lower back	33	0.003	2466	0.003	1.25 [0.9-1.8]	<10	0.002	918	0.004	0.58 [0.3-1.1]	38	0.009	2110	0.008	1.35 [1-1.9]	<10	0.002	529	0.002	1.33 [0.5-3.5]	84	6023	0.0137547	1.1 [0.6 - 1.4]	<10	85	--
CPT:71035	Radiologic examination, chest, special views (eg, lateral decubitus, Bucky studies)	85	0.008	7634	0.008	1.04 [0.8-1.3]	<10	0.002	286	0.001	1.66 [0.8-3.4]	10	0.002	686	0.003	1.09 [0.6-2]	47	0.021	2151	0.009	3.92 [2.9-5.3]	150	10757	0.0137526	1.9 [1.0 - 3.9]	<10	78	--
683	Acute lymphadenitis	<10	0.001	552	0.001	1.35 [0.7-2.7]	<10	0.001	264	0.001	0.67 [0.2-2.1]	<10	0.001	279	0.001	1.34 [0.6-3.3]	<10	0.001	196	0.001	1.79 [0.4-7.2]	18	1291	0.013751	1.3 [0.7 - 1.8]	<10	181	4.85 [1.5-15.2]
7325	Juvenile osteochondrosis of foot	<10	0.001	384	0	1.7 [0.8-3.6]	<10	0.001	133	0.001	2.23 [0.9-5.5]	<10	0	215	0.001	--	<10	0	129	0.001	--	12.002	861	0.013748	1.0 [0.0 - 2.2]	<10	975	0.89 [0.3-2.8]
E8789	Unspecified surgical operations and procedures causing abnormal patient reaction, or later complication, without mention of misadventure at time of operation	31	0.003	1993	0.002	1.45 [1-2.1]	<10	0.001	99	0	1.8 [0.6-5.7]	10	0.002	765	0.003	0.98 [0.5-1.8]	<10	0	374	0.002	0.47 [0.1-3.3]	45	3231	0.0137363	1.2 [0.5 - 1.8]	<10	25	--
V1279	Other personal history of diseases of digestive system	110	0.011	6634	0.007	1.55 [1.3-1.9]	29	0.006	1835	0.008	0.94 [0.6-1.4]	85	0.019	7131	0.028	0.89 [0.7-1.1]	<10	0	493	0.002	--	224.001	16093	0.0137281	0.8 [0.0 - 1.6]	<10	261	1.11 [0.2-8]
38630	Labyrinthitis, unspecified	20	0.002	1454	0.002	1.28 [0.8-2]	<10	0	187	0.001	0.64 [0.2-2.6]	<10	0.001	140	0.001	2.68 [1.1-6.5]	<10	0	159	0.001	--	27.001	1940	0.013727	1.2 [0.0 - 2.7]	<10	18	--
71590	Osteoarthrosis, unspecified whether generalized or localized, involving unspecified site	613	0.06	44441	0.047	1.3 [1.2-1.4]	79	0.017	5315	0.023	0.88 [0.7-1.1]	147	0.033	7661	0.03	1.46 [1.2-1.7]	11	0.005	3689	0.015	0.52 [0.3-0.9]	850	61106	0.0137194	1.0 [0.5 - 1.5]	<10	40	--
78830	Urinary incontinence, unspecified	322	0.031	22794	0.024	1.33 [1.2-1.5]	52	0.011	3545	0.015	0.87 [0.7-1.1]	78	0.018	4674	0.018	1.26 [1-1.6]	12	0.005	2355	0.009	0.89 [0.5-1.6]	464	33368	0.0137148	1.1 [0.9 - 1.3]	<10	1526	0.95 [0.4-2.3]
53011	Reflux esophagitis	204	0.02	14100	0.015	1.36 [1.2-1.6]	89	0.019	5524	0.024	0.96 [0.8-1.2]	42	0.009	2184	0.008	1.45 [1.1-2]	14	0.006	3302	0.013	0.74 [0.4-1.3]	349	25110	0.0137083	1.1 [0.7 - 1.4]	<10	1183	1.23 [0.5-3]
75	Infectious mononucleosis	33	0.003	2037	0.002	1.51 [1.1-2.1]	<10	0	217	0.001	0.55 [0.1-2.2]	<10	0.001	433	0.002	0.69 [0.3-1.9]	<10	0	122	0	--	39.001	2809	0.0136942	0.7 [0.0 - 1.5]	<10	380	0.77 [0.1-5.5]
1103	Dermatophytosis of groin and perianal area	39	0.004	3459	0.004	1.05 [0.8-1.4]	29	0.006	1556	0.007	1.11 [0.8-1.6]	12	0.003	555	0.002	1.62 [0.9-2.9]	10	0.004	916	0.004	1.92 [1-3.6]	90	6486	0.0136861	1.4 [1.1 - 1.9]	<10	129	2.26 [0.3-16.2]
CPT:87491	Infectious agent detection by nucleic acid (DNA or RNA); Chlamydia trachomatis, amplified probe technique	1165	0.113	96825	0.102	1.14 [1.1-1.2]	684	0.146	43464	0.186	0.92 [0.8-1]	426	0.096	23028	0.089	1.44 [1.3-1.6]	<10	0.001	856	0.003	0.61 [0.2-1.9]	2278	164173	0.0136857	1.0 [0.6 - 1.4]	37	10876	0.99 [0.7-1.4]
61610	Vaginitis and vulvovaginitis, unspecified	681	0.066	51686	0.054	1.24 [1.2-1.3]	217	0.046	11923	0.051	1.09 [0.9-1.2]	130	0.029	5948	0.023	1.66 [1.4-2]	27	0.012	6485	0.026	0.72 [0.5-1.1]	1055	76042	0.0136841	1.2 [0.7 - 1.7]	<10	1858	0.47 [0.1-1.5]
CPT:90935	Hemodialysis procedure with single physician evaluation	65	0.006	4432	0.005	1.37 [1.1-1.8]	22	0.005	1032	0.004	1.27 [0.8-1.9]	37	0.008	2408	0.009	1.15 [0.8-1.6]	12	0.005	1931	0.008	1.09 [0.6-1.9]	136	9803	0.0136835	1.2 [1.1 - 1.4]	<10	109	--
78052	Other insomnia	394	0.038	28730	0.03	1.29 [1.2-1.4]	126	0.027	7601	0.033	0.98 [0.8-1.2]	180	0.041	9722	0.038	1.41 [1.2-1.6]	35	0.016	6948	0.028	0.88 [0.6-1.2]	735	53001	0.013678	1.1 [0.9 - 1.4]	<10	637	4.17 [2.1-8.1]
99812	Hematoma complicating a procedure	138	0.013	9542	0.01	1.35 [1.1-1.6]	16	0.003	930	0.004	1.02 [0.6-1.7]	17	0.004	1159	0.004	1.1 [0.7-1.8]	<10	0.001	922	0.004	0.57 [0.2-1.8]	174	12553	0.0136717	1.0 [0.6 - 1.4]	<10	116	2.51 [0.3-18]
2948	Other specified organic brain syndromes (chronic)	147	0.014	9902	0.01	1.39 [1.2-1.6]	21	0.004	1817	0.008	0.68 [0.4-1.1]	42	0.009	2478	0.01	1.27 [0.9-1.7]	<10	0.004	1549	0.006	0.9 [0.5-1.8]	218	15746	0.0136557	1.1 [0.7 - 1.4]	<10	70	--
V443	Colostomy status	33	0.003	2556	0.003	1.2 [0.9-1.7]	<10	0.001	342	0.001	1.22 [0.6-2.6]	11	0.002	710	0.003	1.16 [0.6-2.1]	<10	0.001	223	0.001	1.57 [0.4-6.3]	53	3831	0.0136457	1.3 [1.2 - 1.6]	<10	105	--
8120	Fracture of unspecified part of upper end of humerus, closed	64	0.006	4309	0.005	1.39 [1.1-1.8]	<10	0.001	384	0.002	0.62 [0.2-1.7]	<10	0.001	510	0.002	0.88 [0.4-2]	16	0.007	1304	0.005	2.16 [1.3-3.5]	90	6507	0.0136426	1.3 [0.6 - 2.2]	<10	157	--
3813	Other and unspecified chronic nonsuppurative otitis media	<10	0	134	0	2.78 [1-7.5]	<10	0	129	0.001	0.92 [0.2-3.7]	<10	0.002	692	0.003	0.98 [0.5-1.9]	<10	0	130	0.001	--	15.001	1085	0.0136373	1.2 [0.0 - 2.8]	<10	529	0.55 [0.1-3.9]
53510	Atrophic gastritis, without mention of hemorrhage	61	0.006	4471	0.005	1.27 [1-1.6]	11	0.002	2164	0.009	0.3 [0.2-0.5]	50	0.011	2012	0.008	1.88 [1.4-2.5]	<10	0.002	540	0.002	1.62 [0.7-3.9]	127	9187	0.0136354	1.3 [0.3 - 1.9]	<10	508	1.15 [0.3-4.6]
5379	Unspecified disorder of stomach and duodenum	81	0.008	6074	0.006	1.24 [1-1.6]	<10	0.001	292	0.001	1.42 [0.7-3]	<10	0.002	511	0.002	1.17 [0.6-2.4]	<10	0.001	288	0.001	1.83 [0.6-5.7]	99	7165	0.0136289	1.4 [1.2 - 1.8]	<10	182	3.21 [0.8-13]
CPT:93543	Injection procedure during cardiac catheterization; for selective left ventricular or left atrial angiography	163	0.016	12074	0.013	1.26 [1.1-1.5]	<10	0.001	473	0.002	0.88 [0.4-1.9]	52	0.012	2782	0.011	1.41 [1.1-1.9]	<10	0.003	1246	0.005	0.98 [0.5-2.1]	229	16575	0.0136277	1.1 [0.9 - 1.4]	<10	67	--
53560	Duodenitis, without mention of hemorrhage	58	0.006	4273	0.004	1.27 [1-1.6]	<10	0.001	370	0.002	0.8 [0.3-1.9]	17	0.004	798	0.003	1.6 [1-2.6]	<10	0.001	568	0.002	0.93 [0.3-2.9]	83	6009	0.0136244	1.1 [0.8 - 1.6]	<10	298	--
CPT:93555	Imaging supervision, interpretation and report for injection procedure(s) during cardiac catheterization; ventricular and/or atrial angiography	157	0.015	11852	0.012	1.24 [1.1-1.5]	<10	0.001	402	0.002	0.89 [0.4-2]	52	0.012	2788	0.011	1.41 [1.1-1.9]	<10	0.004	1177	0.005	1.34 [0.7-2.6]	224	16219	0.0136228	1.2 [0.9 - 1.4]	<10	156	--
41011	Acute myocardial infarction, of other anterior wall, initial episode of care	27	0.003	1819	0.002	1.38 [0.9-2]	<10	0.001	239	0.001	0.99 [0.4-2.7]	<10	0.001	268	0.001	1.12 [0.4-3]	<10	0	209	0.001	--	35.001	2535	0.0136191	0.9 [0.0 - 1.4]	NA	NA	NA
72190	Spondylosis of unspecified site without mention of myelopathy	59	0.006	4086	0.004	1.35 [1-1.7]	30	0.006	1705	0.007	1.05 [0.7-1.5]	22	0.005	1467	0.006	1.13 [0.7-1.7]	<10	0.003	1216	0.005	0.86 [0.4-1.9]	117	8474	0.0136189	1.1 [0.9 - 1.3]	<10	168	--
V6545	Counseling on other sexually transmitted diseases	30	0.003	2794	0.003	1 [0.7-1.4]	40	0.009	2249	0.01	1.06 [0.8-1.4]	<10	0	138	0.001	1.09 [0.3-4.4]	<10	0	107	0	1.64 [0.2-11.7]	73	5288	0.0136169	1.2 [1.0 - 1.6]	<10	22	--
CPT:87591	Infectious agent detection by nucleic acid (DNA or RNA); Neisseria gonorrhoeae, amplified probe technique	1134	0.11	95124	0.1	1.12 [1.1-1.2]	675	0.144	43184	0.185	0.91 [0.8-1]	426	0.096	23041	0.089	1.44 [1.3-1.6]	<10	0.002	874	0.004	0.8 [0.3-2.1]	2239	162223	0.0136141	1.1 [0.8 - 1.4]	35	9453	1.08 [0.8-1.5]
72885	Spasm of muscle	196	0.019	14959	0.016	1.23 [1.1-1.4]	67	0.014	3964	0.017	1 [0.8-1.3]	78	0.018	3534	0.014	1.67 [1.3-2.1]	22	0.01	3845	0.015	1 [0.7-1.5]	363	26302	0.0136134	1.2 [1.0 - 1.7]	<10	1168	1.25 [0.5-3]
CPT:7360	NA	108	0.011	7524	0.008	1.34 [1.1-1.6]	17	0.004	1345	0.006	0.75 [0.5-1.2]	86	0.019	4888	0.019	1.33 [1.1-1.6]	22	0.01	3129	0.013	1.24 [0.8-1.9]	233	16886	0.0136106	1.2 [0.7 - 1.3]	<10	1642	0.53 [0.2-1.6]
34680	Other forms of migraine, without mention of intractable migraine	20	0.002	1334	0.001	1.4 [0.9-2.2]	<10	0.001	386	0.002	0.77 [0.3-1.9]	<10	0.001	418	0.002	0.9 [0.4-2.2]	<10	0	110	0	1.59 [0.2-11.4]	31	2248	0.0136025	1.2 [0.8 - 1.6]	<10	204	1.43 [0.2-10.2]
3029	Other isolated or simple phobias	19	0.002	1099	0.001	1.61 [1-2.5]	<10	0	296	0.001	0.4 [0.1-1.6]	<10	0.001	246	0.001	0.91 [0.3-2.9]	<10	0	100	0	--	24.001	1741	0.0135983	0.7 [0.0 - 1.6]	<10	202	--
CPT:96374	Therapeutic, prophylactic, or diagnostic injection (specify substance or drug); intravenous push, single or initial substance/drug	852	0.083	67911	0.071	1.18 [1.1-1.3]	712	0.152	37517	0.161	1.16 [1.1-1.3]	379	0.085	35377	0.137	0.78 [0.7-0.9]	<10	0	184	0.001	--	1943	140989	0.0135939	0.8 [0.0 - 1.2]	54	9687	1.7 [1.3-2.3]
7899	Other symptoms involving abdomen and pelvis	51	0.005	3514	0.004	1.35 [1-1.8]	<10	0	232	0.001	0.51 [0.1-2.1]	<10	0.001	131	0.001	1.72 [0.5-5.4]	22	0.01	1785	0.007	2.18 [1.4-3.3]	78	5662	0.0135889	1.4 [0.5 - 2.2]	<10	58	--
8408	Sprain of other specified sites of shoulder and upper arm	101	0.01	7079	0.007	1.33 [1.1-1.6]	27	0.006	1289	0.006	1.25 [0.9-1.8]	10	0.002	754	0.003	0.99 [0.5-1.9]	<10	0.001	1127	0.005	0.47 [0.1-1.4]	141	10249	0.0135707	1.0 [0.5 - 1.3]	<10	423	1.38 [0.3-5.5]
CPT:76870	Ultrasound, scrotum and contents	159	0.015	12234	0.013	1.21 [1-1.4]	43	0.009	2840	0.012	0.9 [0.7-1.2]	41	0.009	2072	0.008	1.49 [1.1-2]	13	0.006	1469	0.006	1.56 [0.9-2.7]	256	18615	0.0135658	1.3 [0.9 - 1.6]	<10	2013	0.43 [0.1-1.3]
5959	Cystitis, unspecified	39	0.004	3846	0.004	0.94 [0.7-1.3]	21	0.004	905	0.004	1.38 [0.9-2.1]	22	0.005	1216	0.005	1.36 [0.9-2.1]	14	0.006	1014	0.004	2.43 [1.4-4.1]	96	6981	0.0135651	1.5 [0.9 - 2.4]	<10	211	--
412	Old myocardial infarction	374	0.036	27772	0.029	1.26 [1.1-1.4]	75	0.016	4814	0.021	0.92 [0.7-1.2]	137	0.031	8499	0.033	1.22 [1-1.4]	15	0.007	2635	0.011	1 [0.6-1.7]	601	43720	0.0135602	1.1 [0.9 - 1.3]	<10	14	--
5740	Calculus of gallbladder with acute cholecystitis, without mention of obstruction	52	0.005	3437	0.004	1.41 [1.1-1.9]	<10	0.002	629	0.003	0.85 [0.4-1.6]	<10	0.001	420	0.002	0.89 [0.4-2.2]	<10	0	390	0.002	0.45 [0.1-3.2]	67	4876	0.0135545	0.9 [0.4 - 1.4]	<10	33	--
V6759	Other follow-up examination	106	0.01	9279	0.01	1.07 [0.9-1.3]	38	0.008	1807	0.008	1.25 [0.9-1.7]	301	0.068	20257	0.078	1.13 [1-1.3]	18	0.008	2361	0.009	1.34 [0.8-2.1]	463	33704	0.0135511	1.2 [1.1 - 1.3]	<10	1656	0.88 [0.4-2.1]
CPT:99241	Office consultation for a new or established patient, which requires these three key components: a problem focused history; a problem focused examination; and straightforward medical decision making. Counseling and/or coordination of care with other providers or agencies are provided consistent with the nature of the problem(s) and the patient's and/or family's needs. Usually, the presenting prob…	686	0.067	77083	0.081	0.82 [0.8-0.9]	24	0.005	1318	0.006	1.08 [0.7-1.6]	584	0.132	13499	0.052	3.7 [3.4-4]	15	0.007	3394	0.014	0.77 [0.5-1.3]	1309	95294	0.0135503	1.6 [0.8 - 3.7]	<10	298	1.96 [0.5-7.9]
71589	Osteoarthrosis involving or with mention of multiple sites, but not specified as generalized	44	0.004	2383	0.003	1.72 [1.3-2.3]	<10	0	340	0.001	0.17 [0-1.2]	13	0.003	1001	0.004	0.97 [0.6-1.7]	<10	0.001	718	0.003	0.73 [0.2-2.3]	61	4442	0.0135465	0.9 [0.2 - 1.7]	<10	<10	--
V123	Personal history of diseases of blood and blood-forming organs	26	0.003	1515	0.002	1.6 [1.1-2.4]	<10	0.001	557	0.002	0.64 [0.3-1.4]	18	0.004	1386	0.005	0.97 [0.6-1.6]	<10	0	185	0.001	--	50.001	3643	0.0135394	0.8 [0.0 - 1.6]	<10	53	--
CPT:73520	Radiologic examination, hips, bilateral, minimum of two views of each hip, including anteroposterior view of pelvis	267	0.026	18587	0.02	1.35 [1.2-1.5]	<10	0.001	256	0.001	1.39 [0.6-3.1]	41	0.009	2262	0.009	1.36 [1-1.9]	14	0.006	2803	0.011	0.87 [0.5-1.5]	328	23908	0.0135336	1.2 [0.9 - 1.4]	20	5170	1.13 [0.7-1.8]
V850	Body mass index less than 19, adult	17	0.002	1408	0.001	1.13 [0.7-1.8]	10	0.002	764	0.003	0.78 [0.4-1.5]	18	0.004	918	0.004	1.47 [0.9-2.4]	<10	0	193	0.001	--	45.001	3283	0.0135219	0.8 [0.0 - 1.5]	<10	149	1.95 [0.3-14]
7421	Microcephalus	<10	0	197	0	1.42 [0.5-4.4]	<10	0	102	0	1.16 [0.3-4.7]	<10	0	107	0	1.4 [0.3-5.7]	<10	0	105	0	--	7.001	511	0.0135154	1.0 [0.0 - 1.4]	<10	333	3.52 [1.3-9.5]
V1250	Personal history of unspecified circulatory disease	17	0.002	2026	0.002	0.78 [0.5-1.3]	16	0.003	816	0.003	1.17 [0.7-1.9]	16	0.004	647	0.002	1.86 [1.1-3.1]	<10	0.001	309	0.001	1.7 [0.5-5.3]	52	3798	0.0135065	1.4 [0.8 - 1.9]	<10	24	--
99590	Systemic inflammatory response syndrome, unspecified	15	0.001	1385	0.001	1.01 [0.6-1.7]	<10	0	179	0.001	0.66 [0.2-2.7]	11	0.002	850	0.003	0.97 [0.5-1.8]	20	0.009	1092	0.004	3.24 [2.1-5.1]	48	3506	0.0135059	1.5 [0.7 - 3.2]	<10	47	6.2 [0.9-45]
90	Infectious colitis, enteritis, and gastroenteritis	34	0.003	2599	0.003	1.22 [0.9-1.7]	10	0.002	497	0.002	1.2 [0.6-2.2]	<10	0.001	246	0.001	1.53 [0.6-3.7]	<10	0	311	0.001	0.56 [0.1-4]	50	3653	0.0135026	1.1 [0.6 - 1.5]	<10	669	2.19 [0.9-5.3]
7942	Nonspecific abnormal results of function study of pulmonary system	35	0.003	2643	0.003	1.23 [0.9-1.7]	<10	0.001	123	0.001	1.45 [0.5-4.6]	<10	0.002	327	0.001	1.84 [0.9-3.7]	<10	0	342	0.001	0.51 [0.1-3.6]	47	3435	0.013498	1.3 [0.5 - 1.8]	<10	344	--
3440	Quadriplegia, unspecified	16	0.002	1176	0.001	1.27 [0.8-2.1]	<10	0	299	0.001	0.4 [0.1-1.6]	<10	0.002	334	0.001	1.57 [0.7-3.3]	<10	0.002	384	0.002	2.29 [0.9-5.5]	30	2193	0.0134953	1.4 [0.4 - 2.3]	<10	456	1.92 [0.6-6]
71901	Effusion of joint of shoulder region	20	0.002	1196	0.001	1.56 [1-2.4]	<10	0.001	356	0.002	0.83 [0.3-2]	<10	0	208	0.001	0.36 [0.1-2.6]	<10	0	214	0.001	0.82 [0.1-5.8]	27	1974	0.0134933	0.9 [0.4 - 1.6]	<10	47	--
36201	Background diabetic retinopathy	47	0.005	3138	0.003	1.4 [1-1.9]	36	0.008	2743	0.012	0.78 [0.6-1.1]	21	0.005	1545	0.006	1.02 [0.7-1.6]	<10	0.001	324	0.001	1.08 [0.3-4.3]	106	7750	0.0134929	1.1 [0.8 - 1.4]	<10	46	--
78820	Retention of urine, unspecified	228	0.022	17474	0.018	1.22 [1.1-1.4]	41	0.009	2856	0.012	0.85 [0.6-1.2]	85	0.019	5065	0.02	1.27 [1-1.6]	19	0.008	1879	0.008	1.78 [1.1-2.8]	373	27274	0.0134915	1.3 [0.9 - 1.8]	<10	500	1.75 [0.6-5.5]
34541	Partial epilepsy, with impairment of consciousness, with intractable epilepsy	26	0.003	1957	0.002	1.24 [0.8-1.8]	35	0.007	1041	0.004	2.01 [1.4-2.8]	17	0.004	1316	0.005	0.97 [0.6-1.6]	11	0.005	2195	0.009	0.88 [0.5-1.6]	89	6509	0.0134889	1.3 [0.9 - 2.0]	<10	725	1.2 [0.4-3.8]
CPT:93544	Injection procedure during cardiac catheterization; for aortography	30	0.003	2038	0.002	1.37 [1-2]	<10	0	113	0	--	<10	0	150	0.001	1 [0.2-4]	<10	0.001	186	0.001	1.88 [0.5-7.6]	34.001	2487	0.0134871	1.1 [0.0 - 1.9]	<10	126	--
7854	Gangrene	30	0.003	2315	0.002	1.21 [0.8-1.7]	<10	0.001	403	0.002	0.74 [0.3-1.8]	14	0.003	480	0.002	2.19 [1.3-3.7]	10	0.004	1118	0.004	1.57 [0.8-2.9]	59	4316	0.0134857	1.4 [0.7 - 2.2]	<10	20	--
V2540	Encounter for contraceptive surveillance, unspecified	53	0.005	2663	0.003	1.86 [1.4-2.4]	25	0.005	2772	0.012	0.53 [0.4-0.8]	<10	0.001	240	0.001	0.94 [0.3-2.9]	<10	0	329	0.001	0.53 [0.1-3.8]	82	6004	0.0134735	1.0 [0.5 - 1.9]	<10	1036	0.56 [0.1-2.2]
1104	Dermatophytosis of foot	145	0.014	11987	0.013	1.13 [1-1.3]	121	0.026	6346	0.027	1.14 [0.9-1.4]	13	0.003	1100	0.004	0.89 [0.5-1.5]	12	0.005	1874	0.008	1.12 [0.6-2]	291	21307	0.0134735	1.1 [0.9 - 1.1]	<10	310	1.88 [0.5-7.6]
5401	Acute appendicitis with peritoneal abscess	10	0.001	775	0.001	1.2 [0.6-2.2]	<10	0	118	0.001	1.01 [0.2-4.1]	<10	0.001	152	0.001	1.98 [0.7-5.3]	<10	0	127	0.001	--	16.001	1172	0.0134688	1.0 [0.0 - 2.0]	<10	157	1.85 [0.3-13.3]
72989	Other musculoskeletal symptoms referable to limbs	163	0.016	10748	0.011	1.42 [1.2-1.7]	25	0.005	1600	0.007	0.93 [0.6-1.4]	91	0.021	7684	0.03	0.89 [0.7-1.1]	<10	0.003	925	0.004	1.33 [0.6-2.8]	286	20957	0.0134633	1.1 [0.9 - 1.4]	<10	372	1.57 [0.4-6.3]
3368	Other myelopathy	20	0.002	1046	0.001	1.78 [1.1-2.8]	<10	0	115	0	0.52 [0.1-3.7]	<10	0	257	0.001	0.29 [0-2.1]	<10	0	195	0.001	--	22.001	1613	0.0134563	0.6 [0.0 - 1.8]	<10	64	--
5855	Chronic kidney disease, Stage V	40	0.004	2625	0.003	1.42 [1-1.9]	18	0.004	782	0.003	1.37 [0.9-2.2]	13	0.003	899	0.003	1.09 [0.6-1.9]	<10	0.001	1046	0.004	0.33 [0.1-1.3]	73	5352	0.0134562	1.1 [0.3 - 1.4]	<10	70	--
71906	Effusion of lower leg joint	378	0.037	25471	0.027	1.4 [1.3-1.5]	74	0.016	3976	0.017	1.11 [0.9-1.4]	83	0.019	6217	0.024	1 [0.8-1.2]	34	0.015	6099	0.025	0.98 [0.7-1.4]	569	41763	0.0134414	1.1 [1.0 - 1.4]	<10	1948	0.74 [0.3-1.8]
71531	Osteoarthrosis, localized, not specified whether primary or secondary, involving shoulder region	29	0.003	2379	0.003	1.14 [0.8-1.6]	<10	0.001	606	0.003	0.29 [0.1-0.9]	36	0.008	1835	0.007	1.48 [1.1-2.1]	<10	0	182	0.001	--	68.001	5002	0.0134124	0.7 [0.0 - 1.5]	<10	<10	--
71694	Arthropathy unspecified, involving hand	39	0.004	2378	0.002	1.53 [1.1-2.1]	<10	0.001	277	0.001	1.07 [0.4-2.6]	<10	0.001	713	0.003	0.63 [0.3-1.4]	<10	0.001	535	0.002	0.98 [0.3-3.1]	53	3903	0.0133974	1.1 [0.6 - 1.5]	<10	24	--
5640	Constipation, unspecified	709	0.069	51750	0.054	1.3 [1.2-1.4]	244	0.052	15846	0.068	0.91 [0.8-1]	290	0.065	17605	0.068	1.26 [1.1-1.4]	60	0.027	10783	0.043	0.97 [0.8-1.3]	1303	95984	0.0133934	1.1 [0.9 - 1.3]	52	10961	1.43 [1.1-1.9]
2769	Electrolyte and fluid disorders not elsewhere classified	89	0.009	7643	0.008	1.09 [0.9-1.3]	<10	0.002	423	0.002	1.12 [0.6-2.3]	69	0.016	3533	0.014	1.47 [1.2-1.9]	<10	0.003	1078	0.004	0.97 [0.4-2.2]	172	12677	0.0133863	1.2 [1.0 - 1.5]	<10	571	3.08 [1.4-6.9]
V6289	Other psychological or physical stress, not elsewhere classified	32	0.003	2055	0.002	1.45 [1-2.1]	<10	0.002	746	0.003	0.72 [0.4-1.4]	<10	0.001	358	0.001	0.84 [0.3-2.2]	<10	0	160	0.001	--	45.001	3319	0.0133772	0.8 [0.0 - 1.5]	<10	430	2.04 [0.7-6.4]
CPT:74175	Computed tomographic angiography, abdomen, without contrast material(s), followed by contrast material(s) and further sections, including image post-processing	106	0.01	8434	0.009	1.17 [1-1.4]	23	0.005	800	0.003	1.71 [1.1-2.6]	16	0.004	1158	0.004	1.04 [0.6-1.7]	<10	0.002	676	0.003	1.3 [0.5-3.1]	150	11068	0.0133714	1.3 [1.0 - 1.7]	<10	58	--
CPT:93931	Duplex scan of upper extremity arteries or arterial bypass grafts; unilateral or limited study	<10	0.001	762	0.001	1.1 [0.6-2.1]	<10	0.001	154	0.001	2.32 [1-5.2]	<10	0.001	226	0.001	1.33 [0.5-3.6]	<10	0.002	558	0.002	1.26 [0.5-3.4]	23	1700	0.0133488	1.5 [1.1 - 2.3]	<10	22	--
V454	Postsurgical arthrodesis status	169	0.016	11903	0.013	1.33 [1.1-1.5]	19	0.004	1140	0.005	0.99 [0.6-1.6]	61	0.014	4138	0.016	1.11 [0.9-1.4]	16	0.007	2435	0.01	1.15 [0.7-1.9]	265	19616	0.0133293	1.1 [1.0 - 1.3]	<10	933	0.31 [0-2.2]
99639	Other mechanical complication of genitourinary device, implant, and graft	13	0.001	984	0.001	1.23 [0.7-2.1]	<10	0	184	0.001	0.65 [0.2-2.6]	<10	0.001	258	0.001	1.16 [0.4-3.1]	<10	0.001	132	0.001	2.66 [0.7-10.7]	21	1558	0.0132996	1.4 [0.6 - 2.7]	<10	15	--
34601	Classical migraine, with intractable migraine, so stated	14	0.001	995	0.001	1.31 [0.8-2.2]	<10	0	253	0.001	0.23 [0-1.7]	13	0.003	627	0.002	1.56 [0.9-2.7]	<10	0	203	0.001	--	28.001	2078	0.0132958	0.8 [0.0 - 1.6]	<10	140	--
CPT:93971	Duplex scan of extremity veins including responses to compression and other maneuvers; unilateral or limited study	520	0.051	36796	0.039	1.33 [1.2-1.5]	155	0.033	10121	0.043	0.91 [0.8-1.1]	143	0.032	8617	0.033	1.26 [1.1-1.5]	43	0.019	8372	0.034	0.9 [0.7-1.2]	861	63906	0.0132938	1.1 [0.9 - 1.3]	<10	946	2.48 [1.2-5]
CPT:74430	Cystography, minimum of three views, radiological supervision and interpretation	22	0.002	1687	0.002	1.22 [0.8-1.9]	<10	0	156	0.001	0.76 [0.2-3.1]	12	0.003	779	0.003	1.16 [0.7-2]	12	0.005	941	0.004	2.24 [1.3-4]	48	3563	0.0132927	1.3 [0.8 - 2.2]	<10	117	--
99678	Other complications due to other internal orthopedic device, implant, and graft	87	0.008	5285	0.006	1.54 [1.2-1.9]	<10	0.001	364	0.002	0.82 [0.3-2]	13	0.003	840	0.003	1.16 [0.7-2]	<10	0.004	1902	0.008	0.74 [0.4-1.5]	113	8391	0.0132879	1.1 [0.7 - 1.5]	<10	491	--
2859	Anemia, unspecified	1441	0.14	103157	0.108	1.35 [1.3-1.4]	282	0.06	19606	0.084	0.84 [0.7-1]	328	0.074	22475	0.087	1.1 [1-1.2]	87	0.039	13542	0.054	1.13 [0.9-1.4]	2138	158780	0.0132863	1.1 [0.8 - 1.4]	<10	1628	1.07 [0.5-2.4]
4321	Subdural hemorrhage	73	0.007	5504	0.006	1.24 [1-1.6]	15	0.003	497	0.002	1.8 [1.1-3]	17	0.004	1163	0.004	1.1 [0.7-1.8]	13	0.006	1601	0.006	1.43 [0.8-2.5]	118	8765	0.0132838	1.4 [1.1 - 1.8]	<10	79	--
47819	Other disease of nasal cavity and sinuses	101	0.01	12069	0.013	0.78 [0.6-0.9]	77	0.016	5084	0.022	0.9 [0.7-1.1]	244	0.055	12338	0.048	1.52 [1.3-1.7]	<10	0.003	2377	0.01	0.51 [0.2-1.1]	429	31868	0.013283	0.9 [0.5 - 1.5]	10	2590	1.13 [0.6-2.1]
5716	Biliary cirrhosis	13	0.001	1199	0.001	1.01 [0.6-1.7]	<10	0.001	96	0	3.72 [1.6-8.5]	<10	0	104	0	0.72 [0.1-5.2]	<10	0	161	0.001	1.09 [0.2-7.8]	21	1560	0.0132827	1.6 [0.7 - 3.7]	<10	21	--
CPT:91037	Esophageal function test, gastroesophageal reflux test with nasal catheter intraluminal impedance electrode(s) placement, recording, analysis and interpretation	<10	0.001	720	0.001	1.16 [0.6-2.2]	<10	0	197	0.001	0.6 [0.1-2.4]	<10	0.001	129	0	2.91 [1.2-7.1]	<10	0	143	0.001	--	16.001	1189	0.0132788	1.2 [0.0 - 2.9]	<10	46	--
45381	Acute venous embolism and thrombosis of superficial veins of upper extremity	17	0.002	1390	0.001	1.14 [0.7-1.8]	<10	0.001	130	0.001	1.37 [0.4-4.3]	<10	0.001	172	0.001	1.31 [0.4-4.1]	<10	0.002	315	0.001	2.23 [0.8-6]	27	2007	0.0132743	1.5 [1.1 - 2.2]	<10	59	4.94 [0.7-35.7]
V4579	Other acquired absence of organ	77	0.007	6302	0.007	1.14 [0.9-1.4]	53	0.011	2893	0.012	1.09 [0.8-1.4]	105	0.024	8244	0.032	0.95 [0.8-1.2]	<10	0.001	182	0.001	1.93 [0.5-7.8]	237	17621	0.0132714	1.3 [1.0 - 1.9]	<10	256	--
6989	Unspecified pruritic disorder	281	0.027	18704	0.02	1.41 [1.3-1.6]	74	0.016	5079	0.022	0.86 [0.7-1.1]	52	0.012	4146	0.016	0.94 [0.7-1.2]	22	0.01	3977	0.016	0.97 [0.6-1.5]	429	31906	0.0132674	1.0 [0.9 - 1.4]	<10	323	0.9 [0.1-6.4]
47411	Hypertrophy of tonsils alone	36	0.004	2552	0.003	1.32 [0.9-1.8]	21	0.004	1265	0.005	0.99 [0.6-1.5]	12	0.003	835	0.003	1.08 [0.6-1.9]	<10	0.001	632	0.003	0.55 [0.1-2.2]	71	5284	0.0132586	1.0 [0.6 - 1.3]	<10	1019	1.72 [0.8-3.9]
73302	Idiopathic osteoporosis	10	0.001	494	0.001	1.89 [1-3.5]	<10	0.001	240	0.001	0.74 [0.2-2.3]	<10	0	104	0	--	<10	0	130	0.001	--	13.002	968	0.0132538	0.7 [0.0 - 1.9]	<10	28	--
71945	Pain in joint involving pelvic region and thigh	822	0.08	61860	0.065	1.26 [1.2-1.4]	195	0.042	9790	0.042	1.19 [1-1.4]	225	0.051	13810	0.053	1.24 [1.1-1.4]	92	0.041	13870	0.056	1.17 [1-1.4]	1334	99330	0.013252	1.2 [1.2 - 1.3]	16	5178	0.9 [0.5-1.5]
CPT:93308	Echocardiography, transthoracic, real-time with image documentation (2D) with or without M-mode recording; follow-up or limited study	168	0.016	13401	0.014	1.17 [1-1.4]	35	0.007	2637	0.011	0.79 [0.6-1.1]	85	0.019	4378	0.017	1.47 [1.2-1.8]	26	0.012	2968	0.012	1.54 [1-2.3]	314	23384	0.0132501	1.2 [0.8 - 1.5]	<10	436	--
52460	Temporomandibular joint disorders, unspecified	79	0.008	5646	0.006	1.31 [1-1.6]	17	0.004	1320	0.006	0.76 [0.5-1.2]	18	0.004	990	0.004	1.37 [0.9-2.2]	<10	0	537	0.002	--	114.001	8493	0.0132451	0.9 [0.0 - 1.4]	<10	283	1.03 [0.1-7.3]
V289	Unspecified antenatal screening	<10	0	341	0	1.09 [0.4-2.9]	33	0.007	2106	0.009	0.93 [0.7-1.3]	<10	0	162	0.001	--	<10	0	149	0.001	--	37.002	2758	0.0132386	0.5 [0.0 - 1.1]	NA	NA	NA
5939	Unspecified disorder of kidney and ureter	407	0.04	29469	0.031	1.3 [1.2-1.4]	65	0.014	4623	0.02	0.83 [0.7-1.1]	140	0.032	9043	0.035	1.17 [1-1.4]	57	0.025	6787	0.027	1.49 [1.1-1.9]	669	49922	0.0132237	1.2 [0.8 - 1.5]	<10	595	2.96 [1.3-6.6]
5409	Acute appendicitis without mention of peritonitis	64	0.006	4855	0.005	1.23 [1-1.6]	15	0.003	1092	0.005	0.82 [0.5-1.4]	20	0.005	952	0.004	1.58 [1-2.5]	<10	0.002	788	0.003	0.89 [0.3-2.4]	103	7687	0.0132221	1.1 [0.8 - 1.6]	<10	648	0.45 [0.1-3.2]
CPT:7370	NA	161	0.016	11558	0.012	1.3 [1.1-1.5]	16	0.003	1278	0.005	0.74 [0.5-1.2]	61	0.014	3817	0.015	1.2 [0.9-1.6]	23	0.01	2834	0.011	1.43 [0.9-2.2]	261	19487	0.0132165	1.2 [0.7 - 1.4]	<10	1403	0.41 [0.1-1.7]
CPT:11055	Paring or cutting of benign hyperkeratotic lesion (eg, corn or callus); single lesion	38	0.004	2811	0.003	1.26 [0.9-1.7]	12	0.003	775	0.003	0.92 [0.5-1.6]	<10	0.001	335	0.001	1.12 [0.5-2.7]	<10	0	186	0.001	--	55.001	4107	0.013215	0.8 [0.0 - 1.3]	<10	<10	--
CPT:75989	Radiological guidance (ie, fluoroscopy, ultrasound, or computed tomography), for percutaneous drainage (eg, abscess, specimen collection), with placement of catheter, radiological supervision and interpretation	86	0.008	6052	0.006	1.33 [1.1-1.6]	<10	0.001	641	0.003	0.65 [0.3-1.4]	16	0.004	1070	0.004	1.12 [0.7-1.8]	<10	0.002	756	0.003	1.16 [0.5-2.8]	114	8519	0.0132051	1.1 [0.6 - 1.3]	<10	85	--
71941	Pain in joint involving shoulder region	1029	0.1	80178	0.084	1.22 [1.1-1.3]	351	0.075	19824	0.085	1.06 [0.9-1.2]	304	0.069	16652	0.064	1.41 [1.2-1.6]	77	0.034	14971	0.06	0.9 [0.7-1.1]	1761	131625	0.0132023	1.1 [0.9 - 1.4]	10	3074	0.95 [0.5-1.8]
73309	Other osteoporosis	43	0.004	3095	0.003	1.3 [1-1.8]	16	0.003	1034	0.004	0.92 [0.6-1.5]	<10	0.002	691	0.003	0.98 [0.5-1.9]	<10	0	340	0.001	0.51 [0.1-3.7]	69	5160	0.0131956	0.9 [0.5 - 1.3]	<10	44	--
99520	Unspecified adverse effect of unspecified drug, medicinal and biological substance	34	0.003	2467	0.003	1.29 [0.9-1.8]	<10	0.002	551	0.002	0.86 [0.4-1.7]	<10	0.002	650	0.003	0.92 [0.5-1.9]	<10	0.001	296	0.001	1.78 [0.6-5.5]	53	3964	0.0131939	1.2 [0.9 - 1.8]	<10	438	1.33 [0.3-5.3]
7867	Abnormal chest sounds	212	0.021	12831	0.013	1.55 [1.4-1.8]	10	0.002	640	0.003	0.93 [0.5-1.7]	<10	0.002	402	0.002	1.49 [0.7-3]	42	0.019	6472	0.026	1.14 [0.8-1.5]	272	20345	0.013193	1.3 [0.9 - 1.6]	<10	250	--
CPT:93320	Doppler echocardiography, pulsed wave and/or continuous wave with spectral display (List separately in addition to codes for echocardiographic imaging); complete	1147	0.112	86850	0.091	1.26 [1.2-1.3]	114	0.024	6573	0.028	1.03 [0.9-1.2]	240	0.054	11845	0.046	1.56 [1.4-1.8]	101	0.045	14594	0.059	1.23 [1-1.5]	1602	119862	0.0131891	1.3 [1.0 - 1.6]	18	7145	0.72 [0.5-1.2]
7224	Degeneration of cervical intervertebral disc	325	0.032	22804	0.024	1.34 [1.2-1.5]	32	0.007	1911	0.008	0.99 [0.7-1.4]	58	0.013	4358	0.017	1 [0.8-1.3]	28	0.012	4102	0.016	1.2 [0.8-1.7]	443	33175	0.0131775	1.1 [1.0 - 1.3]	<10	69	--
72210	Displacement of lumbar intervertebral disc without myelopathy	475	0.046	33346	0.035	1.34 [1.2-1.5]	71	0.015	4532	0.019	0.93 [0.7-1.2]	52	0.012	3913	0.015	1 [0.8-1.3]	<10	0.004	3677	0.015	0.43 [0.2-0.8]	607	45468	0.0131742	0.9 [0.4 - 1.3]	<10	750	0.39 [0.1-2.8]
44020	Atherosclerosis of native arteries of the extremities, unspecified	112	0.011	7832	0.008	1.34 [1.1-1.6]	28	0.006	2360	0.01	0.7 [0.5-1]	13	0.003	754	0.003	1.29 [0.7-2.2]	<10	0.003	1053	0.004	1.17 [0.6-2.5]	160	11999	0.013159	1.1 [0.7 - 1.3]	<10	<10	--
CPT:9305	NA	4100	0.399	324652	0.341	1.3 [1.2-1.3]	1014	0.216	69009	0.295	0.83 [0.8-0.9]	1386	0.313	93562	0.361	1.19 [1.1-1.3]	<10	0	349	0.001	0.5 [0.1-3.6]	6501	487572	0.013158	1.0 [0.5 - 1.3]	122	24585	1.59 [1.3-2]
2639	Unspecified protein-calorie malnutrition	153	0.015	11282	0.012	1.27 [1.1-1.5]	30	0.006	2012	0.009	0.88 [0.6-1.3]	84	0.019	5514	0.021	1.15 [0.9-1.4]	33	0.015	3698	0.015	1.58 [1.1-2.2]	300	22506	0.0131544	1.2 [0.9 - 1.6]	<10	354	3.31 [1.2-8.9]
5693	Hemorrhage of rectum and anus	325	0.032	26312	0.028	1.16 [1-1.3]	77	0.016	3446	0.015	1.33 [1.1-1.7]	72	0.016	4385	0.017	1.24 [1-1.6]	20	0.009	2923	0.012	1.2 [0.8-1.9]	494	37066	0.0131523	1.2 [1.2 - 1.3]	<10	703	1.24 [0.4-3.9]
3540	Carpal tunnel syndrome	340	0.033	22598	0.024	1.42 [1.3-1.6]	90	0.019	6100	0.026	0.87 [0.7-1.1]	57	0.013	4827	0.019	0.88 [0.7-1.1]	10	0.004	3771	0.015	0.46 [0.2-0.9]	497	37296	0.0131506	0.9 [0.5 - 1.4]	<10	176	--
7220	Displacement of cervical intervertebral disc without myelopathy	180	0.018	12690	0.013	1.33 [1.1-1.5]	22	0.005	1454	0.006	0.9 [0.6-1.4]	20	0.005	1309	0.005	1.15 [0.7-1.8]	<10	0.003	1737	0.007	0.7 [0.3-1.5]	229	17190	0.0131466	1.0 [0.7 - 1.3]	<10	137	4.26 [1.1-17.3]
1739	Other malignant neoplasm of skin, site unspecified	130	0.013	9122	0.01	1.33 [1.1-1.6]	<10	0	296	0.001	0.4 [0.1-1.6]	10	0.002	965	0.004	0.78 [0.4-1.4]	<10	0	352	0.001	0.5 [0.1-3.5]	143	10735	0.0131458	0.8 [0.4 - 1.3]	<10	<10	--
CPT:27096	Injection procedure for sacroiliac joint, arthrography and/or anesthetic/steroid	29	0.003	1901	0.002	1.42 [1-2.1]	<10	0	132	0.001	--	22	0.005	1581	0.006	1.04 [0.7-1.6]	<10	0	292	0.001	0.6 [0.1-4.3]	52.001	3906	0.0131382	0.8 [0.0 - 1.4]	<10	138	2.11 [0.3-15.1]
34620	Variants of migraine, without mention of intractable migraine	23	0.002	1511	0.002	1.42 [0.9-2.1]	12	0.003	561	0.002	1.27 [0.7-2.3]	<10	0	367	0.001	--	<10	0	191	0.001	--	35.002	2630	0.0131339	0.7 [0.0 - 1.4]	<10	235	1.24 [0.2-8.8]
57420	Calculus of gallbladder without mention of cholecystitis, without mention of obstruction	317	0.031	22879	0.024	1.3 [1.2-1.5]	75	0.016	4532	0.019	0.98 [0.8-1.2]	72	0.016	4714	0.018	1.15 [0.9-1.5]	26	0.012	4760	0.019	0.96 [0.6-1.4]	490	36885	0.0131104	1.1 [1.0 - 1.3]	<10	304	--
64303	Mild hyperemesis gravidarum, antepartum	32	0.003	2846	0.003	1.05 [0.7-1.5]	22	0.005	1149	0.005	1.14 [0.7-1.7]	11	0.002	648	0.003	1.27 [0.7-2.3]	<10	0.001	403	0.002	0.87 [0.2-3.5]	67	5046	0.0131039	1.1 [0.9 - 1.3]	<10	32	--
CPT:75820	Venography, extremity, unilateral, radiological supervision and interpretation	48	0.005	3789	0.004	1.18 [0.9-1.6]	<10	0.002	271	0.001	1.75 [0.9-3.5]	<10	0.002	356	0.001	1.69 [0.8-3.4]	<10	0.001	630	0.003	0.83 [0.3-2.6]	67	5046	0.0131039	1.4 [0.8 - 1.8]	<10	546	2.14 [0.8-5.7]
CPT:20694	Removal, under anesthesia, of external fixation system	16	0.002	563	0.001	2.65 [1.6-4.4]	<10	0.001	217	0.001	0.82 [0.3-2.6]	10	0.002	518	0.002	1.45 [0.8-2.7]	<10	0.002	1263	0.005	0.69 [0.3-1.7]	34	2561	0.0131021	1.4 [0.7 - 2.7]	<10	103	--
5859	Chronic kidney disease, unspecified	308	0.03	21265	0.022	1.36 [1.2-1.5]	67	0.014	5028	0.022	0.79 [0.6-1]	132	0.03	8991	0.035	1.11 [0.9-1.3]	18	0.008	4261	0.017	0.74 [0.5-1.2]	525	39545	0.0131021	1.0 [0.7 - 1.4]	<10	363	1.61 [0.4-6.5]
CPT:13132	Repair, complex, forehead, cheeks, chin, mouth, neck, axillae, genitalia, hands and/or feet; 2.6 cm to 7.5 cm	38	0.004	3201	0.003	1.11 [0.8-1.5]	<10	0	346	0.001	0.34 [0.1-1.4]	11	0.002	805	0.003	1.03 [0.6-1.9]	<10	0.004	169	0.001	9.38 [4.8-18.4]	60	4521	0.0130976	3.0 [0.3 - 9.4]	<10	86	--
3789	Unspecified disorder of eye movements	<10	0.001	421	0	1.55 [0.7-3.3]	<10	0.001	281	0.001	1.06 [0.4-2.6]	<10	0	168	0.001	--	<10	0	110	0	1.59 [0.2-11.4]	13.001	980	0.0130926	1.0 [0.0 - 1.6]	<10	192	1.52 [0.2-10.8]
CPT:73720	Magnetic resonance (eg, proton) imaging, lower extremity other than joint; without contrast material(s), followed by contrast material(s) and further sequences	59	0.006	4253	0.004	1.29 [1-1.7]	<10	0.001	386	0.002	0.77 [0.3-1.9]	18	0.004	1118	0.004	1.21 [0.8-1.9]	<10	0.001	577	0.002	0.61 [0.2-2.4]	84	6334	0.0130882	1.0 [0.6 - 1.3]	<10	441	1.32 [0.3-5.3]
CPT:71020	Radiologic examination, chest, two views, frontal and lateral	3562	0.347	278632	0.293	1.29 [1.2-1.3]	912	0.195	55246	0.237	0.97 [0.9-1]	1065	0.24	63765	0.246	1.37 [1.3-1.5]	310	0.138	43611	0.175	1.31 [1.2-1.5]	5849	441254	0.013082	1.2 [1.0 - 1.4]	47	12856	1.07 [0.8-1.4]
7842	Swelling, mass, or lump in head and neck	353	0.034	29701	0.031	1.11 [1-1.2]	112	0.024	6124	0.026	1.09 [0.9-1.3]	95	0.021	6394	0.025	1.12 [0.9-1.4]	68	0.03	5162	0.021	2.37 [1.9-3]	628	47381	0.0130809	1.4 [1.1 - 2.4]	<10	1176	0.74 [0.2-2.3]
481	Pneumococcal pneumonia [Streptococcus pneumoniae pneumonia]	59	0.006	4159	0.004	1.32 [1-1.7]	<10	0.001	562	0.002	0.53 [0.2-1.3]	<10	0.002	404	0.002	1.49 [0.7-3]	16	0.007	1515	0.006	1.86 [1.1-3]	88	6640	0.0130797	1.3 [0.5 - 1.9]	<10	23	--
71650	Unspecified polyarthropathy or polyarthritis, site unspecified	13	0.001	893	0.001	1.36 [0.8-2.3]	<10	0.001	241	0.001	0.74 [0.2-2.3]	<10	0.001	155	0.001	1.45 [0.5-4.6]	<10	0	145	0.001	--	19.001	1434	0.0130771	0.9 [0.0 - 1.5]	<10	131	--
8050	Closed fracture of cervical vertebra, unspecified level	22	0.002	1783	0.002	1.15 [0.8-1.8]	<10	0.001	184	0.001	0.97 [0.3-3]	<10	0.002	295	0.001	2.04 [1-4.1]	<10	0.004	833	0.003	1.69 [0.8-3.4]	41	3095	0.013074	1.5 [1.0 - 2.0]	<10	75	7.79 [1.9-31.8]
4564	Scrotal varices	41	0.004	3188	0.003	1.2 [0.9-1.6]	13	0.003	570	0.002	1.36 [0.8-2.4]	<10	0.001	494	0.002	0.61 [0.2-1.6]	<10	0.001	281	0.001	1.25 [0.3-5]	60	4533	0.0130634	1.1 [0.6 - 1.4]	<10	556	1.05 [0.3-4.2]
78061	Fever presenting with conditions classified elsewhere	56	0.005	5161	0.005	1.01 [0.8-1.3]	36	0.008	1536	0.007	1.4 [1-1.9]	15	0.003	1273	0.005	0.88 [0.5-1.5]	<10	0.001	268	0.001	1.31 [0.3-5.3]	109	8238	0.0130586	1.1 [0.9 - 1.4]	<10	475	2.46 [0.9-6.6]
4476	Arteritis, unspecified	152	0.015	11227	0.012	1.27 [1.1-1.5]	<10	0.001	512	0.002	0.81 [0.4-1.7]	<10	0.002	416	0.002	1.26 [0.6-2.7]	<10	0	475	0.002	0.37 [0.1-2.6]	167	12630	0.0130499	0.9 [0.4 - 1.3]	<10	82	3.55 [0.5-25.6]
44021	Atherosclerosis of native arteries of the extremities with intermittent claudication	149	0.014	11849	0.012	1.17 [1-1.4]	26	0.006	2032	0.009	0.76 [0.5-1.1]	39	0.009	2030	0.008	1.45 [1.1-2]	<10	0.004	914	0.004	1.54 [0.8-3.1]	222	16825	0.0130228	1.2 [0.8 - 1.5]	<10	<10	--
5781	Blood in stool	359	0.035	27098	0.028	1.24 [1.1-1.4]	98	0.021	7710	0.033	0.75 [0.6-0.9]	105	0.024	5788	0.022	1.37 [1.1-1.7]	22	0.01	3703	0.015	1.04 [0.7-1.6]	584	44299	0.0130116	1.1 [0.7 - 1.4]	<10	1328	1.32 [0.6-3]
9962	Mechanical complication of nervous system device, implant, and graft	22	0.002	1306	0.001	1.57 [1-2.4]	<10	0.001	245	0.001	1.21 [0.5-2.9]	<10	0.002	584	0.002	1.03 [0.5-2.1]	<10	0	521	0.002	--	35.001	2656	0.0130067	1.0 [0.0 - 1.6]	<10	261	1.11 [0.2-8]
CPT:74181	Magnetic resonance (eg, proton) imaging, abdomen; without contrast material(s)	73	0.007	4991	0.005	1.37 [1.1-1.7]	16	0.003	722	0.003	1.32 [0.8-2.2]	<10	0.001	799	0.003	0.37 [0.1-1]	<10	0.004	1155	0.005	1.21 [0.6-2.4]	101	7667	0.0130021	1.1 [0.4 - 1.4]	<10	510	0.57 [0.1-4.1]
3732	Chalazion	19	0.002	1146	0.001	1.55 [1-2.4]	18	0.004	1419	0.006	0.75 [0.5-1.2]	<10	0.001	721	0.003	0.62 [0.3-1.4]	<10	0.001	206	0.001	2.55 [0.8-8]	46	3492	0.0130017	1.4 [0.6 - 2.6]	<10	428	2.05 [0.7-6.4]
1737	Other malignant neoplasm of skin of lower limb, including hip	44	0.004	3451	0.004	1.19 [0.9-1.6]	<10	0	124	0.001	--	10	0.002	423	0.002	1.78 [0.9-3.3]	<10	0.001	256	0.001	1.37 [0.3-5.5]	56.001	4254	0.0129933	1.1 [0.0 - 1.8]	<10	<10	--
5750	Acute cholecystitis	62	0.006	4494	0.005	1.29 [1-1.7]	<10	0.001	405	0.002	0.88 [0.4-2]	<10	0.002	586	0.002	1.02 [0.5-2.1]	<10	0.004	898	0.004	1.56 [0.8-3.1]	84	6383	0.012989	1.2 [0.9 - 1.6]	<10	35	--
CPT:28285	Correction, hammertoe (eg, interphalangeal fusion, partial or total phalangectomy)	<10	0.001	736	0.001	0.89 [0.4-1.9]	11	0.002	583	0.002	1.12 [0.6-2]	<10	0.001	186	0.001	1.61 [0.6-4.3]	<10	0	167	0.001	--	22.001	1672	0.0129876	0.9 [0.0 - 1.6]	<10	47	--
CPT:12041	Layer closure of wounds of neck, hands, feet and/or external genitalia; 2.5 cm or less	10	0.001	949	0.001	0.98 [0.5-1.8]	<10	0	234	0.001	0.51 [0.1-2]	10	0.002	388	0.001	1.94 [1-3.6]	<10	0	102	0	--	22.001	1673	0.0129799	0.9 [0.0 - 1.9]	<10	140	--
3101	Organic personality syndrome	74	0.007	5136	0.005	1.34 [1.1-1.7]	<10	0	472	0.002	0.25 [0.1-1]	<10	0.001	185	0.001	1.62 [0.6-4.4]	<10	0.002	673	0.003	1.3 [0.5-3.1]	85	6466	0.0129751	1.1 [0.3 - 1.6]	<10	24	--
V1254	Personal history of transient ischemic attack (TIA), and cerebral infarction without residual deficits	148	0.014	11131	0.012	1.24 [1.1-1.5]	32	0.007	2489	0.011	0.76 [0.5-1.1]	120	0.027	7851	0.03	1.15 [1-1.4]	<10	0.001	1587	0.006	0.33 [0.1-1]	303	23058	0.0129703	0.9 [0.3 - 1.2]	<10	236	1.23 [0.2-8.8]
40390	Hypertensive renal disease, unspecified, without mention of renal failure	205	0.02	14722	0.015	1.3 [1.1-1.5]	47	0.01	4173	0.018	0.66 [0.5-0.9]	109	0.025	7826	0.03	1.05 [0.9-1.3]	10	0.004	1512	0.006	1.16 [0.6-2.2]	371	28233	0.0129702	1.0 [0.7 - 1.3]	<10	213	4.12 [1.3-12.9]
5282	Oral aphthae	35	0.003	2725	0.003	1.2 [0.9-1.7]	10	0.002	639	0.003	0.93 [0.5-1.7]	11	0.002	551	0.002	1.5 [0.8-2.7]	<10	0	424	0.002	0.41 [0.1-2.9]	57	4339	0.0129663	1.0 [0.4 - 1.5]	<10	201	2.9 [0.7-11.7]
7048	Other specified diseases of hair and hair follicles	190	0.018	15313	0.016	1.16 [1-1.3]	89	0.019	4523	0.019	1.17 [0.9-1.4]	42	0.009	3015	0.012	1.05 [0.8-1.4]	15	0.007	2743	0.011	0.96 [0.6-1.6]	336	25594	0.012958	1.1 [1.0 - 1.2]	<10	588	2.49 [1-6]
57450	Calculus of bile duct without mention of cholecystitis, without mention of obstruction	44	0.004	2990	0.003	1.37 [1-1.8]	<10	0.001	335	0.001	0.53 [0.2-1.7]	10	0.002	825	0.003	0.91 [0.5-1.7]	<10	0.002	499	0.002	1.41 [0.5-3.8]	61	4649	0.0129512	1.1 [0.5 - 1.4]	<10	44	--
CPT:73510	Radiologic examination, hip, unilateral; complete, minimum of two views	555	0.054	43194	0.045	1.21 [1.1-1.3]	128	0.027	7263	0.031	1.05 [0.9-1.3]	175	0.039	8948	0.035	1.49 [1.3-1.7]	37	0.017	8873	0.036	0.72 [0.5-1]	895	68278	0.0129386	1.1 [0.7 - 1.5]	<10	1040	1.12 [0.4-3]
63390	Unspecified ectopic pregnancy without intrauterine pregnancy	14	0.001	1423	0.001	0.92 [0.5-1.6]	27	0.006	1625	0.007	0.99 [0.7-1.4]	<10	0.001	171	0.001	1.32 [0.4-4.1]	<10	0	215	0.001	0.81 [0.1-5.8]	45	3434	0.0129348	1.0 [0.8 - 1.3]	<10	<10	--
CPT:36010	Introduction of catheter, superior or inferior vena cava	47	0.005	3550	0.004	1.23 [0.9-1.6]	<10	0	179	0.001	0.66 [0.2-2.7]	10	0.002	494	0.002	1.52 [0.8-2.8]	<10	0.002	585	0.002	1.2 [0.4-3.2]	63	4808	0.0129337	1.2 [0.7 - 1.5]	<10	30	--
99592	Systemic inflammatory response syndrome due to infectious process with organ dysfunction	38	0.004	4881	0.005	0.72 [0.5-1]	31	0.007	1425	0.006	1.29 [0.9-1.8]	63	0.014	3555	0.014	1.34 [1-1.7]	11	0.005	1058	0.004	1.83 [1-3.3]	143	10919	0.0129271	1.3 [0.7 - 1.8]	<10	172	6.81 [2.5-18.4]
7089	Unspecified urticaria	166	0.016	12730	0.013	1.22 [1-1.4]	45	0.01	2716	0.012	0.98 [0.7-1.3]	31	0.007	1940	0.007	1.2 [0.8-1.7]	<10	0.001	1251	0.005	0.28 [0.1-1.1]	244	18637	0.012923	0.9 [0.3 - 1.2]	<10	1044	1.12 [0.4-3]
CPT:73030	Radiologic examination, shoulder; complete, minimum of two views	790	0.077	57263	0.06	1.31 [1.2-1.4]	168	0.036	12412	0.053	0.8 [0.7-0.9]	303	0.068	16155	0.062	1.45 [1.3-1.6]	111	0.05	18978	0.076	1.03 [0.8-1.2]	1372	104808	0.0129215	1.1 [0.8 - 1.4]	12	2381	1.48 [0.8-2.6]
2630	Malnutrition of moderate degree	19	0.002	1339	0.001	1.32 [0.8-2.1]	<10	0.001	277	0.001	1.07 [0.4-2.6]	<10	0.002	761	0.003	0.89 [0.5-1.7]	<10	0	222	0.001	0.79 [0.1-5.6]	34	2599	0.012913	1.0 [0.8 - 1.3]	<10	304	1.92 [0.5-7.7]
99659	Mechanical complication of other implant and internal device, not elsewhere classified	52	0.005	3640	0.004	1.33 [1-1.8]	<10	0.001	500	0.002	0.59 [0.2-1.4]	14	0.003	872	0.003	1.21 [0.7-2]	<10	0.003	876	0.004	1.2 [0.5-2.7]	77	5888	0.0129086	1.1 [0.6 - 1.3]	<10	345	--
7964	Other abnormal clinical findings	106	0.01	8055	0.008	1.23 [1-1.5]	<10	0.001	556	0.002	0.32 [0.1-1]	31	0.007	1797	0.007	1.3 [0.9-1.9]	13	0.006	1304	0.005	1.75 [1-3]	153	11712	0.0128951	1.1 [0.3 - 1.8]	<10	3089	0.84 [0.4-1.6]
CPT:74170	Computed tomography, abdomen; without contrast material, followed by contrast material(s) and further sections	231	0.022	20240	0.021	1.06 [0.9-1.2]	16	0.003	1303	0.006	0.73 [0.4-1.2]	173	0.039	8252	0.032	1.6 [1.4-1.9]	25	0.011	4293	0.017	1.02 [0.7-1.5]	445	34088	0.0128862	1.1 [0.7 - 1.6]	<10	10	--
4292	Cardiovascular disease, unspecified	45	0.004	2912	0.003	1.44 [1.1-1.9]	<10	0.001	300	0.001	0.59 [0.2-1.9]	11	0.002	670	0.003	1.23 [0.7-2.2]	<10	0.001	868	0.003	0.6 [0.2-1.9]	62	4750	0.0128845	1.0 [0.6 - 1.4]	<10	<10	--
7140	Rheumatoid arthritis	233	0.023	16300	0.017	1.34 [1.2-1.5]	34	0.007	2213	0.009	0.91 [0.6-1.3]	41	0.009	3358	0.013	0.91 [0.7-1.2]	14	0.006	2800	0.011	0.87 [0.5-1.5]	322	24671	0.0128836	1.0 [0.9 - 1.3]	<10	248	1.17 [0.2-8.4]
8448	Sprain of other specified sites of knee and leg	44	0.004	3104	0.003	1.32 [1-1.8]	15	0.003	936	0.004	0.95 [0.6-1.6]	<10	0.002	670	0.003	0.9 [0.4-1.8]	<10	0	501	0.002	0.35 [0-2.5]	68	5211	0.0128812	0.9 [0.3 - 1.3]	<10	219	--
73710	Kyphosis (acquired) (postural)	38	0.004	2315	0.002	1.53 [1.1-2.1]	<10	0	206	0.001	0.29 [0-2.1]	<10	0.002	862	0.003	0.78 [0.4-1.5]	<10	0	372	0.001	0.47 [0.1-3.4]	49	3755	0.0128812	0.8 [0.3 - 1.5]	<10	980	0.3 [0-2.1]
60889	Other specified disorders of male genital organs	94	0.009	7311	0.008	1.2 [1-1.5]	23	0.005	1499	0.006	0.91 [0.6-1.4]	18	0.004	1011	0.004	1.34 [0.8-2.1]	<10	0.002	832	0.003	0.84 [0.3-2.3]	139	10653	0.0128799	1.1 [0.8 - 1.3]	<10	726	1.2 [0.4-3.8]
3481	Anoxic brain damage	22	0.002	1509	0.002	1.36 [0.9-2.1]	<10	0	300	0.001	0.4 [0.1-1.6]	<10	0.001	433	0.002	0.87 [0.4-2.1]	<10	0.002	364	0.001	2.41 [1-5.8]	34	2606	0.0128788	1.3 [0.4 - 2.4]	<10	133	2.19 [0.3-15.7]
72660	Enthesopathy of knee, unspecified	48	0.005	3395	0.004	1.32 [1-1.8]	<10	0.001	232	0.001	1.28 [0.5-3.1]	<10	0	443	0.002	0.34 [0.1-1.4]	<10	0	223	0.001	0.79 [0.1-5.6]	56	4293	0.0128765	0.9 [0.3 - 1.3]	<10	379	0.77 [0.1-5.5]
CPT:72040	Radiologic examination, spine, cervical; two or three views	231	0.022	17349	0.018	1.25 [1.1-1.4]	47	0.01	3279	0.014	0.85 [0.6-1.1]	117	0.026	7505	0.029	1.18 [1-1.4]	99	0.044	9738	0.039	1.84 [1.5-2.3]	494	37871	0.0128763	1.3 [0.8 - 1.8]	11	1501	2.16 [1.2-3.9]
CPT:75984	Change of percutaneous tube or drainage catheter with contrast monitoring (eg, gastrointestinal system, genitourinary system, abscess), radiological supervision and interpretation	88	0.009	6336	0.007	1.3 [1-1.6]	<10	0	138	0.001	--	<10	0.002	756	0.003	0.79 [0.4-1.6]	<10	0.001	285	0.001	1.23 [0.3-4.9]	98.001	7515	0.0128728	0.8 [0.0 - 1.3]	<10	40	--
5368	Dyspepsia and other specified disorders of function of stomach	320	0.031	23470	0.025	1.28 [1.1-1.4]	87	0.019	7449	0.032	0.69 [0.6-0.9]	55	0.012	3091	0.012	1.34 [1-1.8]	19	0.008	2885	0.012	1.16 [0.7-1.8]	481	36895	0.0128692	1.1 [0.7 - 1.3]	<10	588	1.49 [0.5-4.6]
29410	Dementia in conditions classified elsewhere without behavioral disturbance	59	0.006	3966	0.004	1.39 [1.1-1.8]	<10	0.001	754	0.003	0.31 [0.1-0.8]	16	0.004	1094	0.004	1.1 [0.7-1.8]	<10	0.002	560	0.002	1.25 [0.5-3.4]	83	6374	0.0128543	1.0 [0.3 - 1.4]	<10	47	6.2 [0.9-45]
71949	Pain in joint involving multiple sites	204	0.02	14449	0.015	1.32 [1.1-1.5]	49	0.01	2654	0.011	1.1 [0.8-1.5]	37	0.008	2709	0.01	1.02 [0.7-1.4]	18	0.008	3877	0.016	0.81 [0.5-1.3]	308	23689	0.0128349	1.1 [0.8 - 1.3]	<10	1212	0.72 [0.2-2.2]
71996	Unspecified disorder of lower leg joint	88	0.009	6485	0.007	1.27 [1-1.6]	<10	0.001	395	0.002	1.05 [0.5-2.2]	<10	0	326	0.001	--	<10	0.001	255	0.001	1.37 [0.3-5.5]	97.001	7461	0.0128342	0.9 [0.0 - 1.4]	<10	204	--
6819	Cellulitis and abscess of unspecified digit	51	0.005	3298	0.003	1.44 [1.1-1.9]	<10	0	529	0.002	0.22 [0.1-0.9]	<10	0.001	380	0.001	0.59 [0.2-1.8]	<10	0	181	0.001	0.97 [0.1-6.9]	57	4388	0.0128234	0.8 [0.2 - 1.4]	<10	82	3.55 [0.5-25.6]
7944	Nonspecific abnormal results of function study of kidney	73	0.007	5835	0.006	1.17 [0.9-1.5]	<10	0.001	524	0.002	0.45 [0.2-1.2]	13	0.003	474	0.002	2.06 [1.2-3.6]	<10	0.004	789	0.003	2 [1-3.9]	99	7622	0.0128222	1.4 [0.5 - 2.1]	<10	236	1.23 [0.2-8.8]
CPT:93225	Electrocardiographic monitoring for 24 hours by continuous original ECG waveform recording and storage, with visual superimposition scanning; recording (includes hook-up, recording, and disconnection)	527	0.051	37324	0.039	1.33 [1.2-1.5]	10	0.002	2248	0.01	0.26 [0.1-0.5]	45	0.01	3858	0.015	0.87 [0.6-1.2]	<10	0.002	1714	0.007	0.41 [0.2-1.1]	586	45144	0.0128143	0.7 [0.3 - 1.3]	<10	2909	0.8 [0.4-1.6]
5185	Pulmonary insufficiency following trauma and surgery	82	0.008	8439	0.009	0.9 [0.7-1.1]	10	0.002	424	0.002	1.4 [0.7-2.6]	36	0.008	1727	0.007	1.57 [1.1-2.2]	24	0.011	1128	0.005	3.77 [2.5-5.7]	152	11718	0.0128054	1.9 [0.9 - 3.8]	<10	36	8.1 [1.1-59.2]
45111	Phlebitis and thrombophlebitis of femoral vein (deep) (superficial)	48	0.005	3367	0.004	1.33 [1-1.8]	<10	0	164	0.001	0.36 [0.1-2.6]	<10	0	217	0.001	0.35 [0-2.5]	<10	0	109	0	--	50.001	3857	0.0127978	0.5 [0.0 - 1.3]	<10	<10	--
3460	Classical migraine, without mention of intractable migraine	83	0.008	6099	0.006	1.27 [1-1.6]	14	0.003	1490	0.006	0.56 [0.3-0.9]	33	0.007	1676	0.006	1.48 [1-2.1]	<10	0.002	1075	0.004	0.65 [0.2-1.7]	134	10340	0.0127936	1.0 [0.6 - 1.5]	<10	1016	0.57 [0.1-2.3]
CPT:93017	Cardiovascular stress test using maximal or submaximal treadmill or bicycle exercise, continuous electrocardiographic monitoring, and/or pharmacological stress; tracing only, without interpretation and report	925	0.09	74465	0.078	1.17 [1.1-1.3]	128	0.027	11485	0.049	0.65 [0.5-0.8]	290	0.065	17409	0.067	1.27 [1.1-1.4]	<10	0	375	0.002	0.47 [0.1-3.3]	1344	103734	0.0127905	0.9 [0.5 - 1.3]	<10	3387	0.51 [0.2-1.1]
CPT:70547	Magnetic resonance angiography, neck; without contrast material(s)	75	0.007	4210	0.004	1.66 [1.3-2.1]	52	0.011	4346	0.019	0.71 [0.5-0.9]	<10	0.001	352	0.001	1.28 [0.6-2.9]	<10	0.002	1749	0.007	0.5 [0.2-1.2]	138	10657	0.0127837	1.0 [0.5 - 1.7]	<10	416	0.7 [0.1-5]
CPT:62310	Injection, single (not via indwelling catheter), not including neurolytic substances, with or without contrast (for either localization or epidurography), of diagnostic or therapeutic substance(s) (including anesthetic, antispasmodic, opioid, steroid, other solution), epidural or subarachnoid; cervical or thoracic	33	0.003	2129	0.002	1.45 [1-2]	<10	0	384	0.002	0.15 [0-1.1]	<10	0.001	353	0.001	1.06 [0.4-2.6]	<10	0	146	0.001	--	39.001	3012	0.012783	0.7 [0.0 - 1.4]	<10	437	0.66 [0.1-4.7]
2550	Cushing's syndrome	20	0.002	1496	0.002	1.25 [0.8-1.9]	<10	0	181	0.001	--	<10	0.001	147	0.001	2.04 [0.8-5.5]	<10	0	107	0	1.64 [0.2-11.7]	25.001	1931	0.0127817	1.2 [0.0 - 2.0]	<10	81	3.6 [0.5-25.9]
51889	Other diseases of lung, not elsewhere classified	928	0.09	76123	0.08	1.15 [1.1-1.2]	91	0.019	6026	0.026	0.89 [0.7-1.1]	187	0.042	9972	0.039	1.43 [1.2-1.7]	104	0.046	9100	0.037	2.08 [1.7-2.5]	1310	101221	0.0127766	1.4 [0.9 - 2.1]	<10	1403	0.83 [0.3-2.2]
1736	Other malignant neoplasm of skin of upper limb, including shoulder	52	0.005	3821	0.004	1.27 [1-1.7]	<10	0	202	0.001	0.29 [0-2.1]	12	0.003	770	0.003	1.17 [0.7-2.1]	<10	0.001	465	0.002	1.13 [0.4-3.5]	68	5258	0.0127676	1.0 [0.3 - 1.3]	<10	<10	--
CPT:86308	Heterophile antibodies; screening	82	0.008	6018	0.006	1.27 [1-1.6]	22	0.005	1813	0.008	0.72 [0.5-1.1]	28	0.006	2187	0.008	0.96 [0.7-1.4]	<10	0	193	0.001	--	132.001	10211	0.0127624	0.7 [0.0 - 1.3]	15	2599	1.7 [1-2.8]
42789	Other specified cardiac dysrhythmias	566	0.055	41151	0.043	1.3 [1.2-1.4]	95	0.02	5312	0.023	1.06 [0.9-1.3]	213	0.048	15733	0.061	1.02 [0.9-1.2]	174	0.078	18891	0.076	1.7 [1.5-2]	1048	81087	0.0127595	1.3 [1.0 - 1.7]	26	4760	1.62 [1.1-2.4]
2503	type I diabetes mellitus [insulin dependent type] [IDDM] [juvenile type], uncontrolled, without mention of complication	55	0.005	3692	0.004	1.39 [1.1-1.8]	<10	0.001	587	0.003	0.61 [0.3-1.4]	23	0.005	1144	0.004	1.51 [1-2.3]	<10	0.003	1546	0.006	0.68 [0.3-1.5]	90	6969	0.0127497	1.0 [0.6 - 1.5]	<10	1280	1.6 [0.8-3.4]
71696	Arthropathy unspecified, involving lower leg	55	0.005	4468	0.005	1.15 [0.9-1.5]	23	0.005	938	0.004	1.46 [1-2.2]	22	0.005	1954	0.008	0.84 [0.6-1.3]	<10	0.002	695	0.003	1.01 [0.4-2.7]	104	8055	0.0127467	1.1 [0.8 - 1.5]	<10	106	2.75 [0.4-19.7]
73681	Unequal leg length (acquired)	17	0.002	1611	0.002	0.98 [0.6-1.6]	<10	0.001	298	0.001	1.2 [0.5-2.7]	11	0.002	646	0.002	1.28 [0.7-2.3]	<10	0	156	0.001	1.12 [0.2-8]	35	2711	0.0127458	1.1 [1.0 - 1.3]	<10	1455	--
CPT:90744	Hepatitis B vaccine, pediatricadolescent dosage (3 dose schedule), for intramuscular use	26	0.003	1846	0.002	1.31 [0.9-1.9]	11	0.002	1024	0.004	0.64 [0.4-1.2]	<10	0.001	308	0.001	1.46 [0.7-3.3]	<10	0.002	540	0.002	1.62 [0.7-3.9]	48	3718	0.0127456	1.3 [0.6 - 1.6]	<10	425	1.37 [0.3-5.5]
33394	Restless legs syndrome	48	0.005	3589	0.004	1.25 [0.9-1.7]	10	0.002	639	0.003	0.93 [0.5-1.7]	37	0.008	2595	0.01	1.07 [0.8-1.5]	<10	0.001	769	0.003	0.68 [0.2-2.1]	98	7592	0.0127438	1.0 [0.7 - 1.2]	<10	122	--
V5417	Aftercare for healing traumatic fracture of vertebrae	43	0.004	2571	0.003	1.56 [1.2-2.1]	<10	0	184	0.001	--	19	0.004	1814	0.007	0.78 [0.5-1.2]	<10	0	312	0.001	0.56 [0.1-4]	63.001	4881	0.0127429	0.7 [0.0 - 1.6]	<10	22	--
539	Herpes zoster without mention of complication	159	0.015	12092	0.013	1.23 [1-1.4]	32	0.007	2060	0.009	0.92 [0.6-1.3]	29	0.007	1963	0.008	1.11 [0.8-1.6]	<10	0.002	1337	0.005	0.65 [0.3-1.6]	225	17452	0.0127284	1.0 [0.7 - 1.2]	<10	83	--
8439	Sprain of unspecified site of hip and thigh	38	0.004	3041	0.003	1.16 [0.8-1.6]	20	0.004	581	0.002	2.05 [1.3-3.2]	16	0.004	1016	0.004	1.18 [0.7-1.9]	<10	0.001	1337	0.005	0.39 [0.1-1.2]	77	5975	0.0127231	1.2 [0.4 - 2.0]	<10	739	1.58 [0.6-4.2]
CPT:7350	NA	103	0.01	8224	0.009	1.17 [1-1.4]	12	0.003	696	0.003	1.02 [0.6-1.8]	49	0.011	3060	0.012	1.2 [0.9-1.6]	<10	0.002	1134	0.005	0.77 [0.3-1.9]	169	13114	0.012723	1.0 [0.8 - 1.2]	<10	131	--
78341	Failure to thrive	27	0.003	1935	0.002	1.3 [0.9-1.9]	11	0.002	564	0.002	1.16 [0.6-2.1]	<10	0.001	314	0.001	0.96 [0.4-2.6]	<10	0	525	0.002	0.33 [0-2.4]	43	3338	0.0127181	0.9 [0.3 - 1.3]	<10	1548	1.51 [0.8-3]
CPT:11730	Avulsion of nail plate, partial or complete, simple; single	27	0.003	1811	0.002	1.39 [1-2]	<10	0.001	713	0.003	0.58 [0.3-1.2]	<10	0.002	541	0.002	1.11 [0.6-2.2]	<10	0	197	0.001	--	42.001	3262	0.0127122	0.8 [0.0 - 1.4]	<10	165	--
34290	Hemiplegia, unspecified, affecting unspecified side	144	0.014	10541	0.011	1.28 [1.1-1.5]	16	0.003	923	0.004	1.03 [0.6-1.7]	10	0.002	1074	0.004	0.7 [0.4-1.3]	<10	0.002	976	0.004	0.72 [0.3-1.9]	174	13514	0.0127119	0.9 [0.7 - 1.3]	<10	554	1.05 [0.3-4.2]
5845	Acute renal failure with lesion of tubular necrosis	95	0.009	7825	0.008	1.13 [0.9-1.4]	24	0.005	1236	0.005	1.15 [0.8-1.7]	35	0.008	2461	0.01	1.07 [0.8-1.5]	12	0.005	1373	0.006	1.54 [0.9-2.7]	166	12895	0.0127096	1.2 [1.1 - 1.5]	<10	97	3 [0.4-21.6]
59659	Other functional disorder of bladder	22	0.002	1701	0.002	1.21 [0.8-1.8]	<10	0	108	0	1.1 [0.3-4.5]	<10	0.001	273	0.001	1.37 [0.6-3.3]	<10	0	171	0.001	--	29.001	2253	0.0127086	0.9 [0.0 - 1.4]	<10	95	--
79099	Other nonspecific findings on examination of blood	85	0.008	5783	0.006	1.37 [1.1-1.7]	<10	0.001	854	0.004	0.42 [0.2-0.9]	20	0.005	1572	0.006	0.95 [0.6-1.5]	<10	0.002	803	0.003	1.09 [0.5-2.6]	116	9012	0.0127082	1.0 [0.4 - 1.4]	<10	234	--
CPT:75940	Percutaneous placement of IVC filter, radiological supervision and interpretation	34	0.003	2693	0.003	1.18 [0.8-1.7]	<10	0	158	0.001	0.75 [0.2-3]	<10	0.002	336	0.001	1.56 [0.7-3.3]	<10	0.002	468	0.002	1.5 [0.6-4]	47	3655	0.0126958	1.2 [0.8 - 1.6]	<10	<10	--
4541	Varicose veins of lower extremities with inflammation	65	0.006	4695	0.005	1.29 [1-1.7]	<10	0.001	1134	0.005	0.37 [0.2-0.8]	30	0.007	1409	0.005	1.6 [1.1-2.3]	<10	0.001	932	0.004	0.56 [0.2-1.7]	105	8170	0.0126888	1.0 [0.4 - 1.6]	<10	<10	--
CPT:72146	Magnetic resonance (eg, proton) imaging, spinal canal and contents, thoracic; without contrast material	120	0.012	8425	0.009	1.33 [1.1-1.6]	13	0.003	1185	0.005	0.65 [0.4-1.1]	28	0.006	1845	0.007	1.14 [0.8-1.7]	<10	0.004	1701	0.007	0.82 [0.4-1.7]	169	13156	0.0126829	1.0 [0.7 - 1.3]	<10	1912	0.61 [0.2-1.6]
44024	Atherosclerosis of native arteries of the extremities with gangrene	19	0.002	1677	0.002	1.06 [0.7-1.7]	<10	0.001	388	0.002	0.92 [0.4-2.1]	<10	0.001	262	0.001	1.72 [0.8-3.9]	<10	0.001	320	0.001	1.64 [0.5-5.1]	34	2647	0.0126818	1.3 [0.9 - 1.7]	NA	NA	NA
45981	Venous (peripheral) insufficiency, unspecified	217	0.021	16540	0.017	1.23 [1.1-1.4]	49	0.01	3046	0.013	0.95 [0.7-1.3]	43	0.01	2907	0.011	1.11 [0.8-1.5]	<10	0.001	1732	0.007	0.2 [0.1-0.8]	311	24225	0.0126753	0.9 [0.2 - 1.2]	<10	117	--
V653	Dietary surveillance and counseling	152	0.015	10179	0.011	1.4 [1.2-1.6]	33	0.007	2176	0.009	0.9 [0.6-1.3]	36	0.008	3215	0.012	0.84 [0.6-1.2]	<10	0	1724	0.007	0.1 [0-0.7]	222	17294	0.0126741	0.8 [0.1 - 1.4]	43	9018	1.42 [1-2]
5739	Unspecified disorder of liver	114	0.011	9389	0.01	1.13 [0.9-1.4]	27	0.006	1781	0.008	0.9 [0.6-1.3]	17	0.004	1124	0.004	1.14 [0.7-1.8]	17	0.008	1340	0.005	2.24 [1.4-3.6]	175	13634	0.0126729	1.4 [0.9 - 2.2]	<10	258	1.13 [0.2-8.1]
V7241	Pregnancy examination or test, negative result	107	0.01	14147	0.015	0.7 [0.6-0.8]	163	0.035	6539	0.028	1.5 [1.3-1.8]	76	0.017	4253	0.016	1.35 [1.1-1.7]	<10	0.001	2183	0.009	0.16 [0-0.6]	348	27122	0.0126684	0.9 [0.2 - 1.5]	<10	905	1.61 [0.7-3.9]
45382	Acute venous embolism and thrombosis of deep veins of upper extremity	10	0.001	777	0.001	1.2 [0.6-2.2]	<10	0.001	142	0.001	1.25 [0.4-3.9]	<10	0.001	291	0.001	0.77 [0.2-2.4]	<10	0.001	193	0.001	1.82 [0.5-7.3]	18	1403	0.0126671	1.3 [0.8 - 1.8]	<10	56	5.2 [0.7-37.7]
99811	Hemorrhage complicating a procedure	114	0.011	8221	0.009	1.3 [1.1-1.6]	12	0.003	979	0.004	0.73 [0.4-1.3]	13	0.003	1074	0.004	0.91 [0.5-1.6]	<10	0.001	795	0.003	0.66 [0.2-2.1]	142	11069	0.0126661	0.9 [0.7 - 1.3]	<10	450	0.65 [0.1-4.6]
30272	Psychosexual dysfunction with inhibited sexual excitement	28	0.003	2689	0.003	0.97 [0.7-1.4]	49	0.01	2971	0.013	0.98 [0.7-1.3]	13	0.003	537	0.002	1.82 [1-3.2]	<10	0.001	1053	0.004	0.5 [0.2-1.5]	93	7250	0.0126651	1.1 [0.5 - 1.8]	<10	27	--
72887	Muscle weakness	143	0.014	10182	0.011	1.31 [1.1-1.6]	31	0.007	1332	0.006	1.39 [1-2]	54	0.012	4723	0.018	0.86 [0.7-1.1]	<10	0.004	2240	0.009	0.7 [0.4-1.4]	237	18477	0.0126643	1.1 [0.7 - 1.4]	18	4256	1.24 [0.8-2]
5718	Other chronic nonalcoholic liver disease	259	0.025	18690	0.02	1.3 [1.1-1.5]	51	0.011	3623	0.016	0.83 [0.6-1.1]	57	0.013	3994	0.015	1.07 [0.8-1.4]	22	0.01	4021	0.016	0.96 [0.6-1.5]	389	30328	0.012664	1.0 [0.8 - 1.3]	<10	498	1.76 [0.6-5.5]
2866	Defibrination syndrome	16	0.002	1455	0.002	1.02 [0.6-1.7]	<10	0.001	139	0.001	1.28 [0.4-4]	<10	0.001	228	0.001	1.65 [0.7-4]	<10	0.001	207	0.001	1.69 [0.4-6.8]	26	2029	0.0126521	1.4 [1.0 - 1.7]	<10	42	--
2535	Diabetes insipidus	15	0.001	1082	0.001	1.29 [0.8-2.2]	<10	0	132	0.001	0.45 [0.1-3.2]	<10	0.001	178	0.001	1.26 [0.4-4]	<10	0	169	0.001	1.04 [0.1-7.4]	20	1561	0.0126502	1.0 [0.4 - 1.3]	<10	122	--
7950	Nonspecific abnormal Papanicolaou smear of cervix	198	0.019	15098	0.016	1.23 [1.1-1.4]	37	0.008	2539	0.011	0.86 [0.6-1.2]	12	0.003	941	0.004	0.96 [0.5-1.7]	<10	0.001	874	0.004	0.4 [0.1-1.6]	249	19452	0.012639	0.9 [0.4 - 1.2]	<10	59	4.94 [0.7-35.7]
2883	Eosinophilia	28	0.003	2190	0.002	1.19 [0.8-1.7]	<10	0.001	590	0.003	0.5 [0.2-1.2]	<10	0.002	271	0.001	1.94 [0.9-4.1]	<10	0	152	0.001	1.15 [0.2-8.2]	41	3203	0.0126387	1.2 [0.5 - 1.9]	<10	116	--
262	Other severe protein-calorie malnutrition	18	0.002	919	0.001	1.83 [1.1-2.9]	<10	0.001	372	0.002	0.48 [0.2-1.5]	21	0.005	1868	0.007	0.84 [0.5-1.3]	<10	0	123	0	--	42.001	3282	0.0126357	0.8 [0.0 - 1.8]	<10	56	--
6039	Hydrocele, unspecified	49	0.005	3994	0.004	1.14 [0.9-1.5]	16	0.003	965	0.004	0.98 [0.6-1.6]	13	0.003	888	0.003	1.1 [0.6-1.9]	<10	0.003	802	0.003	1.53 [0.7-3.2]	85	6649	0.0126225	1.2 [1.0 - 1.5]	<10	549	0.53 [0.1-3.8]
3490	Reaction to spinal or lumbar puncture	21	0.002	1858	0.002	1.05 [0.7-1.6]	<10	0.001	221	0.001	1.61 [0.7-3.6]	<10	0	206	0.001	0.73 [0.2-2.9]	<10	0.001	219	0.001	2.4 [0.8-7.5]	32	2504	0.0126183	1.4 [0.7 - 2.4]	<10	89	--
56969	Other complication of colostomy and enterostomy	17	0.002	1534	0.002	1.03 [0.6-1.7]	<10	0.001	196	0.001	1.52 [0.6-3.7]	<10	0.001	338	0.001	0.89 [0.3-2.4]	<10	0.001	123	0	2.85 [0.7-11.5]	28	2191	0.0126183	1.6 [0.9 - 2.9]	<10	86	6.79 [1.7-27.7]
V655	Person with feared complaint in whom no diagnosis was made	<10	0.001	683	0.001	1.23 [0.6-2.4]	<10	0.001	165	0.001	1.8 [0.7-4.4]	<10	0	367	0.001	0.41 [0.1-1.6]	<10	0.001	194	0.001	1.81 [0.4-7.3]	18	1409	0.0126139	1.3 [0.4 - 1.8]	<10	27	--
V065	Need for prophylactic vaccination and inoculation with Tetanus-diphtheria [Td]	495	0.048	38736	0.041	1.2 [1.1-1.3]	55	0.012	3603	0.015	0.91 [0.7-1.2]	18	0.004	1441	0.006	0.94 [0.6-1.5]	<10	0.002	1017	0.004	0.69 [0.3-1.8]	572	44797	0.0126077	0.9 [0.7 - 1.2]	<10	354	1.65 [0.4-6.6]
7354	Other hammer toe (acquired)	102	0.01	7687	0.008	1.24 [1-1.5]	38	0.008	2709	0.012	0.83 [0.6-1.1]	<10	0.001	697	0.003	0.54 [0.2-1.3]	<10	0.001	425	0.002	0.82 [0.2-3.3]	147	11518	0.0126018	0.9 [0.5 - 1.2]	<10	163	--
CPT:43264	Endoscopic retrograde cholangiopancreatography (ERCP); with endoscopic retrograde removal of calculus/calculi from biliary and/or pancreatic ducts	20	0.002	1749	0.002	1.07 [0.7-1.7]	<10	0.001	290	0.001	1.23 [0.5-2.8]	14	0.003	825	0.003	1.27 [0.8-2.2]	<10	0	349	0.001	0.5 [0.1-3.6]	41	3213	0.0125999	1.0 [0.5 - 1.3]	<10	17	--
42833	Diastolic heart failure, acute on chronic	35	0.003	2760	0.003	1.18 [0.8-1.7]	11	0.002	985	0.004	0.66 [0.4-1.2]	14	0.003	822	0.003	1.28 [0.8-2.2]	<10	0	140	0.001	--	60.001	4707	0.0125867	0.8 [0.0 - 1.3]	<10	15	--
CPT:93325	Doppler echocardiography color flow velocity mapping (List separately in addition to codes for echocardiography)	1124	0.109	86853	0.091	1.23 [1.2-1.3]	161	0.034	12900	0.055	0.73 [0.6-0.9]	263	0.059	14009	0.054	1.44 [1.3-1.6]	99	0.044	15448	0.062	1.13 [0.9-1.4]	1647	129210	0.0125863	1.1 [0.7 - 1.4]	18	8778	0.58 [0.4-0.9]
CPT:71090	Insertion pacemaker, fluoroscopy and radiography, radiological supervision and interpretation	74	0.007	6131	0.006	1.13 [0.9-1.4]	<10	0.001	460	0.002	0.9 [0.4-1.9]	22	0.005	1171	0.005	1.41 [0.9-2.2]	<10	0	398	0.002	0.44 [0.1-3.1]	104	8160	0.0125847	1.0 [0.4 - 1.4]	<10	65	--
4510	Phlebitis and thrombophlebitis of superficial vessels of lower extremities	27	0.003	2344	0.002	1.07 [0.7-1.6]	<10	0.002	329	0.001	1.45 [0.7-2.9]	<10	0.001	257	0.001	1.17 [0.4-3.1]	<10	0	209	0.001	0.84 [0.1-6]	40	3139	0.0125826	1.1 [0.8 - 1.4]	<10	12	--
CPT:37620	Interruption, partial or complete, of inferior vena cava by suture, ligation, plication, clip, extravascular, intravascular (umbrella device)	33	0.003	2631	0.003	1.17 [0.8-1.6]	<10	0.001	146	0.001	1.22 [0.4-3.8]	<10	0.002	351	0.001	1.5 [0.7-3.2]	<10	0.001	482	0.002	1.09 [0.4-3.4]	46	3610	0.0125821	1.2 [1.1 - 1.5]	<10	<10	--
9953	Allergy, unspecified, not elsewhere classified	194	0.019	16751	0.018	1.08 [0.9-1.2]	62	0.013	3555	0.015	1.04 [0.8-1.3]	37	0.008	2219	0.009	1.25 [0.9-1.7]	<10	0.004	1190	0.005	1.33 [0.7-2.6]	302	23715	0.0125744	1.2 [1.0 - 1.3]	<10	2724	0.64 [0.3-1.4]
78079	Other malaise and fatigue	1711	0.166	133744	0.141	1.23 [1.2-1.3]	280	0.06	16319	0.07	1.02 [0.9-1.2]	429	0.097	26959	0.104	1.22 [1.1-1.4]	83	0.037	19530	0.079	0.73 [0.6-0.9]	2503	196552	0.0125744	1.1 [0.7 - 1.2]	17	5072	0.97 [0.6-1.6]
2531	Other and unspecified anterior pituitary hyperfunction	45	0.004	3715	0.004	1.13 [0.8-1.5]	12	0.003	632	0.003	1.13 [0.6-2]	<10	0.001	271	0.001	1.66 [0.7-3.7]	<10	0	331	0.001	--	63.001	4949	0.01257	1.0 [0.0 - 1.7]	<10	136	--
4618	Other acute sinusitis	15	0.001	962	0.001	1.45 [0.9-2.4]	<10	0.001	315	0.001	1.13 [0.5-2.5]	11	0.002	1086	0.004	0.76 [0.4-1.4]	<10	0	151	0.001	--	32.001	2514	0.0125691	0.8 [0.0 - 1.5]	<10	74	3.94 [0.5-28.4]
V5869	Encounter for long-term (current) use of other medications	1127	0.11	89743	0.094	1.19 [1.1-1.3]	176	0.038	12208	0.052	0.85 [0.7-1]	635	0.143	46676	0.18	1.03 [0.9-1.1]	22	0.01	5443	0.022	0.7 [0.5-1.1]	1960	154070	0.0125617	0.9 [0.7 - 1.2]	36	5901	1.84 [1.3-2.6]
5793	Other and unspecified postsurgical nonabsorption	10	0.001	518	0.001	1.8 [1-3.4]	<10	0	111	0	0.53 [0.1-3.8]	<10	0.001	172	0.001	1.31 [0.4-4.1]	<10	0	300	0.001	--	14.001	1101	0.0125569	0.9 [0.0 - 1.8]	<10	95	3.07 [0.4-22]
43820	Hemiplegia affecting unspecified side as late effect of cerebrovascular disease	46	0.004	3229	0.003	1.33 [1-1.8]	11	0.002	981	0.004	0.67 [0.4-1.2]	12	0.003	875	0.003	1.03 [0.6-1.8]	<10	0	424	0.002	0.41 [0.1-2.9]	70	5509	0.0125471	0.9 [0.4 - 1.3]	<10	92	3.17 [0.4-22.8]
V441	Gastrostomy status	35	0.003	3064	0.003	1.06 [0.8-1.5]	<10	0.002	505	0.002	1.06 [0.5-2]	19	0.004	1113	0.004	1.28 [0.8-2]	<10	0	355	0.001	0.49 [0.1-3.5]	64	5037	0.0125466	1.0 [0.5 - 1.3]	14	846	4.93 [2.9-8.4]
6253	Dysmenorrhea	188	0.018	15236	0.016	1.15 [1-1.3]	65	0.014	4305	0.018	0.9 [0.7-1.1]	43	0.01	2534	0.01	1.28 [0.9-1.7]	<10	0.004	1851	0.007	0.76 [0.4-1.5]	304	23926	0.0125464	1.0 [0.8 - 1.3]	13	2728	1.4 [0.8-2.4]
51883	Chronic respiratory failure	14	0.001	1421	0.001	0.92 [0.5-1.6]	<10	0.001	374	0.002	1.11 [0.5-2.3]	17	0.004	880	0.003	1.45 [0.9-2.3]	<10	0.001	475	0.002	0.74 [0.2-3]	40	3150	0.0125392	1.1 [0.7 - 1.5]	<10	269	1.08 [0.2-7.7]
CPT:70480	Computed tomography, orbit, sella, or posterior fossa or outer, middle, or inner ear; without contrast material	15	0.001	1240	0.001	1.13 [0.7-1.9]	17	0.004	1326	0.006	0.76 [0.5-1.2]	13	0.003	1069	0.004	0.91 [0.5-1.6]	14	0.006	1013	0.004	2.44 [1.4-4.1]	59	4648	0.0125345	1.3 [0.8 - 2.4]	<10	682	1.28 [0.4-4]
53012	Acute esophagitis	<10	0.001	427	0	1.31 [0.6-2.9]	<10	0.001	300	0.001	0.79 [0.3-2.1]	<10	0.001	250	0.001	1.2 [0.4-3.2]	<10	0	126	0.001	--	14.001	1103	0.0125345	0.8 [0.0 - 1.3]	<10	85	3.43 [0.5-24.7]
CPT:70498	Computed tomographic angiography, neck, without contrast material(s), followed by contrast material(s) and further sections, including image post-processing	165	0.016	14174	0.015	1.09 [0.9-1.3]	34	0.007	2277	0.01	0.89 [0.6-1.2]	96	0.022	5693	0.022	1.27 [1-1.6]	52	0.023	5204	0.021	1.78 [1.3-2.3]	347	27348	0.0125293	1.3 [0.9 - 1.8]	<10	105	5.56 [1.4-22.6]
CPT:94060	Bronchospasm evaluation: spirometry as in 94010, before and after bronchodilator (aerosol or parenteral)	326	0.032	25016	0.026	1.22 [1.1-1.4]	55	0.012	4240	0.018	0.77 [0.6-1]	82	0.018	6568	0.025	0.94 [0.8-1.2]	16	0.007	1929	0.008	1.46 [0.9-2.4]	479	37753	0.0125288	1.1 [0.8 - 1.5]	<10	2079	0.7 [0.3-1.7]
CPT:33208	Insertion or replacement of permanent pacemaker with transvenous electrode(s); atrial and ventricular	60	0.006	3711	0.004	1.51 [1.2-1.9]	<10	0	379	0.002	0.31 [0.1-1.3]	<10	0.002	801	0.003	0.75 [0.4-1.5]	<10	0	633	0.003	--	70.001	5524	0.0125136	0.6 [0.0 - 1.5]	<10	81	3.6 [0.5-25.9]
51882	Other pulmonary insufficiency, not elsewhere classified	165	0.016	13817	0.015	1.11 [1-1.3]	<10	0.002	464	0.002	1.15 [0.6-2.2]	20	0.005	868	0.003	1.73 [1.1-2.7]	25	0.011	2138	0.009	2.07 [1.4-3.1]	219	17287	0.01251	1.5 [1.1 - 2.1]	<10	462	1.26 [0.3-5.1]
56081	Intestinal or peritoneal adhesions with obstruction (postoperative) (postinfection)	33	0.003	2825	0.003	1.09 [0.8-1.5]	<10	0.001	379	0.002	0.94 [0.4-2.1]	10	0.002	516	0.002	1.46 [0.8-2.7]	<10	0	230	0.001	0.76 [0.1-5.4]	50	3950	0.0125	1.1 [0.8 - 1.5]	<10	67	--
CPT:90633	Hepatitis A vaccine, pediatric/adolescent dosage-2 dose schedule, for intramuscular use	21	0.002	3731	0.004	0.52 [0.3-0.8]	62	0.013	3724	0.016	0.99 [0.8-1.3]	98	0.022	5747	0.022	1.29 [1.1-1.6]	11	0.005	1970	0.008	0.98 [0.5-1.8]	192	15172	0.0124967	0.9 [0.5 - 1.3]	15	2933	1.5 [0.9-2.5]
CPT:72148	Magnetic resonance (eg, proton) imaging, spinal canal and contents, lumbar; without contrast material	531	0.052	37734	0.04	1.33 [1.2-1.5]	80	0.017	7345	0.031	0.64 [0.5-0.8]	85	0.019	6454	0.025	0.99 [0.8-1.2]	16	0.007	4762	0.019	0.58 [0.4-1]	712	56295	0.0124897	0.9 [0.6 - 1.3]	<10	3908	0.44 [0.2-1]
4821	Pneumonia due to Pseudomonas	19	0.002	1464	0.002	1.21 [0.8-1.9]	<10	0.001	203	0.001	1.46 [0.6-3.6]	<10	0.001	416	0.002	0.9 [0.4-2.2]	<10	0	289	0.001	0.61 [0.1-4.3]	30	2372	0.0124896	1.0 [0.6 - 1.5]	<10	31	--
72402	Spinal stenosis of lumbar region	370	0.036	25730	0.027	1.35 [1.2-1.5]	35	0.007	2776	0.012	0.75 [0.5-1]	48	0.011	4412	0.017	0.81 [0.6-1.1]	<10	0.004	3613	0.015	0.43 [0.2-0.8]	462	36531	0.0124888	0.8 [0.4 - 1.4]	<10	137	--
59389	Other specified disorders of kidney and ureter	52	0.005	4643	0.005	1.04 [0.8-1.4]	<10	0.001	312	0.001	0.95 [0.4-2.3]	40	0.009	2264	0.009	1.33 [1-1.8]	13	0.006	1484	0.006	1.54 [0.9-2.7]	110	8703	0.0124816	1.2 [1.0 - 1.5]	<10	629	0.92 [0.2-3.7]
5601	Paralytic ileus	129	0.013	10364	0.011	1.16 [1-1.4]	23	0.005	1213	0.005	1.13 [0.7-1.7]	19	0.004	1710	0.007	0.83 [0.5-1.3]	11	0.005	1114	0.004	1.74 [1-3.1]	182	14401	0.0124803	1.2 [0.8 - 1.7]	<10	272	1.07 [0.1-7.6]
78071	Chronic fatigue syndrome	68	0.007	5376	0.006	1.18 [0.9-1.5]	<10	0.001	295	0.001	1.41 [0.7-3]	<10	0	300	0.001	0.5 [0.1-2]	<10	0.004	842	0.003	1.88 [1-3.6]	86	6813	0.0124656	1.2 [0.5 - 1.9]	<10	320	--
V173	Family history of ischemic heart disease	180	0.018	15565	0.016	1.08 [0.9-1.3]	26	0.006	1582	0.007	0.98 [0.7-1.4]	72	0.016	4541	0.018	1.19 [0.9-1.5]	<10	0	415	0.002	0.42 [0.1-3]	279	22103	0.0124654	0.9 [0.4 - 1.2]	<10	524	1.11 [0.3-4.5]
7906	Other abnormal blood chemistry	426	0.041	35107	0.037	1.14 [1-1.3]	68	0.015	4694	0.02	0.86 [0.7-1.1]	200	0.045	12201	0.047	1.24 [1.1-1.4]	36	0.016	5834	0.023	1.08 [0.8-1.5]	730	57836	0.0124646	1.1 [0.9 - 1.2]	<10	720	0.81 [0.2-3.2]
CPT:93526	Combined right heart catheterization and retrograde left heart catheterization	88	0.009	6826	0.007	1.2 [1-1.5]	<10	0.001	327	0.001	0.54 [0.2-1.7]	<10	0	166	0.001	0.45 [0.1-3.2]	<10	0.001	209	0.001	2.52 [0.8-7.9]	95	7528	0.0124623	1.2 [0.5 - 2.5]	<10	133	--
CPT:94660	Continuous positive airway pressure ventilation (CPAP), initiation and management	91	0.009	9189	0.01	0.92 [0.7-1.1]	38	0.008	2329	0.01	0.97 [0.7-1.3]	77	0.017	5029	0.019	1.15 [0.9-1.4]	<10	0.002	98	0	7.17 [2.6-19.5]	210	16645	0.0124592	2.6 [0.9 - 7.2]	<10	717	1.22 [0.4-3.8]
2798	Other specified disorders involving the immune mechanism	10	0.001	343	0	2.72 [1.4-5.1]	<10	0.002	829	0.004	0.64 [0.3-1.2]	<10	0	103	0	0.73 [0.1-5.2]	<10	0.002	628	0.003	1.12 [0.4-3]	24	1903	0.0124546	1.3 [0.6 - 2.7]	<10	44	--
51884	Acute and chronic respiratory failure	17	0.002	2149	0.002	0.74 [0.5-1.2]	10	0.002	383	0.002	1.55 [0.8-2.9]	16	0.004	946	0.004	1.27 [0.8-2.1]	<10	0.002	252	0.001	2.79 [1-7.5]	47	3730	0.0124437	1.6 [0.7 - 2.8]	<10	169	3.45 [0.9-14]
5854	Chronic kidney disease, Stage IV (severe)	67	0.007	4705	0.005	1.33 [1-1.7]	16	0.003	1360	0.006	0.7 [0.4-1.1]	34	0.008	2099	0.008	1.22 [0.9-1.7]	<10	0.001	1287	0.005	0.27 [0.1-1.1]	119	9451	0.0124347	0.9 [0.3 - 1.3]	<10	90	3.24 [0.5-23.3]
280	Iron deficiency anemia secondary to blood loss (chronic)	103	0.01	7048	0.007	1.37 [1.1-1.7]	19	0.004	1835	0.008	0.61 [0.4-1]	33	0.007	2496	0.01	0.99 [0.7-1.4]	11	0.005	1809	0.007	1.07 [0.6-1.9]	166	13188	0.0124307	1.0 [0.6 - 1.4]	<10	160	1.82 [0.3-13]
41189	Other acute and subacute forms of ischemic heart disease	80	0.008	6162	0.006	1.21 [1-1.5]	29	0.006	2374	0.01	0.72 [0.5-1]	14	0.003	1033	0.004	1.02 [0.6-1.7]	<10	0	204	0.001	--	123.001	9773	0.0124294	0.7 [0.0 - 1.2]	<10	36	--
4280	Congestive heart failure	712	0.069	55571	0.058	1.21 [1.1-1.3]	97	0.021	7491	0.032	0.76 [0.6-0.9]	174	0.039	10501	0.041	1.26 [1.1-1.5]	54	0.024	8850	0.036	1.07 [0.8-1.4]	1037	82413	0.0124266	1.1 [0.8 - 1.3]	<10	385	0.76 [0.1-5.4]
710	Systemic lupus erythematosus	80	0.008	5921	0.006	1.26 [1-1.6]	18	0.004	1053	0.005	1.02 [0.6-1.6]	22	0.005	1399	0.005	1.18 [0.8-1.8]	<10	0.003	1641	0.007	0.64 [0.3-1.4]	126	10014	0.012426	1.0 [0.6 - 1.3]	<10	178	--
2949	Unspecified organic brain syndrome (chronic)	101	0.01	8118	0.009	1.16 [1-1.4]	12	0.003	688	0.003	1.04 [0.6-1.8]	13	0.003	978	0.004	1 [0.6-1.7]	<10	0.003	788	0.003	1.56 [0.7-3.3]	133	10572	0.0124241	1.2 [1.0 - 1.6]	<10	1662	1.41 [0.7-2.8]
514	Pulmonary congestion and hypostasis	499	0.049	40583	0.043	1.15 [1.1-1.3]	<10	0.001	255	0.001	1.63 [0.8-3.5]	56	0.013	2504	0.01	1.69 [1.3-2.2]	73	0.033	7141	0.029	1.83 [1.5-2.3]	635	50483	0.0124222	1.6 [1.2 - 1.8]	<10	320	1.82 [0.5-7.3]
CPT:72141	Magnetic resonance (eg, proton) imaging, spinal canal and contents, cervical; without contrast material	334	0.032	25185	0.026	1.24 [1.1-1.4]	51	0.011	4288	0.018	0.7 [0.5-0.9]	62	0.014	4229	0.016	1.1 [0.9-1.4]	32	0.014	4416	0.018	1.28 [0.9-1.8]	479	38118	0.0124103	1.1 [0.7 - 1.3]	<10	2323	1 [0.5-2]
34611	Common migraine, with intractable migraine, so stated	27	0.003	2335	0.002	1.08 [0.7-1.6]	13	0.003	988	0.004	0.78 [0.5-1.4]	15	0.003	940	0.004	1.2 [0.7-2]	<10	0	196	0.001	0.89 [0.1-6.4]	56	4459	0.0124031	1.0 [0.8 - 1.2]	<10	366	2.39 [0.8-7.5]
V7282	Preoperative respiratory examination	182	0.018	14428	0.015	1.18 [1-1.4]	38	0.008	1864	0.008	1.21 [0.9-1.7]	18	0.004	2423	0.009	0.55 [0.3-0.9]	<10	0.001	401	0.002	0.87 [0.2-3.5]	240	19116	0.0123993	1.0 [0.6 - 1.2]	28	6049	1.37 [0.9-2]
72252	Degeneration of lumbar or lumbosacral intervertebral disc	587	0.057	42231	0.044	1.31 [1.2-1.4]	68	0.015	4549	0.019	0.89 [0.7-1.1]	107	0.024	9010	0.035	0.89 [0.7-1.1]	23	0.01	6736	0.027	0.59 [0.4-0.9]	785	62526	0.0123991	0.9 [0.6 - 1.3]	<10	351	1.66 [0.4-6.7]
27803	Obesity hypoventilation syndrome	<10	0	277	0	0.34 [0-2.4]	<10	0	144	0.001	0.41 [0.1-2.9]	10	0.002	414	0.002	1.81 [1-3.4]	<10	0	121	0	--	12.001	956	0.0123977	0.6 [0.0 - 1.8]	<10	27	--
5921	Calculus of ureter	102	0.01	8339	0.009	1.14 [0.9-1.4]	18	0.004	1319	0.006	0.81 [0.5-1.3]	45	0.01	2891	0.011	1.17 [0.9-1.6]	<10	0.002	915	0.004	0.77 [0.3-2]	169	13464	0.0123964	1.0 [0.8 - 1.2]	<10	187	--
78093	Memory loss	173	0.017	11992	0.013	1.35 [1.2-1.6]	37	0.008	3533	0.015	0.62 [0.4-0.9]	50	0.011	3618	0.014	1.04 [0.8-1.4]	<10	0.003	2064	0.008	0.51 [0.2-1.1]	266	21207	0.0123876	0.9 [0.5 - 1.4]	<10	230	1.27 [0.2-9]
CPT:58605	Ligation or transection of fallopian tube(s), abdominal or vaginal approach, postpartum, unilateral or bilateral, during same hospitalization (separate procedure)	23	0.002	1296	0.001	1.66 [1.1-2.5]	<10	0	172	0.001	0.35 [0-2.5]	<10	0	153	0.001	--	<10	0.001	532	0.002	0.99 [0.3-3.1]	27.001	2153	0.0123858	0.7 [0.0 - 1.7]	NA	NA	NA
5999	Unspecified disorder of urethra and urinary tract	31	0.003	2106	0.002	1.37 [1-2]	<10	0.001	189	0.001	0.94 [0.3-3]	<10	0	216	0.001	0.69 [0.2-2.8]	<10	0.001	600	0.002	0.88 [0.3-2.7]	39	3111	0.012381	1.0 [0.7 - 1.4]	<10	427	--
78060	Fever, unspecified	568	0.055	53533	0.056	0.99 [0.9-1.1]	124	0.026	6735	0.029	1.1 [0.9-1.3]	304	0.069	15023	0.058	1.57 [1.4-1.8]	55	0.025	8607	0.035	1.12 [0.9-1.5]	1051	83898	0.0123721	1.2 [1.0 - 1.6]	29	5465	1.58 [1.1-2.3]
CPT:71260	Computed tomography, thorax; with contrast material(s)	1025	0.1	90866	0.096	1.06 [1-1.1]	180	0.038	9937	0.043	1.08 [0.9-1.3]	255	0.057	16538	0.064	1.17 [1-1.3]	161	0.072	12127	0.049	2.5 [2.1-2.9]	1621	129468	0.0123656	1.5 [1.1 - 2.5]	<10	849	1.72 [0.7-4.2]
3470	Without cataplexy	<10	0.001	442	0	1.69 [0.8-3.4]	<10	0	147	0.001	0.4 [0.1-2.9]	<10	0	177	0.001	0.85 [0.2-3.4]	<10	0	113	0	--	11.001	879	0.0123607	0.7 [0.0 - 1.7]	<10	104	--
41511	Iatrogenic pulmonary embolism and infarction	26	0.003	2328	0.002	1.04 [0.7-1.5]	<10	0.001	259	0.001	1.61 [0.8-3.4]	<10	0	149	0.001	0.5 [0.1-3.6]	<10	0.002	382	0.002	2.3 [0.9-5.6]	39	3118	0.0123535	1.4 [0.5 - 2.3]	<10	<10	--
V705	Health examination of defined subpopulations	42	0.004	3172	0.003	1.23 [0.9-1.7]	18	0.004	1051	0.005	1.02 [0.6-1.6]	<10	0.001	213	0.001	1.41 [0.5-3.8]	<10	0	763	0.003	0.23 [0-1.6]	65	5199	0.012348	1.0 [0.2 - 1.4]	<10	12	--
7098	Other specified disorders of skin	139	0.014	11908	0.013	1.09 [0.9-1.3]	22	0.005	1448	0.006	0.9 [0.6-1.4]	28	0.006	1757	0.007	1.2 [0.8-1.7]	<10	0.003	485	0.002	2.17 [1-4.9]	195	15598	0.0123472	1.3 [0.9 - 2.2]	<10	348	2.52 [0.8-7.9]
5180	Pulmonary collapse	843	0.082	68743	0.072	1.16 [1.1-1.2]	44	0.009	2194	0.009	1.19 [0.9-1.6]	122	0.028	7061	0.027	1.31 [1.1-1.6]	208	0.093	19365	0.078	2.03 [1.8-2.3]	1217	97363	0.0123453	1.4 [1.2 - 2.0]	<10	1689	1.03 [0.5-2.3]
45340	venous embolism and thrombosis of unspecified deep vessels of lower extremity	70	0.007	6878	0.007	0.95 [0.7-1.2]	17	0.004	1250	0.005	0.81 [0.5-1.3]	60	0.014	2664	0.01	1.7 [1.3-2.2]	16	0.007	2250	0.009	1.25 [0.8-2]	163	13042	0.0123438	1.2 [0.8 - 1.7]	<10	118	2.47 [0.3-17.7]
CPT:85025	Blood count; complete (CBC), automated (Hgb, Hct, RBC, WBC and platelet count) and automated differential WBC count	4674	0.455	426255	0.448	1.04 [1-1.1]	1544	0.329	95263	0.408	0.94 [0.9-1]	1887	0.425	123941	0.479	1.31 [1.2-1.4]	<10	0.004	4856	0.02	0.28 [0.1-0.6]	8113	650315	0.0123218	0.9 [0.3 - 1.3]	144	40323	1.06 [0.9-1.3]
V1589	Other specified personal history presenting hazards to health	406	0.04	34052	0.036	1.12 [1-1.2]	34	0.007	2080	0.009	0.97 [0.7-1.4]	26	0.006	1156	0.004	1.69 [1.1-2.5]	<10	0	156	0.001	1.12 [0.2-8]	467	37444	0.0123183	1.2 [1.0 - 1.7]	<10	77	3.78 [0.5-27.3]
27549	Other disorders of calcium metabolism	54	0.005	3742	0.004	1.35 [1-1.8]	<10	0	379	0.002	0.31 [0.1-1.3]	<10	0.002	803	0.003	0.75 [0.4-1.5]	<10	0.001	449	0.002	1.17 [0.4-3.6]	67	5373	0.0123162	0.9 [0.3 - 1.3]	<10	149	3.92 [1-15.9]
CPT:73221	Magnetic resonance (eg, proton) imaging, any joint of upper extremity; without contrast material(s)	220	0.021	17626	0.019	1.17 [1-1.3]	39	0.008	2762	0.012	0.84 [0.6-1.1]	47	0.011	2880	0.011	1.23 [0.9-1.6]	<10	0.002	1676	0.007	0.52 [0.2-1.3]	311	24944	0.0123144	0.9 [0.5 - 1.2]	<10	1112	0.52 [0.1-2.1]
6802	Carbuncle and furuncle of trunk	<10	0	330	0	0.85 [0.3-2.6]	<10	0	125	0.001	--	14	0.003	663	0.003	1.59 [0.9-2.7]	<10	0	246	0.001	--	17.002	1364	0.0123114	0.6 [0.0 - 1.6]	<10	<10	--
34511	Generalized convulsive epilepsy, with intractable epilepsy	13	0.001	860	0.001	1.41 [0.8-2.4]	13	0.003	590	0.003	1.31 [0.8-2.3]	<10	0.002	537	0.002	0.98 [0.5-2.1]	<10	0.003	1225	0.005	1 [0.5-2.1]	40	3212	0.0123001	1.2 [1.0 - 1.4]	<10	684	0.85 [0.2-3.4]
3343	Other cerebellar ataxia	13	0.001	827	0.001	1.47 [0.8-2.5]	<10	0	117	0.001	1.02 [0.3-4.1]	<10	0	104	0	--	<10	0	158	0.001	--	15.002	1206	0.0122866	0.6 [0.0 - 1.5]	<10	89	--
2731	Monoclonal paraproteinemia	152	0.015	12106	0.013	1.17 [1-1.4]	<10	0.002	549	0.002	0.87 [0.4-1.7]	<10	0.001	502	0.002	0.9 [0.4-2]	<10	0	191	0.001	--	166.001	13348	0.0122836	0.7 [0.0 - 1.2]	NA	NA	NA
71535	Osteoarthrosis, localized, not specified whether primary or secondary, involving pelvic region and thigh	89	0.009	7727	0.008	1.07 [0.9-1.3]	11	0.002	637	0.003	1.03 [0.6-1.9]	43	0.01	3031	0.012	1.07 [0.8-1.4]	<10	0	184	0.001	0.95 [0.1-6.8]	144	11579	0.0122835	1.0 [1.0 - 1.1]	<10	46	--
V679	Unspecified follow-up examination	40	0.004	3432	0.004	1.09 [0.8-1.5]	35	0.007	1614	0.007	1.29 [0.9-1.8]	<10	0.002	983	0.004	0.53 [0.3-1.1]	<10	0.002	967	0.004	0.91 [0.4-2.2]	87	6996	0.0122829	1.0 [0.5 - 1.3]	<10	1175	0.74 [0.2-2.3]
4111	Intermediate coronary syndrome	241	0.023	19154	0.02	1.18 [1-1.3]	14	0.003	1617	0.007	0.51 [0.3-0.9]	61	0.014	2905	0.011	1.59 [1.2-2]	12	0.005	2706	0.011	0.77 [0.4-1.4]	328	26382	0.01228	1.0 [0.5 - 1.6]	<10	<10	--
CPT:73562	Radiologic examination, knee; three views	625	0.061	39797	0.042	1.49 [1.4-1.6]	38	0.008	3898	0.017	0.57 [0.4-0.8]	339	0.076	19706	0.076	1.32 [1.2-1.5]	93	0.041	24733	0.099	0.63 [0.5-0.8]	1095	88134	0.0122718	1.0 [0.6 - 1.5]	<10	2345	0.49 [0.2-1.3]
587	Renal sclerosis, unspecified	28	0.003	1852	0.002	1.41 [1-2]	<10	0.001	204	0.001	0.87 [0.3-2.7]	<10	0.001	525	0.002	0.71 [0.3-1.7]	<10	0.001	478	0.002	0.73 [0.2-2.9]	38	3059	0.0122699	0.9 [0.7 - 1.4]	<10	44	--
8246	Trimalleolar fracture, closed	16	0.002	1263	0.001	1.18 [0.7-1.9]	<10	0	204	0.001	0.58 [0.1-2.3]	<10	0.002	291	0.001	1.81 [0.9-3.8]	<10	0.002	657	0.003	1.33 [0.6-3.2]	30	2415	0.0122699	1.2 [0.6 - 1.8]	<10	98	--
CPT:1704	NA	41	0.004	2546	0.003	1.5 [1.1-2]	<10	0.001	244	0.001	0.73 [0.2-2.3]	11	0.002	1229	0.005	0.67 [0.4-1.2]	<10	0	489	0.002	0.36 [0.1-2.5]	56	4508	0.0122699	0.8 [0.4 - 1.5]	<10	<10	--
6403	Threatened abortion, antepartum	82	0.008	8105	0.009	0.94 [0.8-1.2]	52	0.011	2363	0.01	1.31 [1-1.7]	15	0.003	926	0.004	1.22 [0.7-2]	<10	0.004	1328	0.005	1.19 [0.6-2.3]	158	12722	0.0122671	1.2 [0.9 - 1.3]	<10	33	--
3682	Diplopia	58	0.006	4118	0.004	1.31 [1-1.7]	15	0.003	727	0.003	1.23 [0.7-2]	<10	0.002	1470	0.006	0.46 [0.2-0.9]	<10	0	370	0.001	0.47 [0.1-3.4]	83	6685	0.0122636	0.9 [0.5 - 1.3]	<10	597	0.49 [0.1-3.5]
7101	Systemic sclerosis	26	0.003	1544	0.002	1.57 [1.1-2.3]	14	0.003	945	0.004	0.88 [0.5-1.5]	<10	0	283	0.001	0.53 [0.1-2.1]	<10	0.001	772	0.003	0.45 [0.1-1.8]	44	3544	0.0122631	0.9 [0.5 - 1.6]	<10	31	--
7861	Stridor	16	0.002	1305	0.001	1.14 [0.7-1.9]	<10	0.001	201	0.001	1.77 [0.8-4]	<10	0.001	261	0.001	0.86 [0.3-2.7]	<10	0	330	0.001	0.53 [0.1-3.8]	26	2097	0.0122468	1.1 [0.5 - 1.8]	<10	243	--
3804	Impacted cerumen	334	0.032	24360	0.026	1.29 [1.2-1.4]	73	0.016	5431	0.023	0.79 [0.6-1]	57	0.013	5307	0.02	0.8 [0.6-1]	15	0.007	3537	0.014	0.74 [0.4-1.2]	479	38635	0.0122463	0.9 [0.7 - 1.3]	<10	1495	1.17 [0.5-2.6]
81203	Fracture of greater tuberosity of humerus, closed	15	0.001	1337	0.001	1.05 [0.6-1.7]	<10	0.001	227	0.001	1.31 [0.5-3.2]	<10	0.001	160	0.001	2.35 [1-5.7]	<10	0	293	0.001	--	25.001	2017	0.0122434	1.2 [0.0 - 2.3]	<10	17	17.14 [2.3-129.1]
4149	Other and unspecified escherichia coli [e. coli]	18	0.002	1596	0.002	1.05 [0.7-1.7]	13	0.003	882	0.004	0.87 [0.5-1.5]	11	0.002	867	0.003	0.95 [0.5-1.7]	<10	0.001	208	0.001	1.69 [0.4-6.8]	44	3553	0.0122324	1.1 [0.9 - 1.7]	<10	180	1.62 [0.2-11.6]
44422	Arterial embolism and thrombosis of lower extremity	49	0.005	3498	0.004	1.31 [1-1.7]	<10	0	296	0.001	0.4 [0.1-1.6]	10	0.002	571	0.002	1.31 [0.7-2.5]	<10	0.004	1208	0.005	1.16 [0.6-2.3]	69	5573	0.0122297	1.0 [0.4 - 1.3]	<10	25	--
4389	Unspecified late effects of cerebrovascular disease	57	0.006	4264	0.004	1.25 [1-1.6]	<10	0.001	683	0.003	0.61 [0.3-1.3]	<10	0.001	482	0.002	0.78 [0.3-1.9]	<10	0	226	0.001	0.77 [0.1-5.5]	70	5655	0.0122271	0.9 [0.6 - 1.2]	<10	101	2.88 [0.4-20.7]
V5401	Encounter for removal of internal fixation device	34	0.003	2587	0.003	1.23 [0.9-1.7]	11	0.002	428	0.002	1.53 [0.8-2.8]	15	0.003	1236	0.005	0.91 [0.5-1.5]	<10	0.003	1082	0.004	0.97 [0.4-2.2]	66	5333	0.0122245	1.2 [0.9 - 1.5]	<10	965	0.9 [0.3-2.8]
64613	Edema or excessive weight gain, antepartum	<10	0.001	671	0.001	0.97 [0.5-2]	11	0.002	416	0.002	1.57 [0.9-2.9]	<10	0	141	0.001	1.06 [0.3-4.3]	<10	0.001	632	0.003	0.83 [0.3-2.6]	23	1860	0.0122146	1.1 [0.8 - 1.6]	<10	<10	--
CPT:32422	Thoracentesis with insertion of tube, includes water seal (eg, for pneumothorax), when performed (separate procedure)	12	0.001	1214	0.001	0.92 [0.5-1.6]	<10	0.001	96	0	3.72 [1.6-8.5]	<10	0	190	0.001	0.39 [0.1-2.8]	<10	0	119	0	1.47 [0.2-10.5]	20	1619	0.0122026	1.6 [0.4 - 3.7]	<10	39	--
4739	Unspecified sinusitis (chronic)	423	0.041	34731	0.037	1.14 [1-1.3]	109	0.023	5874	0.025	1.11 [0.9-1.3]	79	0.018	6477	0.025	0.91 [0.7-1.1]	25	0.011	4404	0.018	0.99 [0.7-1.5]	636	51486	0.0122021	1.0 [0.9 - 1.1]	<10	1603	0.54 [0.2-1.7]
6929	Contact dermatitis and other eczema, unspecified cause	1018	0.099	78581	0.083	1.23 [1.2-1.3]	247	0.053	14367	0.062	1.02 [0.9-1.2]	139	0.031	12167	0.047	0.85 [0.7-1]	55	0.025	13164	0.053	0.72 [0.6-0.9]	1459	118279	0.0121849	1.0 [0.7 - 1.2]	19	3276	1.72 [1.1-2.7]
71886	Other joint derangement, not elsewhere classified, involving lower leg	54	0.005	4320	0.005	1.17 [0.9-1.5]	<10	0.001	568	0.002	0.63 [0.3-1.4]	10	0.002	663	0.003	1.13 [0.6-2.1]	<10	0	205	0.001	0.85 [0.1-6.1]	71	5756	0.0121847	0.9 [0.6 - 1.2]	<10	796	1.1 [0.4-3.4]
3599	Myopathy, unspecified	39	0.004	3119	0.003	1.17 [0.8-1.6]	11	0.002	353	0.002	1.85 [1-3.4]	<10	0.001	368	0.001	1.02 [0.4-2.5]	<10	0	701	0.003	0.25 [0-1.8]	56	4541	0.0121819	1.1 [0.2 - 1.9]	<10	100	--
55320	Unspecified ventral hernia without mention of obstruction or gangrene	74	0.007	6400	0.007	1.08 [0.9-1.4]	26	0.006	1484	0.006	1.04 [0.7-1.5]	27	0.006	1543	0.006	1.32 [0.9-1.9]	<10	0.003	1443	0.006	0.85 [0.4-1.8]	134	10870	0.0121774	1.1 [0.8 - 1.3]	<10	42	--
99813	Seroma complicating a procedure	47	0.005	3451	0.004	1.27 [1-1.7]	<10	0.001	383	0.002	0.62 [0.2-1.7]	<10	0.002	741	0.003	0.81 [0.4-1.6]	<10	0	293	0.001	0.6 [0.1-4.3]	60	4868	0.0121753	0.8 [0.6 - 1.3]	<10	30	--
34839	Other encephalopathy	23	0.002	1870	0.002	1.15 [0.8-1.7]	<10	0.001	234	0.001	1.02 [0.4-2.7]	<10	0.002	475	0.002	1.11 [0.5-2.3]	<10	0	262	0.001	0.67 [0.1-4.8]	35	2841	0.0121697	1.0 [0.7 - 1.1]	<10	373	1.56 [0.4-6.3]
6260	Absence of menstruation	328	0.032	26737	0.028	1.15 [1-1.3]	70	0.015	4512	0.019	0.92 [0.7-1.2]	41	0.009	2215	0.009	1.39 [1-1.9]	11	0.005	3097	0.012	0.62 [0.3-1.1]	450	36561	0.0121585	1.0 [0.6 - 1.4]	<10	1945	1.35 [0.7-2.6]
5798	Other specified intestinal malabsorption	14	0.001	1232	0.001	1.06 [0.6-1.8]	<10	0.001	320	0.001	1.3 [0.6-2.8]	<10	0.001	166	0.001	1.36 [0.4-4.2]	<10	0	234	0.001	--	24.001	1952	0.0121462	0.9 [0.0 - 1.4]	<10	138	2.11 [0.3-15.1]
3488	Other conditions of brain	194	0.019	15307	0.016	1.18 [1-1.4]	<10	0.002	584	0.003	0.92 [0.5-1.8]	<10	0.002	824	0.003	0.73 [0.4-1.5]	14	0.006	1585	0.006	1.55 [0.9-2.6]	225	18300	0.0121457	1.1 [0.7 - 1.6]	<10	<10	--
78322	Underweight	34	0.003	2911	0.003	1.09 [0.8-1.5]	14	0.003	609	0.003	1.37 [0.8-2.3]	<10	0.001	475	0.002	0.63 [0.2-1.7]	<10	0	238	0.001	--	52.001	4233	0.0121356	0.8 [0.0 - 1.4]	<10	1383	1.05 [0.4-2.5]
78054	Other hypersomnia	25	0.002	1635	0.002	1.43 [1-2.1]	<10	0.001	480	0.002	0.74 [0.3-1.7]	<10	0.002	629	0.002	0.83 [0.4-1.8]	<10	0.001	594	0.002	0.88 [0.3-2.8]	41	3338	0.0121338	1.0 [0.7 - 1.4]	<10	132	2.21 [0.3-15.8]
44389	Other peripheral vascular disease	28	0.003	2333	0.002	1.12 [0.8-1.6]	<10	0.001	382	0.002	1.09 [0.5-2.3]	<10	0.001	270	0.001	0.83 [0.3-2.6]	<10	0	109	0	--	38.001	3094	0.0121331	0.8 [0.0 - 1.1]	<10	21	--
CPT:72194	Computed tomography, pelvis; without contrast material, followed by contrast material(s) and further sections	162	0.016	13443	0.014	1.12 [1-1.3]	15	0.003	1238	0.005	0.72 [0.4-1.2]	44	0.01	2547	0.01	1.3 [1-1.8]	<10	0.003	1341	0.005	0.91 [0.4-1.9]	228	18569	0.0121296	1.0 [0.7 - 1.3]	<10	<10	--
40599	Other unspecified secondary hypertension	<10	0.001	432	0	1.94 [1-3.8]	<10	0	112	0	0.53 [0.1-3.8]	<10	0	235	0.001	0.32 [0-2.3]	<10	0	117	0	--	11.001	896	0.012129	0.7 [0.0 - 1.9]	<10	440	2.66 [1-7.1]
6266	Metrorrhagia	110	0.011	8723	0.009	1.18 [1-1.4]	25	0.005	1926	0.008	0.77 [0.5-1.1]	12	0.003	729	0.003	1.24 [0.7-2.2]	<10	0.002	1003	0.004	0.87 [0.4-2.1]	152	12381	0.012128	1.0 [0.8 - 1.2]	<10	239	--
71946	Pain in joint involving lower leg	1317	0.128	106684	0.112	1.17 [1.1-1.2]	486	0.104	26118	0.112	1.12 [1-1.2]	324	0.073	21990	0.085	1.12 [1-1.3]	99	0.044	26571	0.107	0.63 [0.5-0.8]	2226	181363	0.0121249	1.0 [0.6 - 1.2]	29	11098	0.74 [0.5-1.1]
1122	Candidiasis of other urogenital sites	21	0.002	1432	0.002	1.37 [0.9-2.1]	<10	0.001	704	0.003	0.51 [0.2-1.1]	<10	0.002	528	0.002	1.14 [0.6-2.3]	<10	0	188	0.001	--	35.001	2852	0.0121237	0.8 [0.0 - 1.4]	<10	43	--
V5878	Aftercare following surgery of the musculoskeletal	77	0.007	5311	0.006	1.35 [1.1-1.7]	<10	0	121	0.001	0.98 [0.2-4]	59	0.013	5475	0.021	0.81 [0.6-1]	<10	0.003	834	0.003	1.26 [0.6-2.8]	144	11741	0.0121161	1.1 [0.8 - 1.4]	<10	230	--
4279	Cardiac dysrhythmia, unspecified	1336	0.13	103212	0.108	1.24 [1.2-1.3]	27	0.006	2120	0.009	0.75 [0.5-1.1]	83	0.019	6506	0.025	0.96 [0.8-1.2]	168	0.075	19797	0.08	1.55 [1.3-1.8]	1614	131635	0.0121127	1.1 [0.8 - 1.6]	42	9583	1.3 [0.9-1.8]
CPT:99406	Smoking and tobacco use cessation counseling visit; intermediate, greater than 3 minutes up to 10 minutes	27	0.003	1826	0.002	1.38 [0.9-2]	<10	0.001	512	0.002	0.7 [0.3-1.6]	41	0.009	3514	0.014	0.87 [0.6-1.2]	<10	0	188	0.001	--	74.001	6040	0.0121035	0.7 [0.0 - 1.4]	<10	14	--
V741	Screening examination for pulmonary tuberculosis	349	0.034	27260	0.029	1.2 [1.1-1.3]	116	0.025	8474	0.036	0.81 [0.7-1]	44	0.01	2967	0.011	1.11 [0.8-1.5]	<10	0.004	3597	0.014	0.43 [0.2-0.8]	518	42298	0.0120983	0.9 [0.4 - 1.2]	<10	1828	1.12 [0.5-2.4]
6983	Lichenification and lichen simplex chronicus	70	0.007	4850	0.005	1.35 [1.1-1.7]	10	0.002	1097	0.005	0.54 [0.3-1]	27	0.006	1903	0.007	1.06 [0.7-1.6]	<10	0	973	0.004	0.18 [0-1.3]	108	8823	0.0120927	0.8 [0.2 - 1.3]	<10	79	--
56942	Anal or rectal pain	73	0.007	6680	0.007	1.02 [0.8-1.3]	30	0.006	1835	0.008	0.97 [0.7-1.4]	29	0.007	1625	0.006	1.34 [0.9-1.9]	<10	0.001	809	0.003	0.43 [0.1-1.7]	134	10949	0.0120906	0.9 [0.4 - 1.3]	<10	156	3.74 [0.9-15.1]
3321	Secondary Parkinsonism	14	0.001	874	0.001	1.49 [0.9-2.5]	<10	0.001	288	0.001	0.62 [0.2-1.9]	<10	0	120	0	--	<10	0.001	272	0.001	1.29 [0.3-5.2]	19.001	1554	0.0120795	0.9 [0.0 - 1.5]	<10	11	--
7210	Cervical spondylosis without myelopathy	362	0.035	28213	0.03	1.2 [1.1-1.3]	35	0.007	2796	0.012	0.74 [0.5-1]	58	0.013	4371	0.017	1 [0.8-1.3]	25	0.011	3897	0.016	1.13 [0.8-1.7]	480	39277	0.0120733	1.0 [0.7 - 1.2]	<10	70	4.16 [0.6-30]
41519	Other pulmonary embolism and infarction	136	0.013	12341	0.013	1.03 [0.9-1.2]	33	0.007	2155	0.009	0.91 [0.6-1.3]	46	0.01	2687	0.01	1.29 [1-1.7]	17	0.008	1801	0.007	1.66 [1-2.7]	232	18984	0.0120733	1.2 [0.9 - 1.7]	<10	98	2.97 [0.4-21.4]
6918	Other atopic dermatitis and related conditions	217	0.021	19044	0.02	1.06 [0.9-1.2]	81	0.017	4239	0.018	1.14 [0.9-1.4]	51	0.011	4112	0.016	0.93 [0.7-1.2]	<10	0.003	1753	0.007	0.7 [0.3-1.5]	356	29148	0.0120662	1.0 [0.7 - 1.1]	14	2499	1.65 [1-2.8]
7197	Difficulty in walking	268	0.026	27240	0.029	0.91 [0.8-1]	48	0.01	3263	0.014	0.87 [0.7-1.2]	134	0.03	5912	0.023	1.73 [1.5-2.1]	<10	0.001	702	0.003	0.75 [0.2-2.3]	453	37117	0.0120575	1.1 [0.7 - 1.7]	<10	1139	1.02 [0.4-2.7]
CPT:91110	Gastrointestinal tract imaging, intraluminal (eg, capsule endoscopy), esophagus through ileum, with physician interpretation and report	30	0.003	2142	0.002	1.31 [0.9-1.9]	<10	0.001	299	0.001	0.6 [0.2-1.9]	<10	0.001	513	0.002	0.73 [0.3-1.8]	<10	0	242	0.001	0.72 [0.1-5.2]	39	3196	0.0120556	0.8 [0.6 - 1.3]	<10	98	--
2749	Gout, unspecified	234	0.023	18387	0.019	1.19 [1-1.4]	35	0.007	2987	0.013	0.69 [0.5-1]	62	0.014	4418	0.017	1.05 [0.8-1.4]	<10	0.003	1911	0.008	0.64 [0.3-1.3]	338	27703	0.0120538	0.9 [0.6 - 1.2]	<10	69	--
72661	Pes anserinus tendinitis or bursitis	18	0.002	1735	0.002	0.97 [0.6-1.5]	10	0.002	494	0.002	1.2 [0.6-2.3]	<10	0.002	583	0.002	1.16 [0.6-2.2]	<10	0.001	386	0.002	0.91 [0.2-3.6]	39	3198	0.0120482	1.1 [0.9 - 1.2]	<10	223	--
7270	Synovitis and tenosynovitis, unspecified	117	0.011	9394	0.01	1.16 [1-1.4]	19	0.004	934	0.004	1.21 [0.8-1.9]	23	0.005	1718	0.007	1 [0.7-1.5]	<10	0.002	1412	0.006	0.62 [0.3-1.5]	164	13458	0.0120393	1.0 [0.6 - 1.2]	<10	639	1.37 [0.4-4.3]
70583	Hidradenitis	28	0.003	1873	0.002	1.39 [1-2]	11	0.002	1144	0.005	0.57 [0.3-1]	14	0.003	919	0.004	1.14 [0.7-1.9]	<10	0	497	0.002	0.35 [0-2.5]	54	4433	0.0120348	0.9 [0.4 - 1.4]	<10	181	--
3532	Cervical root lesions, not elsewhere classified	42	0.004	3235	0.003	1.21 [0.9-1.6]	<10	0.002	206	0.001	2.31 [1.1-4.7]	<10	0.001	126	0	1.79 [0.6-5.6]	<10	0.002	1196	0.005	0.73 [0.3-1.8]	58	4763	0.0120307	1.5 [0.7 - 2.3]	<10	11	--
4160	Primary pulmonary hypertension	84	0.008	6626	0.007	1.18 [1-1.5]	12	0.003	692	0.003	1.03 [0.6-1.8]	<10	0.001	364	0.001	1.24 [0.6-2.8]	14	0.006	1845	0.007	1.33 [0.8-2.3]	116	9527	0.0120295	1.2 [1.0 - 1.3]	<10	1197	0.48 [0.1-1.9]
7410	With hydrocephalus, spina bifida, unspecified region	<10	0.001	412	0	1.58 [0.7-3.3]	<10	0	133	0.001	0.89 [0.2-3.6]	<10	0.001	233	0.001	0.97 [0.3-3]	<10	0	290	0.001	0.6 [0.1-4.3]	13	1068	0.0120259	1.0 [0.6 - 1.6]	<10	267	--
2799	Unspecified disorder of immune mechanism	484	0.047	38939	0.041	1.17 [1.1-1.3]	<10	0	208	0.001	0.29 [0-2]	<10	0.001	1001	0.004	0.3 [0.1-0.8]	<10	0.004	684	0.003	2.05 [1-4.1]	497	40832	0.0120255	1.0 [0.3 - 2.1]	<10	339	--
7244	Thoracic or lumbosacral neuritis or radiculitis, unspecified	388	0.038	28628	0.03	1.27 [1.1-1.4]	75	0.016	5543	0.024	0.8 [0.6-1]	83	0.019	6070	0.023	1.03 [0.8-1.3]	10	0.004	5479	0.022	0.31 [0.2-0.6]	556	45720	0.0120149	0.9 [0.3 - 1.3]	<10	300	--
4740	Chronic tonsillitis	25	0.002	1789	0.002	1.3 [0.9-1.9]	18	0.004	1462	0.006	0.73 [0.5-1.2]	<10	0.001	498	0.002	0.9 [0.4-2]	<10	0.001	445	0.002	0.79 [0.2-3.2]	51	4194	0.0120141	0.9 [0.7 - 1.3]	<10	1362	1.94 [1-3.8]
2781	Localized adiposity	43	0.004	3374	0.004	1.19 [0.9-1.6]	<10	0.001	628	0.003	0.47 [0.2-1.1]	<10	0.001	165	0.001	2.28 [0.9-5.5]	<10	0	276	0.001	0.63 [0.1-4.5]	54	4443	0.012008	1.1 [0.5 - 2.3]	<10	94	--
CPT:82270	Blood, occult, by peroxidase activity (eg, guaiac), qualitative; feces, 1-3 simultaneous determinations	613	0.06	50583	0.053	1.14 [1-1.2]	54	0.012	3806	0.016	0.84 [0.6-1.1]	107	0.024	7190	0.028	1.12 [0.9-1.4]	12	0.005	3106	0.012	0.67 [0.4-1.2]	786	64685	0.0120053	0.9 [0.7 - 1.1]	<10	323	0.9 [0.1-6.4]
579	Viral exanthem, unspecified	10	0.001	876	0.001	1.06 [0.6-2]	<10	0.001	219	0.001	1.9 [0.9-4]	<10	0	114	0	--	<10	0	273	0.001	0.64 [0.1-4.6]	18.001	1482	0.0120007	0.9 [0.0 - 1.9]	<10	155	3.76 [0.9-15.2]
CPT:93545	Injection procedure during cardiac catheterization; for selective coronary angiography (injection of radiopaque material may be by hand)	330	0.032	28334	0.03	1.09 [1-1.2]	16	0.003	1514	0.006	0.63 [0.4-1]	67	0.015	3451	0.013	1.47 [1.1-1.9]	12	0.005	1708	0.007	1.23 [0.7-2.2]	425	35007	0.0119948	1.1 [0.6 - 1.5]	<10	81	--
5184	Acute edema of lung, unspecified	104	0.01	9240	0.01	1.05 [0.9-1.3]	<10	0	172	0.001	0.69 [0.2-2.8]	16	0.004	708	0.003	1.7 [1-2.8]	12	0.005	923	0.004	2.29 [1.3-4.1]	134	11043	0.0119889	1.4 [0.7 - 2.3]	<10	184	3.17 [0.8-12.8]
4358	Other specified transient cerebral ischemias	<10	0.001	790	0.001	1.06 [0.6-2]	<10	0	168	0.001	0.71 [0.2-2.9]	<10	0.002	429	0.002	1.58 [0.8-3.1]	<10	0.002	591	0.002	1.19 [0.4-3.2]	24	1978	0.011988	1.1 [0.7 - 1.6]	<10	14	--
78552	Septic shock	40	0.004	4624	0.005	0.81 [0.6-1.1]	16	0.003	847	0.004	1.12 [0.7-1.8]	45	0.01	2424	0.009	1.4 [1-1.9]	<10	0.003	924	0.004	1.14 [0.5-2.5]	107	8819	0.0119875	1.1 [0.8 - 1.4]	<10	165	7.1 [2.6-19.2]
436	Acute, but ill-defined, cerebrovascular disease	186	0.018	13884	0.015	1.25 [1.1-1.4]	29	0.006	1825	0.008	0.94 [0.7-1.4]	10	0.002	754	0.003	0.99 [0.5-1.9]	13	0.006	3155	0.013	0.72 [0.4-1.2]	238	19618	0.0119863	1.0 [0.7 - 1.3]	<10	161	--
3360	Syringomyelia and syringobulbia	10	0.001	785	0.001	1.19 [0.6-2.2]	<10	0	105	0	--	<10	0.001	243	0.001	1.24 [0.5-3.3]	<10	0.001	186	0.001	1.88 [0.5-7.6]	16.001	1319	0.0119858	1.1 [0.0 - 1.9]	<10	261	2.23 [0.6-9]
25092	Diabetes mellitus type II [non-insulin dependent type] [NIDDM type] [adult-onset type] or unspecified type, uncontrolled, with unspecified complication	14	0.001	1429	0.002	0.91 [0.5-1.5]	13	0.003	1311	0.006	0.59 [0.3-1]	16	0.004	621	0.002	1.94 [1.2-3.2]	<10	0.001	349	0.001	1 [0.2-4]	45	3710	0.011984	1.1 [0.6 - 1.9]	<10	<10	--
4168	Other chronic pulmonary heart diseases	118	0.011	9351	0.01	1.18 [1-1.4]	23	0.005	1628	0.007	0.84 [0.6-1.3]	41	0.009	3610	0.014	0.85 [0.6-1.2]	14	0.006	1580	0.006	1.56 [0.9-2.6]	196	16169	0.0119768	1.1 [0.8 - 1.6]	<10	416	0.7 [0.1-5]
CPT:75665	Angiography, carotid, cerebral, unilateral, radiological supervision and interpretation	19	0.002	1659	0.002	1.07 [0.7-1.7]	<10	0.001	150	0.001	1.58 [0.6-4.3]	<10	0.001	153	0.001	1.47 [0.5-4.6]	<10	0	183	0.001	--	26.001	2145	0.0119765	1.0 [0.0 - 1.6]	<10	31	--
CPT:90716	Varicella virus vaccine, live, for subcutaneous use	30	0.003	4685	0.005	0.6 [0.4-0.9]	57	0.012	4070	0.017	0.83 [0.6-1.1]	75	0.017	3481	0.013	1.63 [1.3-2.1]	11	0.005	2044	0.008	0.94 [0.5-1.7]	173	14280	0.0119698	1.0 [0.6 - 1.6]	14	2498	1.65 [1-2.8]
5439	Other and unspecified diseases of appendix	15	0.001	1233	0.001	1.13 [0.7-1.9]	<10	0	100	0	0.59 [0.1-4.3]	<10	0.001	201	0.001	1.49 [0.6-4]	<10	0	117	0	--	20.001	1651	0.0119695	0.8 [0.0 - 1.5]	<10	60	--
7238	Other syndromes affecting cervical region	36	0.004	2890	0.003	1.16 [0.8-1.6]	<10	0.001	377	0.002	0.63 [0.2-1.7]	<10	0.001	383	0.001	0.98 [0.4-2.4]	<10	0	148	0.001	1.18 [0.2-8.5]	46	3798	0.0119667	1.0 [0.6 - 1.2]	<10	160	--
7841	Throat pain	73	0.007	6407	0.007	1.06 [0.8-1.3]	46	0.01	3470	0.015	0.78 [0.6-1.1]	16	0.004	852	0.003	1.41 [0.9-2.3]	<10	0.002	749	0.003	0.94 [0.3-2.5]	139	11478	0.0119652	1.0 [0.8 - 1.4]	<10	274	1.06 [0.1-7.6]
725	Polymyalgia rheumatica	63	0.006	5122	0.005	1.15 [0.9-1.5]	<10	0.001	324	0.001	0.73 [0.3-2]	<10	0.001	421	0.002	1.07 [0.5-2.4]	<10	0.001	327	0.001	1.07 [0.3-4.3]	75	6194	0.0119636	1.0 [0.7 - 1.1]	<10	<10	--
5272	Sialoadenitis	30	0.003	2747	0.003	1.02 [0.7-1.5]	14	0.003	753	0.003	1.1 [0.7-1.9]	<10	0.002	624	0.002	0.96 [0.5-1.9]	<10	0.001	336	0.001	1.04 [0.3-4.2]	54	4460	0.0119628	1.0 [1.0 - 1.1]	<10	112	--
4555	External hemorrhoids with other complication	25	0.002	2059	0.002	1.13 [0.8-1.7]	<10	0.001	468	0.002	0.76 [0.3-1.7]	<10	0.002	622	0.002	1.09 [0.6-2.1]	<10	0.002	568	0.002	1.54 [0.6-3.7]	45	3717	0.0119617	1.1 [0.8 - 1.5]	<10	13	--
34591	Epilepsy, unspecified, with intractable epilepsy	25	0.002	1744	0.002	1.34 [0.9-2]	<10	0	150	0.001	0.79 [0.2-3.2]	<10	0.002	381	0.001	1.58 [0.8-3.2]	<10	0	699	0.003	0.25 [0-1.8]	36	2974	0.0119601	1.0 [0.3 - 1.6]	<10	594	1.97 [0.7-5.3]
[truncated: 1,613 more rows]
