# Supplementary material for: Validation of an Electronic Health Record-Based Suicide Risk Prediction Modeling Approach Across Multiple Health Care Systems
Source: JAMA Netw Open. Author manuscript; Available in PMC 2024 May 29. (PMC11136522; doi:10.1001/jamanetworkopen.2020.1262)
Supplement: Appendix 2 — SUPPLEMENT 2. eTable. Complete List of Medications With Odds-Ratio, by Site [file NIHMS1988684-supplement-Appendix_2.xlsx]

## Sheet: Table S2
Barak-Corren Y, Castro VM, Nock MK, et al. Validation of an electronic health record–based suicide risk prediction modeling approach across multiple health care systems. JAMA Netw Open. 2020; 3(3):e201262. doi:10.1001/jamanetworkopen.2020.1262
eTable – Complete List of Medications With Odds-Ratio, by Site
	Partners					BMC					Wake Forest					UT Health					All non-Pediatric Sites				BCH
Medication	Cases	% Cases	Non-Cases	% non-cases	OR	Cases	% Cases	Non-Cases	% non-cases	OR	Cases	% Cases	Non-Cases	% non-cases	OR	Cases	% Cases	Non-Cases	% non-cases	OR	Total Cases	Total Non-cases	% Cases (total)	OR (all sites)	Cases	Non-Cases	OR
lithium	275	0.027	5674	0.006	5.12 [4.5-5.8]	61	0.013	795	0.003	5.89 [4.5-7.7]	48	0.011	898	0.003	4.67 [3.5-6.3]	<10	0	446	0.002	1.35 [0.2-9.6]	385	7813	0.0469627	4.3 [1.4 - 5.9]	<10	119	8.22 [3-22.3]
ziprasidone	92	0.009	1943	0.002	4.91 [4-6.1]	18	0.004	293	0.001	4.63 [2.9-7.5]	72	0.016	1294	0.005	4.9 [3.9-6.2]	<10	0	263	0.001	--	182.001	3793	0.0457864	3.6 [0.0 - 4.9]	<10	53	--
benztropine	201	0.02	4474	0.005	4.71 [4.1-5.4]	29	0.006	767	0.003	2.86 [2-4.1]	49	0.011	978	0.004	4.38 [3.3-5.8]	<10	0	464	0.002	1.3 [0.2-9.2]	280	6683	0.0402126	3.3 [1.3 - 4.7]	<10	124	1.95 [0.3-14]
atazanavir	24	0.002	665	0.001	3.71 [2.5-5.6]	26	0.006	456	0.002	4.31 [2.9-6.4]	<10	0.002	245	0.001	2.82 [1.4-5.7]	<10	0	152	0.001	--	58.001	1518	0.0368026	2.7 [0.0 - 4.3]	<10	<10	--
risperidone	470	0.046	10532	0.011	4.82 [4.4-5.3]	103	0.022	2440	0.01	3.28 [2.7-4]	95	0.021	3597	0.014	2.32 [1.9-2.9]	<10	0	1138	0.005	0.53 [0.1-3.7]	669	17707	0.0364062	2.7 [0.5 - 4.8]	<10	544	4.1 [2.1-8]
quetiapine	1067	0.104	28890	0.03	4.25 [4-4.5]	255	0.054	4175	0.018	5.09 [4.5-5.8]	177	0.04	5235	0.02	3.05 [2.6-3.6]	12	0.005	2275	0.009	3.3 [1.9-5.8]	1511	40575	0.0359027	3.9 [3.1 - 5.1]	<10	286	2.55 [0.8-8]
aripiprazole	305	0.03	8729	0.009	3.69 [3.3-4.1]	76	0.016	1475	0.006	3.97 [3.1-5]	153	0.034	3276	0.013	4.21 [3.6-5]	<10	0.003	1290	0.005	2.85 [1.3-6.4]	540	14770	0.0352711	3.7 [2.9 - 4.2]	<10	371	5.34 [2.6-10.8]
nicotine	933	0.091	24528	0.026	4.31 [4-4.6]	150	0.032	5807	0.025	2.01 [1.7-2.4]	344	0.078	8536	0.033	3.85 [3.4-4.3]	<10	0	457	0.002	1.32 [0.2-9.4]	1428	39328	0.0350378	2.9 [1.3 - 4.3]	<10	83	2.91 [0.4-20.9]
thiamine	788	0.077	24582	0.026	3.56 [3.3-3.8]	113	0.024	3361	0.014	2.61 [2.2-3.2]	214	0.048	5572	0.022	3.52 [3.1-4]	<10	0	380	0.002	--	1115	33895	0.0318481	2.4 [0.0 - 3.6]	<10	58	4.17 [0.6-30.1]
ritonavir	33	0.003	1052	0.001	3.23 [2.3-4.6]	36	0.008	618	0.003	4.42 [3.2-6.2]	19	0.004	730	0.003	2.25 [1.4-3.6]	<10	0	312	0.001	--	88.001	2712	0.0314289	2.5 [0.0 - 4.4]	<10	<10	--
olanzapine	574	0.056	19224	0.02	3.23 [3-3.5]	80	0.017	1763	0.008	3.5 [2.8-4.4]	49	0.011	1429	0.006	2.99 [2.2-4]	<10	0	471	0.002	1.28 [0.2-9.1]	704	22887	0.0298419	2.8 [1.3 - 3.5]	<10	295	3.31 [1.2-8.9]
oxcarbazepine	164	0.016	4367	0.005	3.92 [3.3-4.6]	35	0.007	1034	0.004	2.56 [1.8-3.6]	31	0.007	1210	0.005	2.22 [1.6-3.2]	<10	0.001	1160	0.005	1.56 [0.5-4.9]	233	7771	0.0291104	2.6 [1.6 - 3.9]	<10	470	3.13 [1.4-7]
prazosin	90	0.009	2970	0.003	3.14 [2.5-3.9]	22	0.005	964	0.004	1.72 [1.1-2.6]	11	0.002	503	0.002	1.89 [1-3.4]	<10	0	152	0.001	--	123.001	4589	0.0261038	1.7 [0.0 - 3.1]	<10	57	4.24 [0.6-30.7]
trihexyphenidyl	21	0.002	774	0.001	2.79 [1.8-4.3]	<10	0.001	110	0	2.04 [0.6-6.4]	10	0.002	282	0.001	3.06 [1.6-5.8]	<10	0	122	0	--	34.001	1288	0.0257193	2.0 [0.0 - 3.1]	<10	27	8.96 [1.2-66]
clonazepam	1040	0.101	36610	0.038	3.22 [3-3.4]	199	0.042	5191	0.022	3.08 [2.7-3.6]	276	0.062	11341	0.044	2.23 [2-2.5]	<10	0.004	4840	0.019	1.12 [0.6-2.2]	1524	57982	0.0256109	2.4 [1.1 - 3.2]	11	589	4.67 [2.6-8.5]
lamotrigine	352	0.034	12738	0.013	2.93 [2.6-3.3]	55	0.012	1490	0.006	2.81 [2.1-3.7]	96	0.022	3636	0.014	2.32 [1.9-2.9]	<10	0.001	2018	0.008	0.89 [0.3-2.8]	506	19882	0.0248185	2.2 [0.9 - 2.9]	<10	615	2.79 [1.3-5.9]
haloperidol	591	0.058	24213	0.025	2.63 [2.4-2.9]	29	0.006	2158	0.009	1.01 [0.7-1.5]	175	0.039	6974	0.027	2.24 [1.9-2.6]	<10	0	287	0.001	2.1 [0.3-15]	796	33632	0.0231207	2.0 [1.0 - 2.6]	<10	350	2.78 [1-7.5]
carisoprodol	78	0.008	2943	0.003	2.74 [2.2-3.4]	10	0.002	294	0.001	2.56 [1.4-4.8]	40	0.009	1546	0.006	2.25 [1.6-3.1]	<10	0.001	1099	0.004	1.1 [0.3-4.4]	130	5882	0.0216234	2.2 [1.1 - 2.7]	NA	NA	NA
paroxetine	478	0.047	20834	0.022	2.45 [2.2-2.7]	122	0.026	3747	0.016	2.53 [2.1-3]	66	0.015	4270	0.016	1.34 [1-1.7]	<10	0.002	1710	0.007	1.42 [0.5-3.8]	670	30561	0.021453	1.9 [1.3 - 2.5]	<10	56	--
fluoxetine	761	0.074	35313	0.037	2.35 [2.2-2.5]	216	0.046	6454	0.028	2.69 [2.3-3.1]	142	0.032	7697	0.03	1.62 [1.4-1.9]	<10	0.002	3337	0.013	0.9 [0.4-2.2]	1124	52801	0.0208438	1.9 [0.9 - 2.7]	12	827	3.63 [2-6.5]
guanfacine	20	0.002	1193	0.001	1.72 [1.1-2.7]	<10	0.001	258	0.001	1.74 [0.8-3.9]	28	0.006	1029	0.004	2.36 [1.6-3.4]	<10	0.001	425	0.002	4.29 [1.4-13.4]	57	2905	0.0192438	2.5 [1.7 - 4.3]	<10	367	2.65 [1-7.1]
venlafaxine	423	0.041	18753	0.02	2.39 [2.2-2.6]	73	0.016	2405	0.01	2.32 [1.8-2.9]	66	0.015	5347	0.021	1.06 [0.8-1.4]	<10	0.002	2537	0.01	1.19 [0.5-2.9]	567	29042	0.0191496	1.7 [1.1 - 2.4]	<10	98	--
varenicline	192	0.019	10219	0.011	1.95 [1.7-2.3]	50	0.011	1821	0.008	2.08 [1.6-2.8]	46	0.01	1969	0.008	2.03 [1.5-2.7]	<10	0	932	0.004	--	288.001	14941	0.0189114	1.5 [0.0 - 2.1]	NA	NA	NA
cimetidine	120	0.012	6119	0.006	2.03 [1.7-2.4]	<10	0.001	163	0.001	1.84 [0.7-5]	<10	0	214	0.001	0.4 [0.1-2.9]	<10	0	122	0	--	125.001	6618	0.0185379	1.1 [0.0 - 2.0]	NA	NA	NA
dicloxacillin	189	0.018	10929	0.011	1.79 [1.6-2.1]	51	0.011	1440	0.006	2.7 [2-3.6]	<10	0	255	0.001	0.68 [0.2-2.7]	<10	0	201	0.001	--	242.001	12825	0.01852	1.3 [0.0 - 2.7]	<10	<10	--
raltegravir	12	0.001	759	0.001	1.62 [0.9-2.9]	10	0.002	267	0.001	2.81 [1.5-5.3]	<10	0.001	355	0.001	1.46 [0.6-3.3]	<10	0	120	0	--	28.001	1501	0.0183133	1.5 [0.0 - 2.8]	<10	41	5.9 [0.8-43]
bismuth subsalicylate	46	0.004	2571	0.003	1.84 [1.4-2.5]	<10	0.002	448	0.002	1.34 [0.7-2.7]	15	0.003	635	0.002	2.04 [1.2-3.4]	<10	0	210	0.001	2.87 [0.4-20.5]	70	3864	0.0177936	2.0 [1.3 - 2.9]	<10	16	15.12 [2-114.2]
atomoxetine	31	0.003	2158	0.002	1.48 [1-2.1]	10	0.002	241	0.001	3.12 [1.7-5.9]	21	0.005	645	0.002	2.82 [1.8-4.4]	<10	0	417	0.002	--	62.001	3461	0.0175989	1.9 [0.0 - 3.1]	<10	103	--
dicyclomine	197	0.019	6227	0.007	3.31 [2.9-3.8]	13	0.003	1170	0.005	0.83 [0.5-1.4]	46	0.01	5485	0.021	0.72 [0.5-1]	<10	0	1509	0.006	0.4 [0.1-2.8]	257	14391	0.0175451	1.3 [0.4 - 3.3]	<10	28	--
ceftriaxone	581	0.057	32411	0.034	1.91 [1.8-2.1]	12	0.003	1420	0.006	0.63 [0.4-1.1]	146	0.033	6041	0.023	2.15 [1.8-2.5]	<10	0.001	1658	0.007	0.72 [0.2-2.9]	741	41530	0.0175297	1.4 [0.6 - 2.1]	19	2885	1.64 [1-2.6]
hydroxyzine	736	0.072	39334	0.041	2.02 [1.9-2.2]	15	0.003	1027	0.004	1.09 [0.7-1.8]	208	0.047	11304	0.044	1.64 [1.4-1.9]	<10	0.002	3166	0.013	0.76 [0.3-2]	963	54831	0.0172599	1.4 [0.8 - 2.0]	<10	516	1.41 [0.5-4.4]
dapsone	21	0.002	1404	0.001	1.54 [1-2.4]	14	0.003	272	0.001	3.88 [2.3-6.6]	11	0.002	799	0.003	1.19 [0.7-2.2]	<10	0	226	0.001	--	46.001	2701	0.0167459	1.7 [0.0 - 3.9]	NA	NA	NA
theophylline	43	0.004	2385	0.003	1.86 [1.4-2.5]	<10	0	179	0.001	0.84 [0.2-3.4]	<10	0.001	380	0.001	1.36 [0.6-3]	<10	0	113	0	--	51.001	3057	0.0164096	1.0 [0.0 - 1.9]	<10	<10	--
bupropion	819	0.08	41560	0.044	2.15 [2-2.3]	23	0.005	2782	0.012	0.61 [0.4-0.9]	117	0.026	9299	0.036	1.09 [0.9-1.3]	<10	0.004	4603	0.019	1.18 [0.6-2.3]	968	58244	0.016348	1.3 [0.6 - 2.1]	<10	198	2.45 [0.6-9.9]
magnesium citrate	173	0.017	10506	0.011	1.71 [1.5-2]	<10	0.001	539	0.002	0.69 [0.3-1.7]	36	0.008	2085	0.008	1.49 [1.1-2.1]	<10	0	170	0.001	--	214.001	13300	0.0158355	1.0 [0.0 - 1.7]	<10	246	--
tiotropium	186	0.018	11130	0.012	1.73 [1.5-2]	45	0.01	2448	0.01	1.39 [1-1.9]	111	0.025	6640	0.026	1.46 [1.2-1.8]	<10	0.002	1318	0.005	1.84 [0.7-4.9]	346	21536	0.0158121	1.6 [1.4 - 1.8]	<10	21	--
folic acid	1242	0.121	70780	0.074	1.96 [1.8-2.1]	162	0.035	7577	0.032	1.65 [1.4-1.9]	207	0.047	18999	0.073	0.93 [0.8-1.1]	<10	0.003	4558	0.018	0.92 [0.4-1.9]	1618	101914	0.015628	1.4 [0.9 - 2.0]	<10	322	--
calcium acetate	102	0.01	6635	0.007	1.59 [1.3-1.9]	18	0.004	709	0.003	1.91 [1.2-3.1]	18	0.004	1278	0.005	1.21 [0.8-1.9]	<10	0.001	235	0.001	5.16 [1.3-20.8]	140	8857	0.0155607	2.5 [1.2 - 5.2]	<10	37	--
nadolol	78	0.008	4887	0.005	1.65 [1.3-2.1]	18	0.004	621	0.003	2.18 [1.4-3.5]	<10	0.002	874	0.003	0.69 [0.3-1.4]	<10	0	195	0.001	--	103.001	6577	0.0154193	1.1 [0.0 - 2.2]	<10	77	3.14 [0.4-22.6]
tetracycline	64	0.006	4285	0.005	1.54 [1.2-2]	13	0.003	717	0.003	1.36 [0.8-2.4]	<10	0.002	433	0.002	1.79 [0.9-3.5]	<10	0	186	0.001	3.25 [0.5-23.2]	87	5621	0.0152418	2.0 [1.4 - 3.2]	<10	<10	--
temazepam	48	0.005	3786	0.004	1.3 [1-1.7]	<10	0.001	260	0.001	2.02 [1-4.3]	76	0.017	3664	0.014	1.81 [1.4-2.3]	<10	0.001	1098	0.004	1.65 [0.5-5.1]	134	8808	0.0149855	1.7 [1.3 - 2.0]	<10	<10	--
topiramate	265	0.026	13000	0.014	2.13 [1.9-2.4]	67	0.014	4942	0.021	1.02 [0.8-1.3]	79	0.018	6510	0.025	1.05 [0.8-1.3]	<10	0.003	3021	0.012	1.2 [0.5-2.7]	417	27473	0.0149516	1.3 [1.0 - 2.1]	<10	392	1.23 [0.3-5]
loperamide	246	0.024	16822	0.018	1.52 [1.3-1.7]	54	0.012	2338	0.01	1.75 [1.3-2.3]	71	0.016	4944	0.019	1.24 [1-1.6]	<10	0	524	0.002	1.15 [0.2-8.2]	372	24628	0.01488	1.4 [1.1 - 1.8]	<10	129	3.76 [0.9-15.2]
duloxetine	255	0.025	14344	0.015	1.85 [1.6-2.1]	24	0.005	1373	0.006	1.31 [0.9-2]	150	0.034	9074	0.035	1.45 [1.2-1.7]	<10	0.002	3920	0.016	0.61 [0.2-1.6]	433	28711	0.0148573	1.3 [0.6 - 1.9]	<10	95	--
propranolol	317	0.031	17788	0.019	1.87 [1.7-2.1]	37	0.008	2611	0.011	1.06 [0.8-1.5]	45	0.01	3859	0.015	1 [0.7-1.3]	<10	0.002	2505	0.01	0.96 [0.4-2.6]	403	26763	0.0148347	1.2 [1.0 - 1.9]	<10	140	1.72 [0.2-12.3]
diphenhydramine	1418	0.138	93932	0.099	1.68 [1.6-1.8]	13	0.003	559	0.002	1.75 [1-3]	526	0.119	33770	0.13	1.43 [1.3-1.6]	<10	0.002	2210	0.009	1.09 [0.4-2.9]	1961	130471	0.0148076	1.5 [1.1 - 1.7]	<10	584	0.82 [0.2-3.3]
amantadine	99	0.01	5561	0.006	1.84 [1.5-2.2]	<10	0	441	0.002	0.34 [0.1-1.4]	<10	0.002	876	0.003	0.88 [0.5-1.7]	<10	0.001	631	0.003	1.92 [0.5-7.7]	112	7509	0.0146962	1.2 [0.3 - 1.9]	<10	24	--
ipratropium	716	0.07	43576	0.046	1.76 [1.6-1.9]	59	0.013	5867	0.025	0.75 [0.6-1]	221	0.05	16378	0.063	1.18 [1-1.3]	<10	0.002	1449	0.006	1.67 [0.6-4.5]	1000	67270	0.0146477	1.3 [0.7 - 1.8]	15	1893	1.97 [1.2-3.3]
nabumetone	116	0.011	7592	0.008	1.58 [1.3-1.9]	104	0.022	5989	0.026	1.32 [1.1-1.6]	<10	0.001	1003	0.004	0.51 [0.2-1.1]	<10	0	883	0.004	0.68 [0.1-4.8]	227	15467	0.0144641	1.0 [0.5 - 1.6]	<10	<10	--
clindamycin	777	0.076	49412	0.052	1.68 [1.6-1.8]	195	0.042	11198	0.048	1.34 [1.2-1.5]	266	0.06	21136	0.082	1.09 [1-1.2]	11	0.005	5030	0.02	1.33 [0.7-2.4]	1249	86776	0.0141892	1.4 [1.1 - 1.7]	16	4171	0.92 [0.6-1.5]
darunavir	<10	0	405	0	1.27 [0.5-3.1]	<10	0.001	113	0	1.99 [0.6-6.3]	<10	0.002	437	0.002	1.58 [0.8-3.2]	<10	0	158	0.001	--	16.001	1113	0.0141727	1.2 [0.0 - 2.0]	<10	<10	--
zaleplon	24	0.002	1447	0.002	1.7 [1.1-2.6]	<10	0	102	0	1.47 [0.4-6]	<10	0	338	0.001	0.51 [0.1-2]	<10	0.001	212	0.001	5.72 [1.4-23]	30	2099	0.0140911	2.4 [0.5 - 5.7]	NA	NA	NA
zolmitriptan	67	0.007	4249	0.004	1.62 [1.3-2.1]	<10	0.001	316	0.001	1.19 [0.5-2.9]	<10	0	346	0.001	0.25 [0-1.8]	<10	0	273	0.001	2.21 [0.3-15.8]	74	5184	0.0140738	1.3 [0.2 - 2.2]	<10	<10	--
primidone	24	0.002	1174	0.001	2.1 [1.4-3.2]	<10	0.001	240	0.001	1.56 [0.6-3.8]	<10	0.001	760	0.003	0.68 [0.3-1.5]	<10	0	312	0.001	--	35.001	2486	0.0138838	1.1 [0.0 - 2.1]	<10	<10	--
miconazole	<10	0	120	0	1.71 [0.4-6.9]	<10	0.002	728	0.003	0.93 [0.5-1.8]	29	0.007	2029	0.008	1.23 [0.9-1.8]	<10	0.001	118	0	10.29 [2.5-41.6]	42	2995	0.0138294	3.5 [0.9 - 10.3]	NA	NA	NA
zolpidem	841	0.082	58680	0.062	1.53 [1.4-1.6]	139	0.03	5938	0.025	1.81 [1.5-2.1]	210	0.047	14812	0.057	1.24 [1.1-1.4]	16	0.007	6575	0.026	1.5 [0.9-2.5]	1206	86005	0.0138285	1.5 [1.2 - 1.8]	<10	160	--
morphine	2116	0.206	167699	0.176	1.41 [1.3-1.5]	108	0.023	3688	0.016	2.26 [1.9-2.7]	1038	0.234	61029	0.236	1.78 [1.7-1.9]	<10	0.002	600	0.002	4.07 [1.5-10.9]	3266	233016	0.0138225	2.4 [1.4 - 4.1]	NA	NA	NA
sulindac	30	0.003	1968	0.002	1.57 [1.1-2.2]	<10	0	138	0.001	1.09 [0.3-4.4]	<10	0.001	180	0.001	2.39 [1-5.8]	<10	0	370	0.001	--	37.001	2656	0.0137397	1.3 [0.0 - 2.4]	NA	NA	NA
selenium	11	0.001	1443	0.002	0.78 [0.4-1.4]	28	0.006	1204	0.005	1.75 [1.2-2.6]	17	0.004	1146	0.004	1.28 [0.8-2.1]	<10	0	228	0.001	--	56.001	4021	0.0137358	1.0 [0.0 - 1.8]	<10	11	--
ranitidine	1368	0.133	98657	0.104	1.52 [1.4-1.6]	247	0.053	15215	0.065	1.25 [1.1-1.4]	376	0.085	29258	0.113	1.12 [1-1.3]	<10	0.003	3012	0.012	1.41 [0.7-3]	1998	146142	0.0134872	1.3 [1.1 - 1.5]	26	4870	1.32 [0.9-2]
griseofulvin	<10	0	610	0.001	0.5 [0.2-1.6]	19	0.004	863	0.004	1.66 [1-2.6]	<10	0	149	0.001	0.58 [0.1-4.1]	<10	0	139	0.001	4.35 [0.6-31.1]	24	1761	0.0134454	1.8 [0.5 - 4.3]	<10	10	24.19 [3.1-189.3]
desloratadine	27	0.003	1523	0.002	1.82 [1.2-2.7]	<10	0.002	348	0.001	1.94 [1-3.8]	<10	0	327	0.001	0.53 [0.1-2.1]	<10	0	598	0.002	--	38.001	2796	0.013409	1.1 [0.0 - 1.9]	<10	<10	--
pramipexole	63	0.006	3443	0.004	1.89 [1.5-2.4]	<10	0.001	363	0.002	0.83 [0.3-2.2]	15	0.003	1533	0.006	0.84 [0.5-1.4]	<10	0	832	0.003	0.72 [0.1-5.1]	83	6171	0.0132715	1.1 [0.7 - 1.9]	<10	<10	--
albuterol	1864	0.181	142344	0.15	1.46 [1.4-1.5]	435	0.093	20613	0.088	1.74 [1.6-1.9]	601	0.136	43341	0.167	1.25 [1.1-1.4]	14	0.006	11026	0.044	0.75 [0.4-1.3]	2914	217324	0.0132311	1.3 [0.7 - 1.7]	27	4537	1.49 [1-2.2]
nitroglycerin	711	0.069	55441	0.058	1.35 [1.2-1.5]	56	0.012	5800	0.025	0.72 [0.5-0.9]	364	0.082	21216	0.082	1.56 [1.4-1.7]	<10	0.002	2456	0.01	0.98 [0.4-2.6]	1135	84913	0.0131903	1.1 [0.7 - 1.6]	<10	605	0.4 [0.1-2.8]
prochlorperazine	850	0.083	67593	0.071	1.33 [1.2-1.4]	58	0.012	4583	0.02	0.95 [0.7-1.2]	183	0.041	9582	0.037	1.69 [1.5-2]	<10	0	232	0.001	--	1091	81990	0.0131318	1.0 [0.0 - 1.7]	<10	1289	1.51 [0.8-3]
rosiglitazone	53	0.005	3708	0.004	1.47 [1.1-1.9]	10	0.002	744	0.003	1.01 [0.5-1.9]	<10	0	215	0.001	0.4 [0.1-2.9]	<10	0	159	0.001	--	64.001	4826	0.0130881	0.7 [0.0 - 1.5]	NA	NA	NA
pantoprazole	441	0.043	34041	0.036	1.35 [1.2-1.5]	305	0.065	20154	0.086	1.16 [1-1.3]	685	0.154	48363	0.187	1.3 [1.2-1.4]	<10	0.004	6677	0.027	0.8 [0.4-1.5]	1440	109235	0.0130111	1.2 [0.8 - 1.4]	19	2412	1.98 [1.2-3.1]
cefuroxime	184	0.018	11148	0.012	1.71 [1.5-2]	<10	0.001	351	0.002	1.07 [0.4-2.6]	37	0.008	5195	0.02	0.61 [0.4-0.8]	<10	0	889	0.004	0.68 [0.1-4.8]	227	17583	0.0127456	1.0 [0.6 - 1.7]	<10	12	--
esomeprazole	1000	0.097	67869	0.071	1.59 [1.5-1.7]	17	0.004	1311	0.006	0.97 [0.6-1.6]	82	0.018	10193	0.039	0.68 [0.5-0.9]	14	0.006	6940	0.028	1.23 [0.7-2.1]	1113	86313	0.0127308	1.1 [0.7 - 1.6]	<10	107	4.53 [1.1-18.4]
rifaximin	43	0.004	3122	0.003	1.42 [1-1.9]	<10	0.002	409	0.002	1.65 [0.9-3.2]	<10	0.002	873	0.003	0.79 [0.4-1.6]	<10	0.001	511	0.002	3.57 [1.1-11.1]	63	4915	0.0126557	1.9 [0.8 - 3.6]	<10	52	4.65 [0.6-33.7]
ampicillin	313	0.03	26008	0.027	1.25 [1.1-1.4]	<10	0.001	337	0.001	1.33 [0.6-3]	49	0.011	2120	0.008	2.01 [1.5-2.7]	<10	0	339	0.001	1.78 [0.2-12.7]	369	28804	0.0126487	1.6 [1.2 - 2.0]	<10	2325	0.51 [0.2-1.2]
promethazine	450	0.044	34661	0.036	1.35 [1.2-1.5]	85	0.018	2714	0.012	2.4 [1.9-3]	398	0.09	32387	0.125	1.07 [1-1.2]	10	0.004	4178	0.017	1.46 [0.8-2.7]	943	73940	0.012593	1.6 [1.1 - 2.4]	<10	801	0.6 [0.1-2.4]
pregabalin	149	0.014	9520	0.01	1.62 [1.4-1.9]	24	0.005	1152	0.005	1.57 [1-2.4]	174	0.039	13505	0.052	1.12 [1-1.3]	<10	0.003	3689	0.015	0.98 [0.4-2.2]	353	27866	0.0125093	1.3 [1.0 - 1.6]	<10	75	--
zonisamide	29	0.003	1708	0.002	1.75 [1.2-2.5]	<10	0.001	297	0.001	1.26 [0.5-3.1]	<10	0.001	707	0.003	0.49 [0.2-1.3]	<10	0	381	0.002	1.58 [0.2-11.3]	39	3093	0.0124521	1.3 [0.5 - 1.7]	<10	183	1.32 [0.2-9.4]
ropinirole	47	0.005	3019	0.003	1.6 [1.2-2.1]	<10	0.002	506	0.002	1.18 [0.6-2.4]	28	0.006	2550	0.01	0.94 [0.7-1.4]	<10	0.001	790	0.003	2.3 [0.7-7.2]	86	6865	0.0123723	1.5 [0.9 - 2.3]	<10	<10	--
enoxaparin	715	0.07	56972	0.06	1.32 [1.2-1.4]	44	0.009	7457	0.032	0.43 [0.3-0.6]	507	0.114	35882	0.139	1.27 [1.2-1.4]	<10	0.001	1480	0.006	1.22 [0.4-3.8]	1269	101791	0.0123132	1.1 [0.4 - 1.3]	<10	1123	1.74 [0.9-3.5]
famciclovir	50	0.005	4164	0.004	1.23 [0.9-1.6]	<10	0.001	232	0.001	2.26 [1.1-4.8]	<10	0.001	439	0.002	0.59 [0.2-1.8]	<10	0.001	147	0.001	8.26 [2-33.3]	62	4982	0.0122918	3.1 [0.6 - 8.3]	<10	<10	--
eszopiclone	61	0.006	4091	0.004	1.53 [1.2-2]	<10	0.001	248	0.001	2.12 [1-4.5]	10	0.002	1023	0.004	0.84 [0.5-1.6]	<10	0.001	1082	0.004	1.11 [0.3-4.5]	80	6444	0.0122624	1.4 [0.8 - 2.1]	<10	<10	--
lisdexamfetamine	15	0.001	1357	0.001	1.13 [0.7-1.9]	<10	0	204	0.001	--	42	0.009	1935	0.007	1.88 [1.4-2.6]	<10	0.001	1339	0.005	1.35 [0.4-4.2]	60.001	4835	0.0122576	1.1 [0.0 - 1.9]	<10	60	4.03 [0.6-29.1]
cefixime	17	0.002	1265	0.001	1.38 [0.9-2.2]	<10	0	140	0.001	1.07 [0.3-4.3]	<10	0.001	206	0.001	1.25 [0.4-3.9]	<10	0	197	0.001	--	22.001	1808	0.0120224	0.9 [0.0 - 1.4]	<10	279	2.61 [0.8-8.2]
azithromycin	1383	0.135	111385	0.117	1.34 [1.3-1.4]	263	0.056	10772	0.046	1.95 [1.7-2.2]	331	0.075	28663	0.111	0.99 [0.9-1.1]	24	0.011	13831	0.056	1.05 [0.7-1.6]	2001	164651	0.0120071	1.3 [1.0 - 2.0]	NA	NA	NA
flunisolide	27	0.003	1841	0.002	1.51 [1-2.2]	<10	0.001	387	0.002	1.16 [0.5-2.6]	<10	0.001	364	0.001	0.71 [0.2-2.2]	<10	0	371	0.001	--	36.001	2963	0.0120043	0.8 [0.0 - 1.5]	<10	<10	--
penicillin	481	0.047	41450	0.044	1.2 [1.1-1.3]	73	0.016	4885	0.021	1.12 [0.9-1.4]	84	0.019	5242	0.02	1.39 [1.1-1.7]	<10	0.001	1111	0.004	1.08 [0.3-4.3]	640	52688	0.0120012	1.2 [1.1 - 1.4]	<10	73	3.31 [0.5-23.9]
magnesium oxide	280	0.027	23391	0.025	1.24 [1.1-1.4]	17	0.004	3573	0.015	0.35 [0.2-0.6]	281	0.063	19335	0.075	1.28 [1.1-1.4]	<10	0.002	1825	0.007	1.33 [0.5-3.5]	582	48124	0.0119492	1.0 [0.4 - 1.3]	<10	511	1.9 [0.7-5.1]
piroxicam	50	0.005	4119	0.004	1.25 [0.9-1.7]	<10	0.001	191	0.001	1.18 [0.4-3.7]	<10	0.001	238	0.001	1.45 [0.5-3.9]	<10	0	294	0.001	2.05 [0.3-14.6]	58	4842	0.0118367	1.5 [1.2 - 2.1]	<10	<10	--
hydromorphone	1354	0.132	130195	0.137	1.08 [1-1.1]	74	0.016	9937	0.043	0.54 [0.4-0.7]	815	0.184	46989	0.181	1.72 [1.6-1.9]	<10	0	318	0.001	--	2243	187439	0.0118251	0.8 [0.0 - 1.7]	16	5843	0.64 [0.4-1]
methylphenidate	178	0.017	15935	0.017	1.15 [1-1.3]	25	0.005	1464	0.006	1.28 [0.9-1.9]	52	0.012	3121	0.012	1.44 [1.1-1.9]	<10	0.002	1238	0.005	2.46 [1-5.9]	260	21758	0.0118085	1.6 [1.2 - 2.5]	<10	462	0.52 [0.1-3.7]
tolterodine	103	0.01	8511	0.009	1.25 [1-1.5]	15	0.003	1209	0.005	0.93 [0.6-1.5]	25	0.006	1654	0.006	1.3 [0.9-1.9]	<10	0	693	0.003	0.87 [0.1-6.2]	144	12067	0.0117926	1.1 [0.9 - 1.3]	<10	90	--
doxazosin	112	0.011	8228	0.009	1.4 [1.2-1.7]	13	0.003	1452	0.006	0.67 [0.4-1.2]	19	0.004	1770	0.007	0.92 [0.6-1.5]	<10	0.002	1029	0.004	2.37 [0.9-6.3]	148	12479	0.0117209	1.3 [0.7 - 2.4]	<10	<10	--
escitalopram	239	0.023	17748	0.019	1.39 [1.2-1.6]	35	0.007	1926	0.008	1.37 [1-1.9]	123	0.028	9648	0.037	1.1 [0.9-1.3]	14	0.006	5460	0.022	1.58 [0.9-2.7]	411	34782	0.0116785	1.4 [1.1 - 1.6]	<10	312	0.77 [0.1-5.5]
pseudoephedrine	157	0.015	12196	0.013	1.33 [1.1-1.6]	10	0.002	792	0.003	0.95 [0.5-1.8]	44	0.01	4316	0.017	0.88 [0.6-1.2]	<10	0	665	0.003	--	211.001	17969	0.0116062	0.8 [0.0 - 1.3]	NA	NA	NA
terazosin	75	0.007	6021	0.006	1.28 [1-1.6]	27	0.006	2204	0.009	0.92 [0.6-1.3]	11	0.002	1202	0.005	0.79 [0.4-1.4]	<10	0	373	0.001	1.62 [0.2-11.5]	114	9800	0.0114989	1.2 [0.8 - 1.6]	<10	<10	--
ferrous sulfate	793	0.077	63130	0.066	1.32 [1.2-1.4]	183	0.039	14099	0.06	0.97 [0.8-1.1]	104	0.023	12328	0.048	0.71 [0.6-0.9]	12	0.005	4435	0.018	1.67 [0.9-2.9]	1092	93992	0.0114846	1.2 [0.7 - 1.7]	<10	844	0.28 [0-2]
modafinil	71	0.007	5142	0.005	1.42 [1.1-1.8]	<10	0	255	0.001	0.29 [0-2.1]	<10	0.001	764	0.003	0.56 [0.2-1.4]	<10	0	577	0.002	1.04 [0.1-7.4]	78	6738	0.0114437	0.8 [0.3 - 1.4]	<10	<10	--
cyclobenzaprine	765	0.074	57917	0.061	1.4 [1.3-1.5]	167	0.036	13921	0.06	0.89 [0.8-1]	272	0.061	26547	0.103	0.87 [0.8-1]	14	0.006	9573	0.038	0.87 [0.5-1.5]	1218	107958	0.0111563	1.0 [0.9 - 1.4]	<10	141	1.71 [0.2-12.3]
erythromycin	243	0.024	20095	0.021	1.25 [1.1-1.4]	79	0.017	5247	0.022	1.13 [0.9-1.4]	72	0.016	9092	0.035	0.67 [0.5-0.8]	<10	0	717	0.003	--	394.001	35151	0.0110846	0.8 [0.0 - 1.2]	<10	365	1.32 [0.3-5.3]
torsemide	64	0.006	4822	0.005	1.37 [1.1-1.7]	12	0.003	1635	0.007	0.55 [0.3-1]	20	0.005	1546	0.006	1.11 [0.7-1.7]	<10	0	621	0.002	--	96.001	8624	0.0110093	0.8 [0.0 - 1.4]	<10	38	--
metronidazole	1040	0.101	91258	0.096	1.2 [1.1-1.3]	259	0.055	16932	0.073	1.17 [1-1.3]	153	0.034	18048	0.07	0.71 [0.6-0.8]	<10	0.004	7151	0.029	0.75 [0.4-1.4]	1461	133389	0.0108343	1.0 [0.7 - 1.2]	11	1173	2.32 [1.3-4.2]
etanercept	39	0.004	2803	0.003	1.43 [1-2]	<10	0.001	283	0.001	0.79 [0.3-2.5]	<10	0.001	582	0.002	0.44 [0.1-1.4]	<10	0.001	625	0.003	1.93 [0.5-7.8]	47	4293	0.0108295	1.2 [0.4 - 1.9]	<10	<10	--
naproxen	746	0.073	61400	0.065	1.27 [1.2-1.4]	255	0.054	17209	0.074	1.13 [1-1.3]	180	0.041	21799	0.084	0.69 [0.6-0.8]	16	0.007	9678	0.039	0.99 [0.6-1.6]	1197	110086	0.0107564	1.0 [0.7 - 1.3]	<10	473	--
heparin	1261	0.123	123359	0.13	1.06 [1-1.1]	17	0.004	9841	0.042	0.12 [0.1-0.2]	645	0.145	43667	0.169	1.36 [1.3-1.5]	<10	0	114	0	--	1923	176981	0.0107488	0.6 [0.0 - 1.4]	NA	NA	NA
psyllium	210	0.02	18396	0.019	1.18 [1-1.4]	10	0.002	1638	0.007	0.45 [0.2-0.8]	31	0.007	2829	0.011	0.94 [0.7-1.3]	<10	0	551	0.002	1.09 [0.2-7.8]	252	23414	0.0106482	0.9 [0.5 - 1.2]	<10	24	10.08 [1.4-74.6]
metolazone	65	0.006	6448	0.007	1.04 [0.8-1.3]	11	0.002	784	0.003	1.05 [0.6-1.9]	27	0.006	1903	0.007	1.22 [0.8-1.8]	<10	0	459	0.002	--	103.001	9594	0.0106219	0.8 [0.0 - 1.2]	<10	37	--
bumetanide	29	0.003	3243	0.003	0.92 [0.6-1.3]	<10	0	202	0.001	0.74 [0.2-3]	32	0.007	1923	0.007	1.44 [1-2]	<10	0	501	0.002	--	63.001	5869	0.0106205	0.8 [0.0 - 1.4]	<10	64	--
felodipine	28	0.003	2195	0.002	1.31 [0.9-1.9]	<10	0	144	0.001	1.04 [0.3-4.2]	<10	0	400	0.002	0.21 [0-1.5]	<10	0	152	0.001	--	31.001	2891	0.0106095	0.6 [0.0 - 1.3]	NA	NA	NA
fludrocortisone	49	0.005	4017	0.004	1.25 [0.9-1.7]	<10	0.001	416	0.002	0.54 [0.2-1.7]	<10	0.002	878	0.003	0.88 [0.5-1.7]	<10	0	506	0.002	1.19 [0.2-8.5]	62	5817	0.010546	1.0 [0.5 - 1.3]	<10	95	--
imipramine	20	0.002	1649	0.002	1.25 [0.8-1.9]	<10	0.001	362	0.002	1.24 [0.6-2.8]	<10	0.001	606	0.002	0.43 [0.1-1.3]	<10	0	107	0	--	29.001	2724	0.0105343	0.7 [0.0 - 1.2]	<10	11	--
metaxalone	49	0.005	3372	0.004	1.49 [1.1-2]	<10	0.001	223	0.001	2.02 [0.9-4.5]	11	0.002	1521	0.006	0.62 [0.3-1.1]	<10	0.001	1438	0.006	1.26 [0.4-3.9]	69	6554	0.0104182	1.3 [0.6 - 2.0]	<10	<10	--
diltiazem	259	0.025	25149	0.026	1.06 [0.9-1.2]	36	0.008	2341	0.01	1.15 [0.8-1.6]	106	0.024	9340	0.036	0.98 [0.8-1.2]	<10	0.001	1481	0.006	0.81 [0.2-3.2]	403	38311	0.0104097	1.0 [0.8 - 1.2]	<10	155	3.13 [0.8-12.6]
cinacalcet	12	0.001	812	0.001	1.52 [0.9-2.7]	<10	0.002	391	0.002	1.53 [0.8-3.1]	<10	0.001	709	0.003	0.36 [0.1-1.1]	<10	0	378	0.002	1.59 [0.2-11.4]	24	2290	0.0103717	1.3 [0.4 - 1.6]	<10	<10	--
ofloxacin	55	0.005	2604	0.003	2.18 [1.7-2.8]	36	0.008	4500	0.019	0.59 [0.4-0.8]	13	0.003	2121	0.008	0.53 [0.3-0.9]	<10	0.001	894	0.004	1.35 [0.3-5.4]	106	10119	0.0103667	1.2 [0.5 - 2.2]	NA	NA	NA
moxifloxacin	130	0.013	11241	0.012	1.19 [1-1.4]	17	0.004	2734	0.012	0.46 [0.3-0.7]	163	0.037	14983	0.058	0.93 [0.8-1.1]	<10	0.001	971	0.004	1.87 [0.6-5.8]	313	29929	0.0103498	1.1 [0.5 - 1.9]	<10	160	--
isosorbide mononitrate	115	0.011	10723	0.011	1.1 [0.9-1.3]	38	0.008	2515	0.011	1.13 [0.8-1.6]	53	0.012	5112	0.02	0.89 [0.7-1.2]	<10	0.001	1707	0.007	1.06 [0.3-3.3]	209	20057	0.0103128	1.0 [0.9 - 1.1]	NA	NA	NA
fosinopril	19	0.002	1473	0.002	1.32 [0.8-2.1]	<10	0	163	0.001	0.92 [0.2-3.7]	<10	0	247	0.001	--	<10	0	134	0.001	--	21.002	2017	0.0103052	0.6 [0.0 - 1.3]	NA	NA	NA
risedronate	57	0.006	5283	0.006	1.11 [0.9-1.4]	<10	0.001	310	0.001	1.45 [0.6-3.3]	10	0.002	673	0.003	1.28 [0.7-2.4]	<10	0	844	0.003	0.71 [0.1-5.1]	74	7110	0.0103007	1.1 [0.7 - 1.5]	NA	NA	NA
epinephrine	494	0.048	51307	0.054	0.99 [0.9-1.1]	32	0.007	3421	0.015	0.7 [0.5-1]	469	0.106	40508	0.156	1 [0.9-1.1]	<10	0	620	0.002	0.97 [0.1-6.9]	996	95856	0.0102837	0.9 [0.7 - 1.0]	<10	2620	0.63 [0.3-1.3]
cilostazol	16	0.002	1359	0.001	1.21 [0.7-2]	<10	0.001	554	0.002	0.4 [0.1-1.3]	10	0.002	792	0.003	1.09 [0.6-2]	<10	0.001	283	0.001	4.28 [1.1-17.2]	31	2988	0.0102683	1.7 [0.4 - 4.3]	NA	NA	NA
alendronate	298	0.029	26671	0.028	1.15 [1-1.3]	30	0.006	2733	0.012	0.82 [0.6-1.2]	33	0.007	3728	0.014	0.76 [0.5-1.1]	<10	0.001	2203	0.009	0.82 [0.3-2.5]	364	35335	0.0101964	0.9 [0.8 - 1.2]	<10	<10	--
warfarin	621	0.06	61540	0.065	1.04 [1-1.1]	63	0.013	5452	0.023	0.86 [0.7-1.1]	145	0.033	11678	0.045	1.07 [0.9-1.3]	13	0.006	3789	0.015	2.13 [1.2-3.7]	842	82459	0.0101079	1.3 [0.9 - 2.1]	<10	326	--
metoclopramide	1023	0.1	103568	0.109	1.02 [1-1.1]	55	0.012	3269	0.014	1.27 [1-1.7]	149	0.034	12855	0.05	1 [0.8-1.2]	<10	0.002	1385	0.006	2.2 [0.9-5.3]	1232	121077	0.0100728	1.4 [1.0 - 2.2]	17	2364	1.79 [1.1-2.9]
leflunomide	20	0.002	1253	0.001	1.64 [1.1-2.6]	<10	0	182	0.001	0.41 [0.1-2.9]	<10	0	460	0.002	0.37 [0.1-1.5]	<10	0	477	0.002	1.26 [0.2-9]	24	2372	0.0100167	0.9 [0.4 - 1.6]	<10	<10	--
methylprednisolone	632	0.061	54531	0.057	1.21 [1.1-1.3]	<10	0.001	1390	0.006	0.32 [0.1-0.7]	181	0.041	19316	0.075	0.79 [0.7-0.9]	<10	0.002	7098	0.029	0.41 [0.2-1]	824	82335	0.00990873	0.7 [0.3 - 1.2]	<10	2573	0.64 [0.3-1.4]
dexmethylphenidate	<10	0.001	947	0.001	0.98 [0.5-1.9]	<10	0	177	0.001	0.85 [0.2-3.4]	<10	0.002	530	0.002	1.14 [0.5-2.4]	<10	0.001	454	0.002	4.02 [1.3-12.5]	21	2108	0.00986379	1.7 [0.8 - 4.0]	<10	122	1.98 [0.3-14.2]
ascorbic acid	304	0.03	30242	0.032	1.03 [0.9-1.2]	16	0.003	1490	0.006	0.8 [0.5-1.3]	154	0.035	15768	0.061	0.83 [0.7-1]	<10	0.001	1720	0.007	1.05 [0.3-3.3]	477	49220	0.00959816	0.9 [0.8 - 1.1]	<10	204	1.18 [0.2-8.4]
ferrous fumarate	<10	0	275	0	1.12 [0.4-3.5]	<10	0.001	628	0.003	0.71 [0.3-1.6]	69	0.016	7035	0.027	0.84 [0.7-1.1]	<10	0	150	0.001	--	78.001	8088	0.00955192	0.7 [0.0 - 1.1]	NA	NA	NA
metoprolol	1271	0.124	122735	0.129	1.08 [1-1.1]	151	0.032	13809	0.059	0.8 [0.7-0.9]	320	0.072	34263	0.132	0.78 [0.7-0.9]	25	0.011	13205	0.053	1.16 [0.8-1.7]	1767	184012	0.0095113	1.0 [0.8 - 1.2]	<10	211	1.14 [0.2-8.2]
terbinafine	<10	0.001	252	0	2.45 [1.1-5.5]	42	0.009	2609	0.011	1.21 [0.9-1.6]	22	0.005	3048	0.012	0.62 [0.4-0.9]	<10	0	1423	0.006	--	70.001	7332	0.00945704	1.1 [0.0 - 2.4]	<10	<10	--
repaglinide	11	0.001	816	0.001	1.38 [0.8-2.5]	<10	0	282	0.001	0.53 [0.1-2.1]	<10	0	106	0	--	<10	0	163	0.001	--	13.002	1367	0.00942173	0.5 [0.0 - 1.4]	NA	NA	NA
calcium carbonate	617	0.06	57313	0.06	1.11 [1-1.2]	30	0.006	3970	0.017	0.56 [0.4-0.8]	165	0.037	21949	0.085	0.62 [0.5-0.7]	<10	0	2301	0.009	0.26 [0-1.8]	813	85533	0.00941561	0.6 [0.3 - 1.1]	10	1312	1.87 [1-3.5]
lovastatin	85	0.008	8789	0.009	0.99 [0.8-1.2]	<10	0.001	607	0.003	0.86 [0.4-1.8]	37	0.008	3445	0.013	0.92 [0.7-1.3]	<10	0	859	0.003	0.7 [0.1-5]	130	13700	0.00939986	0.9 [0.7 - 1.0]	<10	<10	--
mometasone	21	0.002	1138	0.001	1.9 [1.2-2.9]	75	0.016	5058	0.022	1.11 [0.9-1.4]	40	0.009	4568	0.018	0.75 [0.5-1]	<10	0.003	4460	0.018	0.94 [0.4-2]	143	15224	0.00930565	1.2 [0.8 - 1.9]	<10	<10	--
levonorgestrel	149	0.014	13193	0.014	1.16 [1-1.4]	<10	0.002	1992	0.009	0.34 [0.2-0.6]	26	0.006	3780	0.015	0.59 [0.4-0.9]	<10	0	702	0.003	--	184.001	19667	0.0092691	0.5 [0.0 - 1.2]	<10	627	1.94 [0.8-4.7]
doxycycline	580	0.056	63437	0.067	0.93 [0.9-1]	133	0.028	9474	0.041	1.06 [0.9-1.3]	150	0.034	18241	0.07	0.69 [0.6-0.8]	<10	0	1097	0.004	--	863.001	92249	0.00926842	0.7 [0.0 - 1.1]	<10	360	1.34 [0.3-5.4]
lubiprostone	13	0.001	1451	0.002	0.92 [0.5-1.6]	<10	0.001	201	0.001	1.87 [0.8-4.5]	10	0.002	932	0.004	0.92 [0.5-1.7]	<10	0	429	0.002	--	28.001	3013	0.00920782	0.9 [0.0 - 1.9]	<10	49	--
lidocaine	1406	0.137	144790	0.152	1 [0.9-1.1]	31	0.007	18163	0.078	0.11 [0.1-0.2]	833	0.188	78508	0.303	0.87 [0.8-0.9]	<10	0.002	3575	0.014	0.84 [0.3-2]	2275	245036	0.00919894	0.7 [0.1 - 1.0]	<10	584	0.82 [0.2-3.3]
montelukast	198	0.019	17620	0.019	1.16 [1-1.3]	61	0.013	3279	0.014	1.41 [1.1-1.8]	62	0.014	9006	0.035	0.58 [0.5-0.7]	<10	0.003	5692	0.023	0.62 [0.3-1.4]	327	35597	0.00910255	0.9 [0.6 - 1.4]	<10	822	0.58 [0.1-2.3]
darifenacin	16	0.002	1352	0.001	1.22 [0.7-2]	<10	0	149	0.001	--	<10	0	282	0.001	0.61 [0.2-2.5]	<10	0	188	0.001	--	18.002	1971	0.00905077	0.5 [0.0 - 1.2]	NA	NA	NA
sodium bicarbonate	432	0.042	49194	0.052	0.9 [0.8-1]	<10	0	600	0.003	0.12 [0-0.9]	126	0.028	11341	0.044	0.95 [0.8-1.1]	<10	0.001	331	0.001	3.66 [0.9-14.7]	561	61466	0.00904445	1.4 [0.1 - 3.7]	<10	1004	1.45 [0.6-3.3]
quinapril	33	0.003	3547	0.004	0.95 [0.7-1.3]	<10	0.002	314	0.001	2.15 [1.1-4.2]	10	0.002	1405	0.005	0.61 [0.3-1.1]	<10	0	481	0.002	--	52.001	5747	0.00896723	0.9 [0.0 - 2.2]	<10	18	--
spironolactone	168	0.016	16772	0.018	1.03 [0.9-1.2]	31	0.007	3375	0.014	0.68 [0.5-1]	55	0.012	5428	0.021	0.87 [0.7-1.1]	<10	0.001	2834	0.011	0.63 [0.2-2]	257	28409	0.00896532	0.8 [0.6 - 1.0]	<10	327	2.23 [0.7-7]
nitrofurantoin	277	0.027	28018	0.029	1.02 [0.9-1.1]	52	0.011	5999	0.026	0.64 [0.5-0.8]	58	0.013	8836	0.034	0.56 [0.4-0.7]	<10	0	272	0.001	--	387.001	43125	0.00889412	0.6 [0.0 - 1.0]	<10	230	1.05 [0.1-7.5]
clopidogrel	287	0.028	30464	0.032	0.97 [0.9-1.1]	36	0.008	3921	0.017	0.68 [0.5-0.9]	134	0.03	11982	0.046	0.96 [0.8-1.1]	12	0.005	6350	0.026	1.15 [0.6-2]	469	52717	0.00881811	0.9 [0.7 - 1.1]	<10	58	--
pioglitazone	50	0.005	4598	0.005	1.12 [0.8-1.5]	13	0.003	1561	0.007	0.62 [0.4-1.1]	22	0.005	2192	0.008	0.86 [0.6-1.3]	<10	0	1206	0.005	--	85.001	9557	0.0088157	0.7 [0.0 - 1.1]	NA	NA	NA
benzonatate	309	0.03	30503	0.032	1.04 [0.9-1.2]	14	0.003	2766	0.012	0.37 [0.2-0.6]	163	0.037	15538	0.06	0.9 [0.8-1]	<10	0.004	6965	0.028	0.77 [0.4-1.5]	495	55772	0.00879734	0.8 [0.4 - 1.0]	<10	53	4.56 [0.6-33]
celecoxib	242	0.024	24844	0.026	1 [0.9-1.1]	40	0.009	2073	0.009	1.45 [1.1-2]	99	0.022	12414	0.048	0.67 [0.6-0.8]	<10	0.004	4810	0.019	1.13 [0.6-2.2]	390	44141	0.00875794	1.1 [0.7 - 1.5]	<10	125	1.93 [0.3-13.8]
etodolac	38	0.004	3500	0.004	1.12 [0.8-1.5]	<10	0	276	0.001	--	11	0.002	1195	0.005	0.79 [0.4-1.4]	<10	0	691	0.003	0.87 [0.1-6.2]	50.001	5662	0.00875367	0.7 [0.0 - 1.1]	<10	<10	--
irbesartan	71	0.007	7278	0.008	1 [0.8-1.3]	<10	0	301	0.001	--	<10	0.002	892	0.003	0.67 [0.3-1.4]	<10	0.001	728	0.003	2.5 [0.8-7.8]	81.001	9199	0.00872856	1.0 [0.0 - 2.5]	<10	<10	--
glucagon	62	0.006	7465	0.008	0.85 [0.7-1.1]	<10	0	365	0.002	0.41 [0.1-1.6]	40	0.009	3845	0.015	0.89 [0.7-1.2]	<10	0.001	525	0.002	2.3 [0.6-9.2]	106	12200	0.00861368	1.1 [0.4 - 2.3]	<10	950	0.5 [0.1-2]
fluticasone	743	0.072	90565	0.095	0.83 [0.8-0.9]	302	0.064	19366	0.083	1.2 [1.1-1.3]	295	0.067	34346	0.133	0.71 [0.6-0.8]	17	0.008	13125	0.053	0.76 [0.5-1.2]	1357	157402	0.00854755	0.9 [0.7 - 1.2]	<10	1284	0.94 [0.4-2.3]
calcitriol	118	0.011	13208	0.014	0.92 [0.8-1.1]	15	0.003	1366	0.006	0.82 [0.5-1.4]	<10	0.002	1541	0.006	0.5 [0.3-1]	<10	0	559	0.002	1.08 [0.2-7.7]	143	16674	0.0085033	0.8 [0.5 - 1.1]	NA	NA	NA
raloxifene	41	0.004	4570	0.005	0.92 [0.7-1.3]	<10	0	208	0.001	0.36 [0.1-2.6]	<10	0.001	554	0.002	0.93 [0.4-2.1]	<10	0	398	0.002	1.51 [0.2-10.8]	49	5730	0.00847898	0.9 [0.4 - 1.5]	NA	NA	NA
fentanyl	1683	0.164	213726	0.225	0.75 [0.7-0.8]	49	0.01	1298	0.006	2.87 [2.2-3.8]	887	0.2	91804	0.354	0.74 [0.7-0.8]	<10	0	451	0.002	1.34 [0.2-9.5]	2620	307279	0.00845437	1.4 [0.7 - 2.9]	11	4312	0.6 [0.3-1.1]
minoxidil	10	0.001	904	0.001	1.14 [0.6-2.1]	<10	0.001	360	0.002	0.62 [0.2-1.9]	<10	0.001	502	0.002	0.69 [0.3-1.8]	<10	0	346	0.001	1.74 [0.2-12.4]	18	2112	0.0084507	1.0 [0.6 - 1.7]	<10	15	--
ezetimibe	89	0.009	10330	0.011	0.88 [0.7-1.1]	<10	0.002	824	0.004	0.73 [0.4-1.5]	38	0.009	3717	0.014	0.88 [0.6-1.2]	<10	0.001	1719	0.007	1.05 [0.3-3.3]	138	16590	0.00824964	0.9 [0.7 - 1.1]	<10	<10	--
mycophenolate mofetil	43	0.004	4707	0.005	0.94 [0.7-1.3]	<10	0.001	618	0.003	0.61 [0.3-1.5]	<10	0.002	1654	0.006	0.47 [0.2-0.9]	<10	0.001	276	0.001	6.62 [2.1-20.7]	60	7255	0.00820232	2.2 [0.5 - 6.6]	<10	298	0.81 [0.1-5.8]
memantine	35	0.003	4006	0.004	0.9 [0.6-1.3]	<10	0	245	0.001	0.61 [0.2-2.5]	16	0.004	1526	0.006	0.9 [0.6-1.5]	<10	0.001	1033	0.004	1.76 [0.6-5.5]	56	6810	0.00815613	1.0 [0.6 - 1.8]	<10	<10	--
meclizine	182	0.018	19400	0.02	0.96 [0.8-1.1]	<10	0.001	195	0.001	1.15 [0.4-3.6]	44	0.01	6638	0.026	0.56 [0.4-0.8]	<10	0.001	2059	0.008	0.88 [0.3-2.7]	232	28292	0.0081335	0.9 [0.6 - 1.2]	<10	61	--
fenofibrate	58	0.006	6753	0.007	0.88 [0.7-1.1]	<10	0.002	701	0.003	0.85 [0.4-1.7]	50	0.011	4396	0.017	0.98 [0.7-1.3]	<10	0	2500	0.01	0.24 [0-1.7]	117	14350	0.00808737	0.7 [0.2 - 1.0]	NA	NA	NA
allopurinol	171	0.017	18894	0.02	0.93 [0.8-1.1]	15	0.003	2022	0.009	0.55 [0.3-0.9]	55	0.012	6888	0.027	0.68 [0.5-0.9]	<10	0	2190	0.009	--	241.001	29994	0.00797093	0.5 [0.0 - 0.9]	<10	192	1.26 [0.2-9]
tamsulosin	273	0.027	31204	0.033	0.89 [0.8-1]	31	0.007	4816	0.021	0.47 [0.3-0.7]	111	0.025	12820	0.05	0.73 [0.6-0.9]	<10	0.003	3711	0.015	1.14 [0.5-2.4]	422	52551	0.00796632	0.8 [0.5 - 1.1]	<10	90	--
trospium	14	0.001	1180	0.001	1.22 [0.7-2.1]	<10	0	575	0.002	--	<10	0	233	0.001	0.74 [0.2-3]	<10	0	160	0.001	3.77 [0.5-27]	17.001	2148	0.00785265	1.4 [0.0 - 3.8]	<10	34	--
glycopyrrolate	513	0.05	64339	0.068	0.81 [0.7-0.9]	<10	0.001	4831	0.021	0.05 [0-0.1]	525	0.118	62793	0.242	0.65 [0.6-0.7]	<10	0	256	0.001	2.36 [0.3-16.8]	1042	132219	0.00781924	1.0 [0.0 - 2.4]	<10	267	0.9 [0.1-6.4]
potassium citrate	17	0.002	1840	0.002	0.95 [0.6-1.5]	<10	0	251	0.001	0.6 [0.1-2.4]	<10	0.001	929	0.004	0.56 [0.2-1.2]	<10	0	177	0.001	--	25.001	3197	0.00775946	0.5 [0.0 - 0.9]	<10	39	--
acetazolamide	83	0.008	9906	0.01	0.86 [0.7-1.1]	<10	0.001	1070	0.005	0.42 [0.2-0.9]	13	0.003	1826	0.007	0.61 [0.4-1.1]	<10	0	380	0.002	1.59 [0.2-11.3]	103	13182	0.00775311	0.9 [0.4 - 1.6]	<10	147	--
sodium chloride	172	0.017	17928	0.019	0.98 [0.8-1.1]	36	0.008	9883	0.042	0.26 [0.2-0.4]	557	0.126	69681	0.269	0.6 [0.6-0.7]	<10	0	753	0.003	0.8 [0.1-5.7]	766	98245	0.00773651	0.7 [0.3 - 1.0]	37	9464	0.93 [0.7-1.3]
prednisolone	73	0.007	6350	0.007	1.18 [0.9-1.5]	48	0.01	6289	0.027	0.56 [0.4-0.7]	47	0.011	8550	0.033	0.46 [0.3-0.6]	<10	0	525	0.002	--	168.001	21714	0.00767759	0.6 [0.0 - 1.2]	11	1593	1.7 [0.9-3.1]
pyridoxine	91	0.009	9652	0.01	0.97 [0.8-1.2]	13	0.003	2072	0.009	0.47 [0.3-0.8]	13	0.003	2687	0.01	0.41 [0.2-0.7]	<10	0	908	0.004	0.66 [0.1-4.7]	118	15319	0.00764397	0.6 [0.4 - 1.0]	<10	256	1.89 [0.5-7.6]
cyclosporine	50	0.005	5023	0.005	1.02 [0.8-1.4]	<10	0.001	424	0.002	1.06 [0.5-2.4]	<10	0.001	1977	0.008	0.26 [0.1-0.6]	<10	0.001	1120	0.005	1.08 [0.3-4.3]	64	8544	0.00743494	0.9 [0.3 - 1.1]	<10	177	--
eletriptan	13	0.001	1864	0.002	0.72 [0.4-1.2]	<10	0.001	391	0.002	1.34 [0.6-2.8]	<10	0.001	540	0.002	0.48 [0.2-1.5]	<10	0	414	0.002	1.46 [0.2-10.4]	24	3209	0.00742345	1.0 [0.5 - 1.5]	NA	NA	NA
sotalol	31	0.003	3502	0.004	0.91 [0.6-1.3]	<10	0	138	0.001	--	<10	0.001	1049	0.004	0.49 [0.2-1.1]	<10	0	325	0.001	--	37.002	5014	0.00732568	0.4 [0.0 - 0.9]	<10	83	--
triamcinolone	351	0.034	35841	0.038	1.01 [0.9-1.1]	11	0.002	4719	0.02	0.17 [0.1-0.3]	162	0.037	26361	0.102	0.5 [0.4-0.6]	13	0.006	6042	0.024	1.31 [0.8-2.3]	537	72963	0.00730612	0.7 [0.2 - 1.3]	<10	<10	--
metformin	376	0.037	41442	0.044	0.93 [0.8-1]	115	0.025	13520	0.058	0.62 [0.5-0.7]	133	0.03	21052	0.081	0.52 [0.4-0.6]	18	0.008	11691	0.047	0.92 [0.6-1.5]	642	87705	0.0072668	0.7 [0.5 - 0.9]	<10	147	1.64 [0.2-11.8]
ibandronate	23	0.002	2621	0.003	0.9 [0.6-1.4]	<10	0.001	140	0.001	1.61 [0.5-5]	<10	0.001	697	0.003	0.62 [0.3-1.5]	<10	0	824	0.003	--	31.001	4282	0.0071878	0.8 [0.0 - 1.6]	NA	NA	NA
cetirizine	243	0.024	28977	0.03	0.86 [0.8-1]	<10	0.001	988	0.004	0.45 [0.2-1]	117	0.026	15639	0.06	0.63 [0.5-0.8]	<10	0.004	6573	0.026	0.72 [0.4-1.4]	374	52177	0.0071169	0.7 [0.5 - 0.9]	<10	1170	1.03 [0.4-2.5]
dexamethasone	433	0.042	68304	0.072	0.63 [0.6-0.7]	25	0.005	9846	0.042	0.18 [0.1-0.3]	459	0.103	47883	0.185	0.79 [0.7-0.9]	<10	0	2078	0.008	0.29 [0-2]	918	128111	0.00711468	0.5 [0.2 - 0.8]	26	6672	0.93 [0.6-1.4]
valsartan	122	0.012	15516	0.016	0.8 [0.7-1]	13	0.003	1616	0.007	0.6 [0.3-1]	36	0.008	4628	0.018	0.67 [0.5-0.9]	<10	0.003	3166	0.013	1.14 [0.5-2.6]	177	24926	0.00705095	0.8 [0.6 - 1.1]	<10	<10	--
pravastatin	192	0.019	23789	0.025	0.82 [0.7-1]	17	0.004	3015	0.013	0.42 [0.3-0.7]	88	0.02	12667	0.049	0.58 [0.5-0.7]	<10	0.002	4201	0.017	0.71 [0.3-1.7]	302	43672	0.00686769	0.6 [0.4 - 0.8]	<10	62	--
testosterone	24	0.002	2994	0.003	0.82 [0.6-1.2]	<10	0.002	1078	0.005	0.62 [0.3-1.2]	24	0.005	2752	0.011	0.75 [0.5-1.1]	<10	0	1500	0.006	--	57.001	8324	0.00680122	0.5 [0.0 - 0.8]	<10	31	--
levothyroxine	543	0.053	68982	0.073	0.79 [0.7-0.9]	54	0.012	5825	0.025	0.69 [0.5-0.9]	142	0.032	22935	0.089	0.51 [0.4-0.6]	23	0.01	14584	0.059	0.94 [0.6-1.4]	762	112326	0.00673812	0.7 [0.5 - 0.9]	<10	573	0.84 [0.2-3.4]
niacin	58	0.006	8093	0.009	0.73 [0.6-1]	<10	0.001	361	0.002	1.45 [0.7-3.1]	20	0.005	2816	0.011	0.61 [0.4-0.9]	<10	0.001	1555	0.006	0.77 [0.2-3.1]	87	12825	0.00673792	0.9 [0.6 - 1.5]	NA	NA	NA
oseltamivir	76	0.007	9214	0.01	0.85 [0.7-1.1]	<10	0.002	1297	0.006	0.46 [0.2-0.9]	38	0.009	6067	0.023	0.53 [0.4-0.7]	<10	0	1638	0.007	0.36 [0.1-2.6]	123	18216	0.00670702	0.6 [0.4 - 0.8]	<10	570	1.27 [0.4-4]
minocycline	72	0.007	9405	0.01	0.78 [0.6-1]	<10	0.001	969	0.004	0.38 [0.2-0.9]	11	0.002	1845	0.007	0.51 [0.3-0.9]	<10	0	1009	0.004	--	88.001	13228	0.00660867	0.4 [0.0 - 0.8]	<10	137	--
megestrol	35	0.003	5268	0.006	0.68 [0.5-0.9]	<10	0.002	401	0.002	1.5 [0.7-3]	<10	0.001	1480	0.006	0.29 [0.1-0.7]	<10	0	297	0.001	--	48.001	7446	0.00640526	0.6 [0.0 - 1.5]	<10	12	--
norethindrone	74	0.007	11208	0.012	0.67 [0.5-0.8]	12	0.003	1363	0.006	0.66 [0.4-1.2]	29	0.007	4895	0.019	0.5 [0.3-0.7]	<10	0	1116	0.004	0.54 [0.1-3.8]	116	18582	0.00620387	0.6 [0.5 - 0.7]	<10	166	--
timolol	37	0.004	3104	0.003	1.22 [0.9-1.7]	<10	0.001	1271	0.005	0.29 [0.1-0.7]	11	0.002	4004	0.015	0.23 [0.1-0.4]	<10	0	316	0.001	1.91 [0.3-13.6]	54	8695	0.00617213	0.9 [0.2 - 1.9]	NA	NA	NA
ramipril	22	0.002	2463	0.003	0.92 [0.6-1.4]	<10	0	151	0.001	0.5 [0.1-3.5]	11	0.002	1951	0.008	0.48 [0.3-0.9]	<10	0	1289	0.005	0.46 [0.1-3.3]	35	5854	0.00594328	0.6 [0.5 - 0.9]	<10	<10	--
levalbuterol	28	0.003	3574	0.004	0.8 [0.6-1.2]	<10	0.001	202	0.001	1.48 [0.6-4]	<10	0.002	1107	0.004	0.54 [0.3-1.1]	<10	0.001	1975	0.008	0.61 [0.2-2.4]	41	6858	0.00594289	0.9 [0.5 - 1.5]	<10	293	1.65 [0.4-6.6]
diclofenac	155	0.015	18136	0.019	0.87 [0.7-1]	18	0.004	3485	0.015	0.38 [0.2-0.6]	68	0.015	13679	0.053	0.41 [0.3-0.5]	<10	0.001	5620	0.023	0.21 [0.1-0.8]	243	40920	0.00590336	0.5 [0.2 - 0.9]	<10	<10	--
losartan	178	0.017	22505	0.024	0.81 [0.7-0.9]	31	0.007	5009	0.021	0.46 [0.3-0.6]	79	0.018	15346	0.059	0.43 [0.3-0.5]	<10	0.002	6354	0.026	0.37 [0.1-1]	292	49214	0.00589827	0.5 [0.4 - 0.8]	<10	81	--
valganciclovir	11	0.001	1720	0.002	0.66 [0.4-1.2]	<10	0	227	0.001	0.33 [0-2.4]	<10	0.002	1114	0.004	0.54 [0.3-1.1]	<10	0	163	0.001	--	19.001	3224	0.00585908	0.4 [0.0 - 0.7]	<10	181	--
betamethasone	65	0.006	6581	0.007	1.01 [0.8-1.3]	<10	0.002	1900	0.008	0.31 [0.2-0.6]	40	0.009	8255	0.032	0.41 [0.3-0.6]	<10	0.001	2975	0.012	0.4 [0.1-1.6]	115	19711	0.00580046	0.5 [0.3 - 1.0]	<10	160	1.51 [0.2-10.8]
cefadroxil	44	0.004	7472	0.008	0.6 [0.4-0.8]	<10	0	428	0.002	0.35 [0.1-1.4]	<10	0	149	0.001	--	<10	0	263	0.001	2.29 [0.3-16.4]	47.001	8312	0.0056228	0.8 [0.0 - 2.3]	<10	<10	--
vardenafil	20	0.002	4381	0.005	0.47 [0.3-0.7]	11	0.002	927	0.004	0.89 [0.5-1.6]	<10	0.001	441	0.002	0.59 [0.2-1.8]	<10	0	292	0.001	--	34.001	6041	0.00559687	0.5 [0.0 - 0.9]	NA	NA	NA
chlorthalidone	24	0.002	2937	0.003	0.84 [0.6-1.3]	<10	0	1054	0.005	0.14 [0-0.6]	10	0.002	2306	0.009	0.37 [0.2-0.7]	<10	0	270	0.001	--	36.001	6567	0.00545222	0.3 [0.0 - 0.8]	NA	NA	NA
olmesartan	28	0.003	3064	0.003	0.94 [0.6-1.4]	<10	0	114	0	--	<10	0.001	1895	0.007	0.27 [0.1-0.6]	<10	0	1317	0.005	0.45 [0.1-3.2]	35.001	6390	0.00544763	0.4 [0.0 - 0.9]	<10	<10	--
estradiol	132	0.013	22144	0.023	0.61 [0.5-0.7]	12	0.003	1879	0.008	0.48 [0.3-0.8]	36	0.008	6126	0.024	0.5 [0.4-0.7]	<10	0	3197	0.013	0.18 [0-1.3]	181	33346	0.00539863	0.4 [0.2 - 0.6]	<10	33	7.33 [1-53.7]
rizatriptan	<10	0.001	2121	0.002	0.43 [0.2-0.8]	<10	0.001	295	0.001	0.76 [0.2-2.4]	10	0.002	1744	0.007	0.49 [0.3-0.9]	<10	0.001	786	0.003	2.32 [0.7-7.2]	25	4946	0.00502917	1.0 [0.4 - 2.3]	NA	NA	NA
solifenacin	30	0.003	3946	0.004	0.78 [0.5-1.1]	<10	0.001	718	0.003	0.31 [0.1-1]	<10	0.002	2142	0.008	0.32 [0.2-0.6]	<10	0	1568	0.006	0.38 [0.1-2.7]	42	8374	0.00499049	0.4 [0.3 - 0.8]	NA	NA	NA
rosuvastatin	104	0.01	19117	0.02	0.55 [0.5-0.7]	<10	0.001	2113	0.009	0.25 [0.1-0.5]	51	0.011	8122	0.031	0.53 [0.4-0.7]	<10	0.003	4563	0.018	0.92 [0.4-1.9]	169	33915	0.00495834	0.6 [0.2 - 0.9]	<10	<10	--
alfuzosin	12	0.001	2478	0.003	0.5 [0.3-0.9]	<10	0	118	0.001	--	<10	0.001	397	0.002	0.65 [0.2-2]	<10	0	264	0.001	2.29 [0.3-16.3]	16.001	3257	0.00488879	0.9 [0.0 - 2.3]	<10	<10	--
tadalafil	64	0.006	11859	0.012	0.55 [0.4-0.7]	15	0.003	2922	0.013	0.38 [0.2-0.6]	13	0.003	2772	0.011	0.4 [0.2-0.7]	<10	0	1687	0.007	0.35 [0-2.5]	93	19240	0.00481043	0.4 [0.4 - 0.6]	<10	11	--
phentermine	<10	0.001	1499	0.002	0.41 [0.2-0.9]	30	0.006	5238	0.022	0.42 [0.3-0.6]	<10	0.001	2325	0.009	0.22 [0.1-0.5]	<10	0	665	0.003	--	42.001	9727	0.00429942	0.3 [0.0 - 0.4]	NA	NA	NA
glimepiride	16	0.002	3004	0.003	0.55 [0.3-0.9]	<10	0	513	0.002	--	17	0.004	3348	0.013	0.43 [0.3-0.7]	<10	0.001	1716	0.007	1.05 [0.3-3.3]	36.001	8581	0.0041779	0.5 [0.0 - 1.1]	NA	NA	NA
fesoterodine	<10	0	423	0	0.73 [0.2-2.3]	<10	0	225	0.001	--	<10	0.001	592	0.002	0.44 [0.1-1.4]	<10	0	194	0.001	--	6.002	1434	0.00416805	0.3 [0.0 - 0.7]	NA	NA	NA
scopolamine	119	0.012	30112	0.032	0.4 [0.3-0.5]	<10	0	1087	0.005	0.07 [0-0.5]	34	0.008	5708	0.022	0.51 [0.4-0.7]	<10	0	406	0.002	1.48 [0.2-10.6]	155	37313	0.00413686	0.6 [0.1 - 1.5]	11	3845	0.67 [0.4-1.2]
misoprostol	81	0.008	15719	0.017	0.52 [0.4-0.7]	<10	0	3220	0.014	0.02 [0-0.2]	<10	0.001	1287	0.005	0.27 [0.1-0.7]	<10	0	523	0.002	--	86.001	20749	0.00412772	0.2 [0.0 - 0.5]	<10	<10	--
hylan g-f 20	<10	0.001	895	0.001	0.8 [0.4-1.7]	<10	0.001	287	0.001	1.31 [0.5-3.2]	<10	0	1757	0.007	0.1 [0-0.4]	<10	0	441	0.002	--	14.001	3380	0.00412522	0.6 [0.0 - 1.3]	NA	NA	NA
rasagiline	<10	0	718	0.001	0.71 [0.3-1.7]	<10	0	241	0.001	--	<10	0	211	0.001	0.41 [0.1-2.9]	<10	0	298	0.001	--	6.002	1468	0.00407191	0.3 [0.0 - 0.7]	NA	NA	NA
pyridostigmine	<10	0	738	0.001	0.56 [0.2-1.5]	<10	0	171	0.001	0.88 [0.2-3.5]	<10	0	414	0.002	--	<10	0	189	0.001	--	6.002	1512	0.00395388	0.4 [0.0 - 0.9]	<10	<10	--
sitagliptin	15	0.001	2735	0.003	0.56 [0.3-0.9]	<10	0.001	1054	0.005	0.35 [0.1-0.9]	10	0.002	3258	0.013	0.26 [0.1-0.5]	<10	0	1596	0.006	0.37 [0.1-2.7]	31	8643	0.0035739	0.4 [0.3 - 0.6]	NA	NA	NA
bisoprolol	<10	0	1064	0.001	0.48 [0.2-1.2]	<10	0	137	0.001	0.55 [0.1-3.9]	<10	0.001	869	0.003	0.3 [0.1-0.9]	<10	0	461	0.002	--	9.001	2531	0.0035437	0.3 [0.0 - 0.5]	<10	45	--
meloxicam	47	0.005	5527	0.006	0.87 [0.7-1.2]	<10	0.001	1744	0.007	0.17 [0.1-0.5]	55	0.012	13860	0.054	0.33 [0.3-0.4]	<10	0.004	11078	0.045	0.41 [0.2-0.8]	114	32209	0.0035269	0.4 [0.2 - 0.9]	<10	25	--
flecainide	<10	0.001	2118	0.002	0.39 [0.2-0.8]	<10	0	197	0.001	0.38 [0.1-2.7]	<10	0.001	1082	0.004	0.32 [0.1-0.8]	<10	0	320	0.001	--	13.001	3717	0.00348552	0.3 [0.0 - 0.4]	<10	56	--
tranexamic acid	<10	0	269	0	--	<10	0	440	0.002	--	<10	0.002	2835	0.011	0.27 [0.1-0.5]	<10	0	136	0.001	--	9.003	3680	0.0024405	0.1 [0.0 - 0.3]	<10	682	0.35 [0-2.5]
cabergoline	<10	0	1056	0.001	0.19 [0-0.8]	<10	0	308	0.001	0.49 [0.1-2]	<10	0	215	0.001	--	<10	0	181	0.001	--	4.002	1760	0.0022687	0.2 [0.0 - 0.5]	<10	<10	--
letrozole	<10	0.001	2511	0.003	0.29 [0.1-0.6]	<10	0	349	0.001	--	<10	0	1260	0.005	0.07 [0-0.5]	<10	0	209	0.001	--	8.002	4329	0.00184505	0.1 [0.0 - 0.3]	NA	NA	NA
